# Supplementary material for: Prenatal alcohol exposure alters expression of genes involved in cell adhesion, immune response, and toxin metabolism in adolescent rat hippocampus
Source: PLoS One. 2024 Jan 25;19(1):e0293425. doi: 10.1371/journal.pone.0293425 (PMC10810486; doi:10.1371/journal.pone.0293425)
Supplement: S2 File — (XLSX) [file pone.0293425.s002.xlsx]

## Sheet: Table S1
Supplemental Table 1: Differentially expressed genes - ET versus PF
ET = prenatal ethanol expsure, PF = pair-fed on a liquid diet (controls). P < 0.01, L2FC >1.5. Adjusted p-values were determined by Benjimini-Hochburg multiple testing correction
gene_ID	ET	PF	Log2FoldChange	PValue	AdjustedPValue
Igip	0.0674734	130.967	10.9226	1.45233e-66	1.15923e-63
LOC102551795	0.337722	338.451	9.9689	4.35547e-143	9.34302e-140
LOC100362040	0.0642743	41.9445	9.35002	4.27304e-31	1.5277e-28
Leap2	0.0642637	37.7089	9.19669	2.37484e-28	7.47792e-26
Cnfn	0.270603	147.337	9.08872	5.06888e-70	4.46087e-67
LOC120095099	0.0806352	41.5857	9.01046	9.34698e-31	3.27354e-28
Gpr39	0.122861	61.3516	8.96394	3.33666e-43	1.73516e-40
Slc3a1	0.541573	261.95	8.91792	8.28316e-113	1.18456e-109
LOC120098587	0.128538	59.2047	8.84737	3.45549e-42	1.74411e-39
LOC120094275	0.340921	149.707	8.77849	2.12062e-69	1.81959e-66
LOC120096002	0.0642637	26.973	8.7133	2.23939e-22	5.56959e-20
LOC120098313	0.0674734	26.5913	8.62242	3.38383e-22	8.2957e-20
Foxh1	0.405163	144.999	8.48332	1.74861e-67	1.46167e-64
LOC120093799	6.03407	2031.14	8.39494	0	0
LOC108350691	0.245721	70.766	8.16989	2.61868e-45	1.47341e-42
LOC120096001	0.506007	136.096	8.07125	4.00229e-63	3.05259e-60
Hnf1a	1.10731	253.767	7.84031	4.71101e-107	6.46765e-104
LOC120093065	0.206329	43.8095	7.73015	5.04444e-31	1.7849e-28
Dph7	0.203496	40.0624	7.6211	3.94381e-28	1.20857e-25
LOC120094712	1.59732	306.178	7.58258	8.94205e-133	1.70505e-129
LOC120097020	0.382791	73.0289	7.57577	5.30174e-44	2.88836e-41
LOC120098560	0.309379	56.9528	7.52425	4.71577e-41	2.27964e-38
Fam151a	0.125705	23.0976	7.52156	1.23515e-19	2.60078e-17
Fam166a	2.61579	469.538	7.48785	1.91576e-147	4.38352e-144
LOC102551589	0.0614303	11.0241	7.4875	3.40243e-13	4.63405e-11
LOC120096561	0.0674734	12.0459	7.48001	3.68053e-14	5.44496e-12
LOC120102857	0.0674734	11.2844	7.38579	1.66336e-13	2.32072e-11
LOC120093175	0.0614303	9.62859	7.29223	2.8792e-12	3.63308e-10
LOC120094686	0.128538	19.6309	7.25479	2.1455e-18	4.18396e-16
RGD1563217	0.144899	21.7443	7.22945	3.4073e-19	6.96104e-17
LOC120095089	0.493294	73.0414	7.21012	4.8493e-44	2.68448e-41
LOC120097384	0.586026	86.3027	7.2023	1.88552e-47	1.14918e-44
LOC120094778	0.785078	114.447	7.18763	7.55125e-55	5.08185e-52
Pcdhga1	9.59527	1320.55	7.1046	1.00441e-299	1.72367e-295
LOC120097407	0.187135	25.1587	7.07084	2.25811e-20	4.93649e-18
LOC102552420	1.56077	209.111	7.06587	1.8719e-87	1.94689e-84
Ugt1a2	0.122861	15.1976	6.95068	5.83753e-16	9.36242e-14
LOC120097363	0.377114	45.5849	6.91741	2.70896e-31	9.89117e-29
LOC120099811	0.193178	22.5764	6.86874	1.24328e-19	2.60194e-17
LOC102556588	0.128527	14.5929	6.82705	2.16762e-15	3.42843e-13
Chtf8	1.53124	172.095	6.81236	2.10293e-73	2.00491e-70
LOC120096562	0.142066	15.9034	6.80663	1.23975e-16	2.08581e-14
Tmem54	0.710905	77.2862	6.76441	1.72625e-42	8.84303e-40
LOC100911367	0.184291	19.8314	6.74966	1.57337e-18	3.08578e-16
Mir6321	0.190334	20.2332	6.73205	1.35368e-18	2.6856e-16
LOC120102471	0.579617	58.3026	6.65232	4.33998e-39	1.95996e-36
LOC102546551	0.196001	19.1191	6.60801	4.26547e-18	8.17875e-16
LOC100134871	0.458104	44.2143	6.59269	4.50133e-30	1.52965e-27
LOC100910615	0.469825	45.2606	6.58999	3.46889e-31	1.25326e-28
LOC103695171	0.573491	51.8014	6.49708	6.09623e-35	2.405e-32
RGD1560986	0.332034	29.6391	6.48003	6.70572e-21	1.5242e-18
LOC102553801	0.270603	23.3085	6.42854	1.08071e-19	2.31825e-17
Treh	0.386356	32.7555	6.40566	1.50646e-22	3.80182e-20
LOC102556679	1.41312	103.532	6.19504	8.56774e-48	5.34658e-45
LOC102555670	0.8118	59.2566	6.18971	1.35848e-38	5.90199e-36
Lenep	0.131737	9.51081	6.17383	6.35664e-11	7.57544e-09
LOC120096915	0.0642743	4.59463	6.15956	4.87372e-07	3.82782e-05
LOC120102943	0.0642743	4.50299	6.1305	7.93848e-07	6.1228e-05
Mybph	4.70317	314.255	6.06216	5.28114e-123	9.53997e-120
LOC120095976	0.882483	57.5453	6.02699	1.0518e-37	4.45677e-35
Ergic2	1.03726	66.4838	6.00215	1.10405e-39	5.19083e-37
LOC120095046	12.658	787.264	5.95873	1.6137e-193	1.10771e-189
LOC108348727	5.47054	332.042	5.92354	1.1854e-116	1.93739e-113
LOC120095252	0.125694	7.57945	5.91411	2.44191e-09	2.50931e-07
LOC120101590	0.125694	7.53981	5.90654	2.43542e-09	2.50931e-07
LOC102546766	0.20634	11.9828	5.8598	1.4895e-12	1.93687e-10
LOC120103592	0.134947	7.7678	5.84704	1.63318e-09	1.73006e-07
LOC108348621	0.128904	7.03448	5.77008	1.3504e-08	1.28034e-06
LOC120103038	17.2036	871.91	5.6634	2.35319e-141	4.75096e-138
LOC120095224	0.731196	36.4219	5.6384	7.09996e-23	1.86019e-20
LOC108352343	0.16127	7.75954	5.58842	1.63251e-09	1.73006e-07
LOC120098624	0.0614303	2.91497	5.56839	8.58767e-05	0.00469601
LOC120093801	0.444942	21.0349	5.56302	1.32925e-17	2.45282e-15
LOC120094713	0.187135	8.82002	5.55863	3.47228e-10	3.94621e-08
LOC120101608	6.69994	313.533	5.54833	1.76027e-114	2.74618e-111
LOC120098485	0.502797	23.5012	5.54662	1.23395e-17	2.28928e-15
Igfals	0.711271	33.2227	5.54562	5.13437e-21	1.1827e-18
LOC120098633	0.474099	21.5536	5.50659	7.59695e-18	1.43265e-15
LOC108352789	2.70717	123.022	5.50599	5.93666e-50	3.7733e-47
LOC120096668	0.0614303	2.77087	5.49524	0.000145936	0.00763539
LOC100911357	0.734374	33.0604	5.49244	7.58488e-21	1.71269e-18
LOC120095972	0.257431	11.5176	5.48351	1.77721e-12	2.29314e-10
LOC102547165	0.193178	7.92807	5.35897	1.10437e-09	1.19196e-07
LOC108352162	0.131737	5.28067	5.32499	1.69925e-06	0.000124088
LOC120103139	0.536943	21.4303	5.31874	7.03868e-17	1.20791e-14
Pkd2l2	1.14377	45.5254	5.3148	1.13458e-27	3.44611e-25
Ugt1a8	0.38599	15.2564	5.3047	6.38424e-15	9.826e-13
LOC689986	4.64057	182.272	5.29565	1.78865e-67	1.46167e-64
Rn45s	13.5903	522.481	5.26473	4.1905e-114	6.25331e-111
LOC100364958	1.53968	57.7644	5.22948	5.43801e-34	2.12095e-31
LOC120103536	0.405185	14.8118	5.19203	1.17186e-14	1.78758e-12
LOC108352691	0.520926	18.4962	5.15001	5.80977e-16	9.36164e-14
Zbtb11os1	0.466981	15.8081	5.08115	4.56847e-15	7.12722e-13
Pcdhga5	41.3877	1355.21	5.03317	1.28401e-240	1.469e-236
LOC120093231	0.71447	23.3206	5.02859	6.91811e-17	1.19318e-14
LOC120098807	0.241906	7.83407	5.01725	1.65291e-09	1.74558e-07
LOC102555129	0.743648	23.9608	5.00991	5.29489e-17	9.22494e-15
LOC120102866	0.144899	4.65111	5.00446	9.19434e-06	0.000595411
LOC120095304	0.222701	7.13004	5.00073	8.60926e-09	8.3002e-07
LOC108349549	3.39893	107.203	4.97912	9.7391e-42	4.84443e-39
LOC120094260	5.39403	169.022	4.9697	1.64538e-59	1.20154e-56
LOC120095292	0.469825	14.5045	4.94823	2.22499e-14	3.32026e-12
LOC103694058	0.260264	7.93822	4.93077	1.11746e-09	1.2023e-07
LOC108352107	0.795471	24.2117	4.92775	4.19934e-17	7.39126e-15
LOC120093696	0.473013	14.192	4.90705	4.35075e-14	6.38147e-12
LOC103691302	7.51052	223.509	4.89528	1.85959e-70	1.6796e-67
LOC102553046	3.96309	117.297	4.8874	9.6739e-44	5.10812e-41
LOC102554661	0.14491	4.26564	4.87954	1.24994e-05	0.000792982
Pcdhga9	46.4149	1361.24	4.87419	9.24817e-235	7.93539e-231
RGD1563263	0.196377	5.74776	4.8713	4.64658e-07	3.6578e-05
Icam2	0.505641	14.5607	4.84782	2.54108e-13	3.53097e-11
Tmdd1	0.480132	13.7719	4.84216	8.76427e-14	1.24639e-11
LOC688442	0.187124	5.24768	4.80961	1.70733e-06	0.000124414
Tnk1	0.128538	3.57883	4.79922	8.19946e-05	0.00456097
LOC120102384	28.2191	780.079	4.78888	3.96784e-154	1.04757e-150
Tmprss2	0.125694	3.41885	4.76552	0.000133766	0.00705238
LOC120102940	5.04058	134.195	4.7346	6.71105e-46	3.90401e-43
LOC686013	0.142066	3.77517	4.73191	5.06306e-05	0.00290414
LOC120095131	1.5111	39.5959	4.71168	2.27905e-22	5.62745e-20
LOC120103555	0.276657	7.17123	4.69605	8.58555e-09	8.3002e-07
LOC120103604	1.34662	34.8295	4.6929	1.37847e-19	2.85012e-17
LOC120101891	1.50431	37.5152	4.6403	3.01777e-21	6.99837e-19
LOC108350091	1.72373	42.5814	4.62662	2.65172e-23	7.11035e-21
LOC120097122	2.43857	59.7973	4.61597	5.98154e-32	2.2315e-29
LOC120099973	1.31392	32.155	4.61309	3.04107e-18	5.89692e-16
LOC120099906	2.75823	66.9162	4.60054	2.8415e-32	1.07171e-29
Dear	1.64522	39.2406	4.57599	1.46055e-21	3.44736e-19
Lrrn4	1.29056	30.7569	4.57483	4.8247e-18	9.19963e-16
LOC120096251	0.805423	18.843	4.54814	4.92523e-15	7.64904e-13
LOC102553625	0.466981	10.8632	4.53994	9.87769e-11	1.16502e-08
LOC102552297	0.589852	13.4038	4.50615	2.85282e-12	3.61309e-10
Best1	13.1854	299.275	4.50446	3.92076e-92	4.48561e-89
Ugt1a1	0.717992	15.8623	4.46549	1.33804e-13	1.88214e-11
LOC102546618	0.340921	7.50473	4.46029	4.94523e-08	4.37449e-06
LOC120101908	1.82704	38.7305	4.40589	1.36675e-20	3.00703e-18
LOC102557368	0.293008	6.18678	4.40018	1.03423e-07	8.83005e-06
LOC691532	3.56816	74.7727	4.38926	2.50335e-31	9.23872e-29
LOC120100076	0.32919	6.82925	4.37474	1.49646e-07	1.25886e-05
LOC102549375	2.41825	49.8403	4.36528	1.67077e-26	4.85969e-24
LOC108352583	2.17645	44.6374	4.3582	1.12444e-23	3.03883e-21
LOC120094193	1.56218	31.5425	4.33566	3.2432e-17	5.76751e-15
Spata9	1.41588	28.5347	4.33294	3.11325e-16	5.11258e-14
LOC120096255	0.212383	4.23608	4.31799	1.25445e-05	0.000794376
LOC120094796	0.770306	15.1636	4.29904	4.2488e-13	5.71872e-11
Tgm4	0.531244	10.441	4.29674	1.44085e-09	1.53581e-07
LOC120100973	2.19284	42.4454	4.27474	5.85122e-22	1.41427e-19
LOC120099249	0.212383	4.08488	4.26555	2.00066e-05	0.0012175
LOC120102422	0.273813	5.22698	4.25471	2.74297e-06	0.000194915
LOC108351349	0.193178	3.63936	4.23568	8.20936e-05	0.00456097
LOC120100652	0.441367	8.00308	4.18051	9.86667e-09	9.45933e-07
LOC102555900	3.14813	56.718	4.17124	3.17526e-28	9.90738e-26
LOC102555043	1.13753	20.4062	4.16503	1.40464e-14	2.1238e-12
Acp4	2.15085	37.381	4.11932	1.16046e-18	2.31566e-16
LOC120093527	0.341276	5.79661	4.0862	2.62857e-06	0.000187563
LOC120100097	1.79652	30.4565	4.08348	4.45117e-16	7.24043e-14
LOC120099980	0.809332	13.6492	4.07594	6.9404e-12	8.66212e-10
LOC120095997	0.260641	4.38491	4.07241	8.04036e-06	0.000524641
Tmem150b	8.0284	134.851	4.07011	1.9174e-39	8.89311e-37
LOC108352447	3.46995	56.3959	4.0226	2.51705e-27	7.57808e-25
LOC100366054	0.544417	8.74461	4.00561	1.55313e-08	1.45646e-06
LOC120096582	0.759644	12.082	3.9914	4.75124e-10	5.34662e-08
LOC120099979	3.10767	48.2627	3.957	5.71205e-24	1.55594e-21
LOC120097916	2.4	36.4477	3.92472	1.02591e-17	1.91365e-15
Kdf1	2.15604	32.471	3.9127	1.48541e-16	2.48694e-14
Sh2d1a	1.4812	22.0968	3.899	4.12889e-14	6.08205e-12
Kcnk15	2.22308	32.8827	3.88669	2.23186e-16	3.68279e-14
LOC301115	3.8933	56.7611	3.86584	4.69353e-26	1.34243e-23
Kif28p	0.332023	4.81522	3.85825	3.04018e-05	0.00180841
LOC120098634	0.257087	3.64959	3.82741	8.23594e-05	0.00456662
LOC120102351	17.8169	251.823	3.82109	1.28182e-60	9.56401e-58
LOC108353403	0.498992	7.04746	3.82001	6.43947e-08	5.56714e-06
Pcdhga11	100.667	1415.99	3.81416	2.69969e-180	1.54432e-176
LOC120094801	0.637744	8.83835	3.79273	1.69837e-08	1.58401e-06
LOC120097881	0.614713	8.51685	3.79234	2.08118e-08	1.92534e-06
Pgpep1l	5.22137	72.0219	3.78594	8.34632e-27	2.4695e-24
LOC102554878	0.536943	7.35282	3.77546	2.34939e-07	1.9199e-05
LOC120096966	2.44817	33.3639	3.76852	3.681e-16	6.01616e-14
LOC102550706	0.312818	4.24526	3.76246	0.000171033	0.00882739
LOC120097398	0.83709	11.3405	3.75996	2.12507e-09	2.2102e-07
LOC120095835	4.04873	54.0273	3.73815	9.95988e-25	2.77921e-22
LOC120099927	1.09333	14.5463	3.73385	3.21045e-11	3.86628e-09
LOC120096307	0.644246	8.43002	3.70985	2.97506e-08	2.71569e-06
Syce1l	0.865046	11.1194	3.68416	3.06501e-09	3.11234e-07
Rasl10a	5.16974	66.4312	3.6837	6.90322e-26	1.95812e-23
LOC120096922	7.05713	89.6424	3.66703	1.68153e-28	5.34385e-26
Spata21	2.1184	26.9027	3.66671	8.78811e-14	1.24639e-11
LOC103691945	0.953615	11.7258	3.62014	7.05521e-10	7.78614e-08
Pcdhga3	116.512	1424.46	3.61186	5.61618e-168	2.75369e-164
LOC102548575	1.3426	16.3485	3.60606	1.10766e-11	1.36262e-09
Stkld1	0.653384	7.89334	3.59463	7.76718e-08	6.66463e-06
LOC120096626	1.34341	16.1499	3.58756	1.0556e-11	1.30324e-09
LOC120102972	4.93421	58.516	3.56794	1.86394e-24	5.15921e-22
Pcdhgb8	121.699	1432.52	3.55718	5.74299e-164	1.97111e-160
LOC102547852	13.8532	161.637	3.54447	3.81843e-40	1.82023e-37
Pcdhga10	125.112	1454.93	3.53965	1.39061e-165	5.96606e-162
Scd4	3.67547	42.7184	3.53885	7.48553e-19	1.50245e-16
LOC120097610	1.8761	21.3739	3.51004	1.93794e-12	2.49116e-10
Sucnr1	0.669014	7.59349	3.50465	1.59836e-07	1.33803e-05
LOC120098801	8.02984	90.6612	3.49704	5.60818e-27	1.67377e-24
Ccdc152	25.7178	286.531	3.47785	3.38606e-66	2.64128e-63
LOC102552138	13.2015	146.88	3.47586	1.62175e-35	6.62641e-33
Pcdhga8	130.774	1454.93	3.4758	9.64144e-161	3.0083e-157
LOC120095619	6.18132	68.6906	3.47413	4.44236e-24	1.21977e-21
LOC102555354	14.2681	155.865	3.44944	2.01552e-37	8.43617e-35
LOC102547892	0.773516	8.43728	3.44728	2.23177e-07	1.8325e-05
LOC120101914	1.27166	13.7012	3.42951	1.96105e-10	2.2816e-08
LOC120100865	2.51881	26.8123	3.41208	2.15825e-12	2.76401e-10
LOC120099944	0.910492	9.63941	3.40423	7.60411e-08	6.54106e-06
Pcdhga12	135.913	1430.25	3.39551	7.37211e-155	2.10855e-151
LOC120097042	5.54153	57.979	3.38717	6.06351e-23	1.60086e-20
LOC100363531	0.789052	8.23036	3.38276	1.82517e-07	1.5168e-05
LOC120093550	0.49046	5.10034	3.37838	1.45278e-05	0.00090824
Smim22	8.61629	88.7218	3.36415	3.70603e-26	1.06889e-23
LOC108352604	0.621853	6.39115	3.36143	2.9345e-06	0.000207238
Gins2	11.2777	115.821	3.36035	2.23668e-29	7.2422e-27
Akr1b7	1.07602	10.9763	3.35063	1.09739e-08	1.04624e-06
Pcdhgb7	142.468	1438.79	3.33615	2.11837e-151	5.19334e-148
Pcp2	1.11853	10.9734	3.29434	3.57716e-08	3.23093e-06
Morn5	6.65465	64.9742	3.28743	1.0094e-22	2.60487e-20
LOC120093216	0.418357	4.07787	3.28501	0.000170725	0.00882475
LOC102553539	1.68043	16.323	3.28	4.80995e-11	5.75216e-09
LOC120098626	3.9492	38.3478	3.27951	2.82513e-15	4.4479e-13
Serinc4	6.57553	63.8363	3.2792	7.38489e-23	1.92018e-20
Tmem262	1.1403	11.058	3.2776	3.53673e-08	3.20284e-06
LOC120098312	0.761064	7.37704	3.27695	9.44416e-07	7.18719e-05
LOC120093805	0.852949	8.21579	3.26787	2.69217e-07	2.18441e-05
LOC103691043	1.02518	9.8162	3.25929	6.16332e-08	5.36897e-06
LOC120093692	0.502546	4.77214	3.24731	3.1552e-05	0.00187034
LOC120098979	0.707811	6.5675	3.21391	1.83738e-06	0.000133325
LOC120101929	4.91405	45.5388	3.21211	5.52453e-18	1.04759e-15
LOC103691765	6.65334	58.4472	3.13498	8.12191e-21	1.82196e-18
Cyp21a1	0.48582	4.26662	3.1346	0.00010895	0.00582458
LOC120099977	0.753256	6.57691	3.1262	6.55033e-06	0.000437496
Map3k15	21.0275	182.155	3.11482	5.08762e-39	2.26776e-36
LOC120095112	16.0869	139.096	3.11212	2.14728e-29	7.01895e-27
LOC120102386	2.3039	19.8572	3.10752	2.21366e-10	2.54957e-08
LOC120097064	0.59233	5.09612	3.10493	5.82742e-05	0.00330047
LOC102554551	0.910471	7.6923	3.07873	2.75566e-06	0.000195413
LOC103692563	2.53663	21.2938	3.06945	1.1786e-10	1.37592e-08
LOC120102826	8.43554	70.7886	3.06896	1.25651e-20	2.78233e-18
LOC120098155	1.30867	10.872	3.05444	4.86342e-08	4.32255e-06
LOC103691621	2.40496	19.6793	3.03259	2.17665e-10	2.51538e-08
LOC120102389	9.54617	78.0073	3.03062	1.06563e-21	2.55766e-19
Snrpn	25.932	210.078	3.01812	2.73233e-39	1.25039e-36
LOC120097428	0.791874	6.34766	3.00288	1.48734e-05	0.000928153
LOC120103007	1.91769	15.1859	2.9853	8.01476e-10	8.7606e-08
LOC120102385	24.7598	195.776	2.98314	3.65932e-37	1.5132e-34
LOC120101534	0.797562	6.2699	2.97477	1.51089e-05	0.00094114
LOC120094185	3.01261	23.4603	2.96114	2.63421e-10	3.02379e-08
LOC120096989	11.7023	89.7239	2.93871	1.46645e-21	3.44736e-19
Cntd1	12.5207	95.5293	2.93162	3.49168e-22	8.4994e-20
LOC120095192	2.77096	21.0254	2.92367	4.8778e-10	5.47111e-08
Srrm5	1.24261	9.40585	2.92019	7.80929e-07	6.03672e-05
LOC120095110	2.86039	21.5121	2.91086	6.66073e-10	7.37451e-08
LOC120098486	1.39346	10.3544	2.89351	3.72079e-07	2.96299e-05
LOC120101075	1.89734	13.7673	2.85919	2.42586e-08	2.23218e-06
LOC108349957	1.37781	9.8722	2.841	9.29823e-07	7.09186e-05
Lnc215	5.69359	40.4943	2.83031	2.52796e-14	3.75604e-12
Pcdhga7	215.667	1529.64	2.82631	1.47406e-120	2.52963e-117
Mx2	68.0822	480.393	2.81887	1.36285e-51	8.99532e-49
LOC102546344	0.747547	5.24044	2.80945	0.000129236	0.00682405
LOC120095279	5.33989	37.098	2.79646	1.16928e-12	1.53762e-10
LOC102548542	1.80509	12.4761	2.78902	6.25807e-08	5.42398e-06
LOC120096737	1.07776	7.40258	2.77999	3.38375e-06	0.000237014
Nox1	2.37794	16.2704	2.77447	3.58531e-09	3.60865e-07
Serhl2	34.1579	232.634	2.76777	8.33863e-39	3.66921e-36
Trna	29.5683	200.215	2.75943	1.28769e-33	4.96586e-31
LOC120093584	2.12774	14.399	2.75857	1.5486e-08	1.45619e-06
LOC120095647	2.47334	16.6388	2.75002	7.45343e-09	7.26752e-07
LOC102556178	8.70094	58.0783	2.73876	1.7247e-17	3.16552e-15
Gstm3l	1.71463	11.3246	2.7235	2.16744e-07	1.78825e-05
LOC102555308	2.76306	18.1788	2.71792	5.56187e-09	5.48548e-07
LOC120095848	0.879273	5.78029	2.71676	5.63629e-05	0.0031975
LOC103693236	10.9741	71.8905	2.7117	7.77123e-18	1.45751e-15
LOC120098961	3.87608	25.3653	2.71019	1.21839e-09	1.3068e-07
Sox15	4.80061	31.3357	2.70652	4.10219e-11	4.92292e-09
LOC120096301	1.04048	6.77526	2.70302	1.40351e-05	0.000880642
LOC120101641	2.70667	17.5952	2.70059	1.0167e-08	9.72012e-07
LOC102549865	2.99679	19.3789	2.693	5.72314e-09	5.62835e-07
LOC120102979	10.7028	68.817	2.68478	1.92274e-17	3.50266e-15
LOC108351892	2.05399	13.1653	2.68024	5.6147e-08	4.91602e-06
Eme1	7.03148	44.8923	2.67457	1.83581e-14	2.75146e-12
Agrp	6.08823	38.813	2.67245	9.5467e-13	1.26024e-10
Fam20a	62.9829	400.558	2.66898	1.40075e-45	8.01274e-43
LOC103693494	0.915832	5.81805	2.66738	0.000105248	0.00563547
LOC102551647	1.56326	9.80093	2.64836	2.38913e-06	0.00017119
LOC120098970	1.62292	10.1076	2.63878	1.32176e-06	9.75599e-05
LOC120099369	9.06405	55.1076	2.60402	1.50973e-16	2.50324e-14
LOC102552634	10.1141	60.9835	2.59205	1.49825e-16	2.49626e-14
Pcdhga2	262.494	1570.93	2.58127	1.8141e-100	2.30606e-97
icam	1.88006	11.2071	2.57556	1.25431e-06	9.29815e-05
LOC102552170	6.73168	39.9428	2.5689	2.69182e-12	3.43452e-10
Pdzd9	45.0039	266.696	2.56707	2.31167e-41	1.13344e-38
LOC120103488	2.21372	12.987	2.55252	1.74617e-07	1.4582e-05
Lmln2	5.37828	31.5075	2.55048	4.28752e-10	4.85665e-08
LOC120103606	3.87655	22.4462	2.53363	1.28102e-08	1.21793e-06
Foxp3	3.96553	22.9084	2.53029	1.62874e-08	1.5232e-06
LOC102557169	3.65541	20.7033	2.50175	3.07057e-08	2.79544e-06
LOC102547942	2.26538	12.6267	2.47865	4.07751e-07	3.23206e-05
LOC360919	1.40912	7.72925	2.45554	3.13983e-05	0.00186445
LOC120098501	4.81385	26.2648	2.44787	1.46572e-08	1.38586e-06
LOC103694135	3.03979	16.4014	2.43178	6.24542e-08	5.42398e-06
Mir2985	7.48001	40.133	2.42368	1.67968e-11	2.0516e-09
LOC120101761	1.84124	9.77374	2.40823	7.68542e-06	0.000503316
LOC120094172	5.62946	28.9601	2.363	9.24985e-09	8.89281e-07
LOC120100877	2.56506	13.0548	2.34751	8.47407e-07	6.50664e-05
Slc5a2	11.8223	59.5796	2.33331	1.43586e-14	2.16147e-12
LOC120102342	10.424	52.193	2.32395	5.07841e-14	7.35449e-12
RGD1564409	2.27133	11.2986	2.31454	1.87928e-06	0.000136077
LOC120095934	4.0003	19.8862	2.31358	1.56864e-07	1.31636e-05
Clec2dl1	1.62563	8.06248	2.31023	2.31651e-05	0.00140472
LOC102555052	16.4617	81.5813	2.30913	2.97839e-15	4.66778e-13
RT1-O1	2.20495	10.8157	2.2943	4.95974e-06	0.000340456
Lair1	12.6924	61.9676	2.28755	8.20821e-14	1.17384e-11
LOC120100903	6.61884	32.2688	2.28549	4.71409e-09	4.68977e-07
LOC100912259	2.52558	11.9661	2.24426	4.27389e-06	0.00029694
Nr1i3	13.6578	64.6234	2.24233	3.72218e-13	5.02963e-11
LOC120095128	2.97166	13.9491	2.23083	1.15271e-06	8.63829e-05
LOC681458	8.31124	39.011	2.23075	2.03089e-10	2.35487e-08
RT1-N2	18.0856	84.3997	2.2224	4.79673e-14	6.97599e-12
LOC120095686	2.33216	10.7152	2.19991	8.59667e-06	0.00055776
LOC120102967	5.98644	27.4886	2.19906	5.67428e-08	4.95554e-06
RGD1309036	21.8239	98.7811	2.17833	5.53961e-15	8.56444e-13
LOC102550575	26.7762	121.101	2.17719	9.33841e-17	1.59459e-14
Trnf	4.49858	20.2358	2.16937	3.18328e-07	2.55272e-05
LOC103690204	18.7842	84.2588	2.16531	9.6956e-14	1.36943e-11
LOC120100873	24.2621	108.749	2.16423	9.16547e-16	1.45638e-13
Asb14	41.4541	184.291	2.1524	1.04554e-22	2.67798e-20
LOC100910201	11.4415	50.6933	2.14752	3.09249e-12	3.88793e-10
Cldn4	3.47308	15.3146	2.14062	7.21706e-07	5.60416e-05
Prss8	1.94214	8.54851	2.13803	0.000102333	0.00551378
Slc35d3	17.2851	75.9012	2.13459	1.34878e-12	1.7669e-10
LOC108352110	3.65022	16.0213	2.13394	1.0549e-06	7.97492e-05
Spata6l	66.4852	290.19	2.12589	4.48771e-30	1.52965e-27
LOC120093687	14.5514	63.447	2.12439	1.48981e-12	1.93687e-10
Lrrc71	21.7369	94.5554	2.12101	4.79058e-14	6.97599e-12
LOC120096724	4.31884	18.7854	2.12089	1.34961e-06	9.94019e-05
Slc24a5	34.1902	145.167	2.08606	1.41808e-18	2.7972e-16
Chrnb1	19.2357	81.4372	2.0819	5.4605e-13	7.29242e-11
Grtp1	33.9932	142.736	2.07003	4.15462e-18	8.01094e-16
LOC120102424	3.30977	13.8958	2.06984	2.25526e-06	0.000161935
LOC102553609	6.40528	26.8393	2.06702	4.24527e-07	3.34957e-05
Sla2	19.4708	81.4618	2.06481	8.04716e-13	1.06639e-10
Ugt1a6	4.70207	19.5669	2.05705	7.09395e-07	5.52106e-05
Insm2	9.90961	40.0084	2.0134	1.70196e-09	1.78093e-07
LOC120102833	2.18717	8.79571	2.00773	0.000128833	0.00681325
Etfrf1	112.018	447.79	1.99909	4.98658e-30	1.66164e-27
LOC120100946	2.80151	11.0962	1.98578	3.50142e-05	0.00205428
LOC120101836	4.23569	16.6583	1.97557	8.13673e-06	0.000529922
LOC103691200	8.76507	34.4126	1.9731	5.2771e-08	4.64412e-06
LOC687508	45.2826	175.869	1.95748	1.15169e-19	2.44002e-17
LOC120099916	6.8176	26.4659	1.9568	1.2267e-06	9.15275e-05
Akr1b10	108.806	416.823	1.93767	9.8932e-27	2.90218e-24
LOC360231	5.3457	20.4387	1.93485	5.31365e-06	0.000362575
Eml6	196.053	745.915	1.92777	3.04429e-29	9.76504e-27
Ugt1a7c	8.07377	30.5084	1.91789	6.34022e-07	4.94566e-05
LOC120101486	4.97356	18.7828	1.91706	4.48082e-06	0.000310062
LOC120096335	3.55974	13.3878	1.91107	1.8975e-05	0.00115677
LOC102555358	5.2527	19.5136	1.89334	6.77384e-06	0.000450565
Lrrc31	7.04152	25.9487	1.8817	5.14313e-06	0.000351638
LOC120097922	12.8734	47.2935	1.87724	5.1372e-10	5.72464e-08
Serpinb1b	5.07076	18.4918	1.86662	4.42626e-06	0.000306905
LOC120095691	4.69749	16.8577	1.84345	1.27556e-05	0.000806257
NEWGENE_1309147	5.97165	21.4232	1.84297	1.41464e-05	0.00088601
LOC102554396	4.31292	15.4304	1.83904	2.35133e-05	0.00142082
LOC108351039	16.9352	60.5821	1.83887	5.03563e-10	5.62973e-08
LOC108351553	3.50071	12.4988	1.83607	5.94739e-05	0.00336287
Moap1	58.5894	208.724	1.83288	1.2588e-19	2.61846e-17
LOC108351572	6.82284	24.2399	1.82894	8.46307e-06	0.000550132
Rcor2	13.8998	48.9844	1.81726	1.65971e-09	1.74738e-07
Clcn1	27.2287	94.9771	1.80245	3.0391e-11	3.67281e-09
LOC102547008	19.4904	67.2966	1.78777	6.07238e-10	6.74486e-08
LOC102549281	46.2849	157.363	1.76549	6.48441e-16	1.03515e-13
LOC102554883	14.7757	50.2219	1.76509	2.92424e-09	2.98708e-07
Cbln4	82.3724	279.734	1.76382	1.28707e-22	3.27221e-20
Esrp2	3.65717	12.3664	1.75762	5.60249e-05	0.0031853
LOC120097396	8.19923	27.6645	1.75448	5.52636e-06	0.000375595
LOC120099878	14.165	47.7882	1.75432	5.52503e-09	5.46484e-07
LOC120099276	8.05481	27.1256	1.75173	7.06347e-06	0.000467115
LOC120093540	3.49465	11.6885	1.74187	0.000190107	0.00972407
LOC120094729	12.6936	41.7719	1.71843	4.87392e-08	4.32255e-06
Trnn	88.8997	292.51	1.71824	1.45514e-21	3.44736e-19
Rec114	11.1292	36.5559	1.71576	3.35808e-07	2.68662e-05
LOC120094315	13.1105	43.0306	1.71464	3.32256e-08	3.01685e-06
Klc3	8.12698	26.5287	1.70676	6.41423e-06	0.000431665
Tymp	42.5948	138.199	1.698	3.1843e-13	4.35424e-11
LOC120095247	10.9049	35.3529	1.69685	1.20566e-06	9.01539e-05
Zfp397	22.2668	71.4121	1.68127	2.94858e-09	3.003e-07
LOC120098482	10.0512	32.2273	1.68091	3.3413e-06	0.00023452
Lnc012	19.1187	61.237	1.67942	1.88799e-08	1.75134e-06
Lrrc39	5.53387	17.4976	1.6608	5.37274e-05	0.00306827
LOC120100887	5.83895	18.332	1.65058	6.70301e-05	0.00376531
LOC103693914	10.2656	31.8735	1.63454	6.40864e-06	0.000431665
LOC120095870	9.34644	29.0044	1.63378	1.16917e-05	0.000744492
Vgll3	26.8318	83.2279	1.63312	4.36824e-09	4.35833e-07
Trnc	133.658	412.179	1.62473	9.86081e-21	2.19768e-18
LOC120093824	42.6742	130.971	1.61781	7.96526e-12	9.86944e-10
LOC102554095	8.54112	26.1004	1.61157	3.46349e-05	0.00203551
Phykpl	128.066	391.336	1.61152	2.20369e-19	4.52905e-17
LOC120097376	20.8299	63.514	1.60842	2.28336e-08	2.1067e-06
Tcte1	39.3528	119.211	1.59898	1.0326e-10	1.21373e-08
Mk1	24.8229	75.0288	1.59577	1.54416e-08	1.456e-06
Snurf	85.3791	256.266	1.58569	1.11346e-19	2.37368e-17
LOC120103114	9.40918	27.5976	1.5524	3.61891e-05	0.00211598
Trnv	7.72317	22.532	1.54471	0.000139389	0.00732633
Hvcn1	8.93108	25.7039	1.52508	9.81546e-05	0.00529695
Thoc1	153.033	433.239	1.50132	3.44688e-19	7.00022e-17
Ifit1	15.3295	0.378352	-5.34043	6.30231e-17	1.09246e-14
Csap1	5.37141	0.394414	-3.76752	6.50256e-06	0.0004359
Slc39a12	369.815	37.7092	-3.29382	4.57874e-72	4.24734e-69
Tcam1	25.3594	2.76474	-3.19731	5.31444e-13	7.12508e-11
Thegl	5.94032	0.71782	-3.04885	3.68568e-06	0.000257114
Tph1	7.50489	0.973233	-2.94697	1.51633e-05	0.000942816
LOC120095201	8.73588	1.27787	-2.77322	9.05105e-07	6.91871e-05
Pde6h	5.29573	0.827554	-2.6779	5.01257e-05	0.00288811
Npsr1	52.7627	11.0555	-2.25476	2.73257e-13	3.76656e-11
Dct	13.8395	3.15005	-2.13534	7.21679e-06	0.000476336
Zfp458	334.108	87.9118	-1.92619	4.67847e-30	1.57426e-27
Clec3a	27.0655	7.70902	-1.81184	1.53094e-06	0.000112516
LOC120101456	12.5563	3.57903	-1.81077	1.70843e-05	0.00104896
Tnnt1	28.7186	8.7769	-1.7102	3.03197e-06	0.000213682
Ibsp	29.9868	9.66544	-1.63342	4.83496e-06	0.000332556
Zfp40	780.699	261.553	-1.57766	1.39885e-25	3.93536e-23

## Sheet: Table S2
Supplemental Table 2: Differentially expressed genes - ET versus AD
ET = prenatal ethanol expsure, AD =ad libitum fed on a chow diet (controls). P < 0.01, L2FC >1.5. Adjusted p-values were determined by Benjimini-Hochburg multiple testing correction
gene_ID	ET	AD	Log2FoldChange	PValue	AdjustedPValue
Cpne1	0.123888	102.505	9.69245	5.2978e-48	3.13502e-45
LOC120095099	0.0638187	41.435	9.34266	1.55588e-31	5.1347e-29
LOC102551795	0.532316	337.249	9.30731	3.63001e-155	6.55733e-152
LOC108350691	0.117655	70.5211	9.22735	1.22e-41	6.06855e-39
Igip	0.246293	130.49	9.04934	3.57219e-56	2.35778e-53
Hnf1a	0.504055	252.856	8.97052	1.10311e-117	1.40225e-114
Foxh1	0.304533	144.485	8.89011	1.06573e-62	7.78258e-60
LOC120096001	0.311438	135.616	8.76637	3.39833e-58	2.33275e-55
LOC120095269	0.180642	74.7907	8.69358	4.97669e-43	2.58803e-40
Cnfn	0.357735	146.818	8.68092	2.91104e-64	2.22028e-61
LOC120094275	0.386073	149.162	8.59379	1.42728e-65	1.13924e-62
LOC120094712	0.902784	305.089	8.40064	1.15517e-151	1.88799e-148
LOC120093799	7.22136	2023.82	8.1306	0	0
LOC100362040	0.163597	41.7918	7.99693	5.25315e-30	1.59556e-27
LOC120096002	0.105515	26.8746	7.99265	1.9632e-23	4.61513e-21
LOC120098587	0.234613	59.0168	7.9747	3.23346e-36	1.3371e-33
Ugt1a3	0.0623586	15.1551	7.925	1.06379e-18	1.82556e-16
Dph7	0.167045	39.9186	7.90068	1.60704e-29	4.75489e-27
LOC120093065	0.196906	43.6675	7.79291	1.30599e-30	4.03821e-28
LOC108350426	0.0431567	7.90456	7.51696	9.36689e-12	1.0206e-09
RGD1563217	0.119115	21.6602	7.50655	4.39327e-21	8.86976e-19
LOC120093175	0.0530046	9.59812	7.50049	5.30942e-14	6.5787e-12
Slc3a1	1.5101	261.007	7.4333	7.82097e-118	1.03243e-114
LOC120097384	0.499839	85.9907	7.42657	4.93598e-43	2.58803e-40
Fam166a	2.723	467.905	7.42487	2.46802e-153	4.23536e-150
LOC108350499	0.0431567	7.2992	7.40201	5.72507e-11	5.91854e-09
LOC102555670	0.362151	59.0419	7.34901	3.77214e-35	1.47122e-32
Ugt1a8	0.0961613	15.2075	7.30511	4.34283e-17	6.68406e-15
LOC103695171	0.349012	51.6156	7.20839	7.71814e-34	2.87937e-31
LOC100134871	0.301592	44.0685	7.191	1.2933e-29	3.89374e-27
LOC120102471	0.405769	58.0977	7.16168	1.20784e-34	4.65793e-32
Pcdhga1	9.76366	1315.8	7.07431	0	0
LOC102552420	1.57057	208.353	7.05159	6.66116e-85	6.17903e-82
LOC120098807	0.0623586	7.81262	6.96907	1.46212e-11	1.56821e-09
LOC120097020	0.599078	72.7676	6.92441	8.85626e-40	4.22173e-37
LOC120095304	0.0623586	7.1062	6.83235	9.52644e-11	9.67356e-09
LOC120095089	0.64695	72.78	6.81374	6.25801e-39	2.94229e-36
LOC108348621	0.0623586	7.00925	6.81253	1.56384e-10	1.55577e-08
Lenep	0.0863134	9.47467	6.77835	1.13512e-12	1.30737e-10
LOC120100923	0.17212	18.5842	6.75452	2.09511e-19	3.78465e-17
Hist1h2ac	0.0552962	5.72838	6.6948	2.99897e-09	2.61246e-07
LOC120096562	0.166216	15.8447	6.5748	4.42112e-18	7.09073e-16
LOC120098560	0.604664	56.7461	6.55224	4.13832e-32	1.3925e-29
LOC100910615	0.494374	45.0923	6.51114	4.09235e-29	1.20049e-26
LOC120099811	0.248585	22.4964	6.49981	1.90708e-20	3.69801e-18
LOC108352343	0.0863134	7.73012	6.48476	2.46031e-10	2.37199e-08
LOC108348727	3.73815	330.839	6.46766	1.63633e-133	2.44183e-130
LOC120095976	0.653553	57.3336	6.45493	2.71183e-32	9.2154e-30
LOC688442	0.0638187	5.22925	6.35648	1.03213e-08	8.43444e-07
LOC102556679	1.2598	103.149	6.3554	1.81464e-41	8.89744e-39
RGD1560986	0.36955	29.5324	6.32038	1.44987e-23	3.43189e-21
Fam151a	0.294545	23.0129	6.28781	1.08567e-20	2.12928e-18
LOC120103589	0.0552962	4.18497	6.24189	4.19624e-07	2.9037e-05
LOC120094778	1.50789	114.038	6.24083	6.8544e-43	3.51129e-40
LOC102546766	0.15852	11.941	6.23511	8.67395e-15	1.13629e-12
LOC108352789	1.64395	122.567	6.22026	3.73217e-45	2.06606e-42
Chtf8	2.36806	171.469	6.17809	7.01389e-67	5.73168e-64
LOC120098633	0.297468	21.4781	6.17399	7.48044e-20	1.40297e-17
LOC120098495	0.0431567	3.11567	6.17381	1.32198e-05	0.000756059
LOC120095046	11.0382	784.464	6.15113	2.37055e-232	6.25862e-229
LOC120101891	0.538225	37.3813	6.11796	1.00455e-26	2.69359e-24
LOC120103555	0.106975	7.1458	6.06175	1.4909e-09	1.34306e-07
LOC120093108	0.0431567	2.82909	6.03461	4.08066e-05	0.00214757
LOC120093801	0.324409	20.9589	6.01361	1.50301e-19	2.75863e-17
LOC102546551	0.299759	19.0485	5.98973	2.60095e-18	4.27129e-16
LOC102553801	0.380861	23.2285	5.93049	9.46466e-21	1.86693e-18
LOC102553607	0.106975	6.52191	5.92994	6.32129e-09	5.30463e-07
Ergic2	1.1054	66.2436	5.90514	1.26362e-33	4.56526e-31
LOC120093231	0.392169	23.2355	5.88871	7.43241e-21	1.48311e-18
LOC102556588	0.250065	14.54	5.86158	2.01074e-16	2.91193e-14
LOC120101617	0.0638187	3.70299	5.85857	1.33662e-06	8.75486e-05
Treh	0.564286	32.6415	5.85414	4.36122e-24	1.06919e-21
LOC120103038	15.0321	868.688	5.85272	6.59344e-185	1.50867e-181
LOC120099980	0.247125	13.599	5.78211	1.48255e-14	1.90576e-12
LOC120103466	0.0552962	3.00827	5.76561	2.33502e-05	0.00128228
LOC102555437	0.0623586	3.34538	5.74544	4.2897e-06	0.000262444
LOC102546322	0.0623586	3.32727	5.73761	7.53398e-06	0.000448335
LOC120095131	0.751636	39.4571	5.71411	3.67684e-26	9.63331e-24
LOC120101608	6.15398	312.356	5.66553	1.50265e-122	2.14892e-119
LOC108352162	0.106975	5.26241	5.62037	1.44011e-07	1.0276e-05
LOC120097363	0.957647	45.4266	5.5679	1.38863e-27	3.90661e-25
Tmem54	1.62694	76.9984	5.5646	2.18986e-35	8.63913e-33
LOC689986	3.89356	181.602	5.54355	3.46392e-65	2.70201e-62
LOC120103139	0.460568	21.3507	5.53472	8.96218e-19	1.56939e-16
Igfals	0.715254	33.1013	5.53229	2.5973e-23	6.02328e-21
LOC120103592	0.167539	7.74076	5.52991	2.49774e-10	2.40132e-08
LOC120095972	0.251525	11.4759	5.51176	1.24279e-14	1.60357e-12
LOC120093696	0.312269	14.1428	5.50113	4.97698e-15	6.56999e-13
LOC120095205	0.0623586	2.78812	5.48256	4.06682e-05	0.00214411
Mybph	7.07338	313.081	5.46799	1.47751e-118	2.02844e-115
LOC120097407	0.580048	25.0718	5.43375	1.92771e-19	3.50069e-17
LOC108352691	0.426938	18.4285	5.43177	2.37207e-17	3.66731e-15
Pkd2l2	1.05507	45.3596	5.426	6.93611e-27	1.8745e-24
LOC102553625	0.259264	10.8239	5.38365	4.34149e-13	5.12057e-11
Mir3562	0.0623586	2.40184	5.26741	0.000126687	0.00610694
LOC108350091	1.1647	42.4287	5.18701	1.27867e-24	3.20339e-22
LOC120094260	4.64755	168.423	5.17947	1.65725e-57	1.11529e-54
LOC102551589	0.304533	10.9883	5.17323	3.25454e-13	3.87856e-11
LOC120102940	3.73975	133.71	5.16002	7.25207e-43	3.66038e-40
Mir3577	0.114534	4.09125	5.15869	4.78844e-06	0.000291399
LOC120098485	0.658341	23.4177	5.15262	6.18073e-19	1.09348e-16
LOC120098624	0.0863134	2.90291	5.07177	0.000204901	0.00946516
LOC103691302	6.68355	222.716	5.05845	2.36935e-71	1.98344e-68
LOC100911357	0.994309	32.9383	5.04993	1.15988e-21	2.47264e-19
LOC120095224	1.09821	36.2916	5.04641	4.83114e-23	1.09088e-20
LOC120103604	1.05921	34.7041	5.03404	7.12591e-23	1.59853e-20
Pcdhga5	41.6154	1350.33	5.02006	0	0
LOC100364958	1.77561	57.5634	5.01877	2.99523e-27	8.29051e-25
LOC120093199	0.0961613	3.06596	4.99474	0.000121418	0.00587775
LOC102547165	0.255647	7.89993	4.94961	1.46683e-09	1.32486e-07
RGD1563263	0.185418	5.72711	4.94896	4.69365e-08	3.612e-06
LOC102553046	3.79413	116.854	4.9448	1.48328e-36	6.20841e-34
Pcdhga9	44.055	1356.34	4.94427	0	0
LOC120099973	1.05032	32.0422	4.93107	4.22566e-21	8.58184e-19
LOC102555129	0.809591	23.8739	4.8821	4.08674e-18	6.64763e-16
LOC120095997	0.150132	4.36941	4.86313	1.63541e-06	0.000105509
LOC100911367	0.689513	19.7616	4.84098	4.76293e-17	7.26548e-15
Atp1a4	1.33221	38.1681	4.84048	8.70237e-23	1.9395e-20
LOC120100097	1.06182	30.3463	4.8369	1.20258e-19	2.21908e-17
Mir632	0.123888	3.47715	4.8108	4.13995e-05	0.00216619
Icam2	0.519809	14.5103	4.80295	1.58951e-14	2.03564e-12
LOC120098979	0.234613	6.54439	4.80191	6.36321e-09	5.32678e-07
Spata9	1.02787	28.4346	4.78992	3.24738e-19	5.80503e-17
LOC120095998	0.108301	2.9707	4.77769	0.000205853	0.00948361
LOC108349549	3.91853	106.81	4.76858	1.69578e-32	5.93903e-30
LOC120099906	2.51207	66.7079	4.73091	7.05985e-29	2.05346e-26
LOC120102384	29.4026	777.254	4.72437	2.32511e-169	4.69425e-166
LOC120103536	0.560539	14.7609	4.71882	7.66293e-15	1.00769e-12
LOC120095252	0.298297	7.55107	4.66186	3.35324e-09	2.8917e-07
Pgpep1l	2.92787	71.7647	4.61535	5.14609e-30	1.577e-27
LOC102552297	0.559024	13.3541	4.57823	2.16053e-13	2.60189e-11
LOC120094796	0.634675	15.1103	4.57337	2.54347e-14	3.19769e-12
LOC120097122	2.56279	59.5917	4.53932	4.56697e-26	1.18748e-23
LOC102557368	0.265992	6.1633	4.53425	1.14522e-07	8.32759e-06
LOC120103548	0.149166	3.44974	4.5315	4.14025e-05	0.00216619
LOC108352583	1.97573	44.4827	4.49278	1.4098e-22	3.08199e-20
LOC102554661	0.191456	4.25087	4.47267	2.7684e-06	0.000172758
LOC120094193	1.4196	31.4275	4.46847	1.60981e-19	2.93893e-17
Kcnk15	1.49916	32.7659	4.44996	8.4837e-20	1.58249e-17
LOC120093527	0.265989	5.77867	4.4413	3.7394e-07	2.60332e-05
LOC102554551	0.358366	7.66349	4.41849	2.23201e-09	1.99498e-07
LOC100366054	0.409721	8.71446	4.4107	1.22837e-10	1.23276e-08
Dear	1.84663	39.0904	4.40385	3.55886e-21	7.31419e-19
Best1	14.0926	298.166	4.40311	1.20859e-96	1.43039e-93
Lrrn4	1.46373	30.6487	4.3881	1.98293e-18	3.28783e-16
LOC102555900	2.71421	56.5083	4.37986	1.97995e-24	4.92433e-22
LOC120094713	0.422816	8.78638	4.37717	1.18163e-10	1.18933e-08
Tgm4	0.501436	10.4044	4.37498	1.04481e-11	1.13123e-09
LOC120100065	0.180644	3.66955	4.34438	2.38551e-05	0.0013027
LOC691532	3.69037	74.4811	4.33504	2.7916e-28	7.98444e-26
LOC102553539	0.829786	16.2655	4.29293	2.69245e-14	3.37264e-12
LOC120096251	0.963751	18.7897	4.28514	1.38843e-15	1.92929e-13
LOC103694058	0.409216	7.91005	4.27275	1.44742e-09	1.31302e-07
Tmdd1	0.713792	13.7222	4.26486	4.52405e-13	5.31762e-11
LOC120097916	1.9177	36.3165	4.24317	5.38875e-20	1.01622e-17
LOC108352447	3.01573	56.1901	4.21973	2.17561e-23	5.07967e-21
LOC102549375	2.78068	49.6626	4.15865	4.85728e-22	1.0485e-19
Ugt1a1	0.885765	15.8107	4.15783	5.41402e-14	6.68418e-12
LOC120096737	0.422182	7.37559	4.12682	5.126e-09	4.35482e-07
LOC120101590	0.432167	7.51288	4.1197	3.3999e-09	2.92459e-07
LOC108352107	1.41686	24.1241	4.08971	3.47024e-16	4.9835e-14
LOC686013	0.22609	3.76205	4.05655	1.39613e-05	0.000795979
LOC120102866	0.28075	4.6338	4.04484	6.41489e-06	0.00038559
LOC120096915	0.281386	4.57862	4.02429	6.36536e-06	0.000383284
LOC108353403	0.431878	7.02112	4.02301	6.92456e-08	5.18919e-06
LOC102555043	1.25822	20.3347	4.01449	1.84529e-14	2.35443e-12
Scd4	2.64157	42.5604	4.01004	3.77888e-20	7.16568e-18
LOC102554073	0.187076	2.99658	4.00163	0.000206388	0.00949551
LOC120095835	3.43749	53.8378	3.96919	2.10294e-21	4.40105e-19
Zbtb11os1	1.00833	15.7527	3.96555	3.52459e-13	4.18585e-11
LOC120096922	5.75969	89.3259	3.95502	6.11006e-27	1.66436e-24
LOC120096626	1.04058	16.0925	3.95094	1.73328e-13	2.09471e-11
LOC120100652	0.518014	7.97605	3.94461	5.68073e-09	4.79051e-07
LOC120100076	0.445171	6.80727	3.93464	1.65475e-07	1.17102e-05
LOC120101908	2.54881	38.5926	3.92043	2.12719e-18	3.51007e-16
LOC120095110	1.41813	21.4358	3.91796	4.12797e-15	5.53438e-13
Pcdhga11	95.0735	1410.91	3.89144	0	0
Acp4	2.51103	37.244	3.89066	4.13253e-18	6.6904e-16
LOC120102826	4.78978	70.5463	3.88054	7.84113e-25	1.9935e-22
LOC301115	3.86021	56.5616	3.87307	1.50475e-21	3.16846e-19
Spata21	1.83715	26.8047	3.86694	1.44642e-15	2.00177e-13
LOC102552138	10.2529	146.348	3.8353	1.27268e-36	5.39272e-34
Tmem150b	9.57357	134.354	3.81084	2.64469e-32	9.07711e-30
Sh2d1a	1.59472	22.0158	3.78717	1.16754e-14	1.51216e-12
LOC102546618	0.544613	7.47932	3.7796	3.12036e-08	2.4285e-06
LOC120100865	1.96287	26.7188	3.76682	4.40606e-15	5.86143e-13
Kdf1	2.38957	32.3571	3.75926	4.49765e-17	6.89145e-15
Gins2	8.62603	115.404	3.74185	1.72895e-27	4.82447e-25
Pcdhga8	109.407	1449.69	3.72796	0	0
LOC120097881	0.642865	8.48535	3.72239	6.40448e-09	5.34829e-07
Ccdc152	21.9948	285.491	3.69821	3.05188e-77	2.68581e-74
LOC120095292	1.11836	14.4548	3.69209	2.13574e-12	2.41924e-10
LOC120101534	0.497494	6.2463	3.65025	6.36165e-07	4.3066e-05
Rasl10a	5.28788	66.1827	3.64569	2.7374e-22	5.94639e-20
Gstm3l	0.908366	11.2846	3.63494	7.93079e-11	8.10121e-09
LOC120097398	0.91182	11.3028	3.63178	4.81814e-10	4.51826e-08
LOC120102351	20.2732	250.915	3.62955	5.4892e-64	4.09566e-61
LOC102554878	0.595488	7.32627	3.62093	1.42137e-07	1.01846e-05
LOC120097428	0.519806	6.32542	3.60512	6.33466e-07	4.2968e-05
Pcdhgb8	117.679	1427.36	3.60042	2.28476e-300	9.80219e-297
LOC120099927	1.19616	14.4928	3.59886	6.31143e-12	6.9653e-10
LOC102547852	13.3926	161.072	3.58819	3.12311e-38	1.3921e-35
LOC102546344	0.434459	5.22276	3.58752	1.17954e-06	7.77049e-05
Morn5	5.39581	64.7396	3.58474	8.85156e-22	1.89877e-19
Pcdhga12	120.218	1425.08	3.56732	8.08334e-296	3.08263e-292
Pcdhga3	119.938	1419.31	3.56483	2.24267e-295	7.69731e-292
LOC120100973	3.59549	42.2869	3.55595	1.07401e-17	1.68321e-15
Pcdhga10	126.656	1449.69	3.51675	3.04177e-294	9.49087e-291
Serinc4	5.58878	63.6183	3.50884	5.20307e-21	1.04433e-18
Smim22	7.85927	88.413	3.49179	6.20632e-24	1.51073e-21
LOC120101914	1.21453	13.6509	3.49052	4.51332e-11	4.67994e-09
LOC120098801	8.07238	90.3441	3.48436	2.85086e-23	6.56694e-21
LOC120099979	4.34275	48.0947	3.4692	6.59282e-19	1.1604e-16
LOC120103007	1.37063	15.1349	3.46497	1.1399e-11	1.2303e-09
LOC120098626	3.47993	38.2094	3.4568	4.91023e-16	6.964e-14
LOC102555354	14.1678	155.301	3.45438	1.87863e-35	7.4975e-33
LOC120095848	0.530184	5.76121	3.44181	2.09729e-06	0.000133302
LOC120096966	3.0877	33.2447	3.42852	1.45667e-15	2.00786e-13
LOC120102972	5.43996	58.3037	3.42192	2.75191e-19	4.94508e-17
LOC120094801	0.823384	8.8076	3.41911	1.52741e-08	1.22772e-06
Pcdhgb7	134.872	1433.61	3.40999	1.24927e-280	3.57312e-277
LOC120093805	0.773471	8.18508	3.40358	9.42559e-08	6.96459e-06
Rn45s	49.3679	520.688	3.39877	1.08825e-85	1.09855e-82
LOC108351892	1.2613	13.1212	3.37891	4.42616e-10	4.17348e-08
LOC120096582	1.17619	12.0415	3.35583	1.44989e-09	1.31302e-07
LOC120099977	0.640125	6.55281	3.35569	1.09137e-06	7.20345e-05
LOC102548575	1.61448	16.29	3.33485	4.0509e-11	4.21318e-09
Kif28p	0.480906	4.79847	3.31875	1.94699e-05	0.00109191
Map3k15	18.2328	181.501	3.31537	2.8027e-38	1.26572e-35
LOC120095112	13.9759	138.593	3.30985	1.49916e-29	4.47427e-27
LOC102551647	1.00046	9.76784	3.28738	3.70518e-09	3.17923e-07
LOC120095619	7.07195	68.4383	3.27462	3.51346e-20	6.73681e-18
LOC102550706	0.437617	4.2308	3.27319	0.000116558	0.00566645
LOC120097042	6.0362	57.7766	3.25877	1.54555e-18	2.62606e-16
Eme1	4.68936	44.7286	3.25374	8.92257e-17	1.33729e-14
LOC102555216	0.455864	4.33897	3.25068	7.31024e-05	0.003631
LOC120097610	2.27623	21.3005	3.22617	7.36334e-12	8.10015e-10
LOC103691765	6.23209	58.2381	3.22417	4.46083e-18	7.12115e-16
LOC103692563	2.3312	21.2156	3.18598	5.94822e-12	6.58564e-10
Nox1	1.81059	16.2112	3.16246	1.96575e-10	1.91129e-08
LOC100363531	0.917425	8.20008	3.15998	2.12192e-07	1.49545e-05
LOC120094233	0.6107	5.42237	3.15039	1.72614e-05	0.000974417
LOC120095309	0.411373	3.59718	3.12835	0.000128362	0.00617036
LOC120101929	5.21441	45.3803	3.12149	4.03963e-16	5.75304e-14
LOC120096255	0.490756	4.22114	3.10456	7.29129e-05	0.00363019
Pcp2	1.30706	10.9318	3.06413	8.18997e-09	6.75712e-07
Cyp21a1	0.512305	4.2527	3.0533	7.29803e-05	0.00363019
LOC120099369	6.6366	54.9131	3.04863	1.43012e-16	2.09764e-14
LOC120102389	9.43578	77.7303	3.04226	9.34554e-19	1.62821e-16
Agrp	4.70044	38.6723	3.04043	1.11801e-13	1.36557e-11
LOC120096307	1.02105	8.39704	3.03982	1.31445e-07	9.43816e-06
LOC120102385	23.7279	195.082	3.03943	3.8241e-36	1.56251e-33
LOC120095192	2.58678	20.9853	3.02015	6.41184e-11	6.58884e-09
LOC120093584	1.78524	14.3457	3.00642	3.24275e-10	3.10022e-08
Snrpn	26.5574	209.326	2.97856	6.2372e-38	2.74453e-35
Lctl	0.513117	4.02084	2.97014	0.000186388	0.00870368
LOC102555308	2.32384	18.1103	2.96223	1.70939e-10	1.67628e-08
LOC120098312	0.950696	7.35012	2.95071	1.78282e-06	0.000113948
LOC120096989	11.5838	89.4069	2.94827	1.89037e-18	3.14958e-16
LOC120102386	2.56925	19.7884	2.94523	1.62519e-10	1.60606e-08
LOC102551907	0.785304	5.95502	2.92278	1.95336e-05	0.00109191
LOC120095686	1.41525	10.6786	2.9156	1.44975e-08	1.17072e-06
LOC120099944	1.29818	9.60538	2.88735	6.21045e-08	4.68473e-06
Syce1l	1.49727	11.0781	2.8873	3.06067e-08	2.38746e-06
Serhl2	31.4192	231.807	2.8832	2.64254e-44	1.43964e-41
Trna	27.0884	199.499	2.88063	2.27681e-34	8.58734e-32
Cntd1	12.9667	95.1858	2.87593	1.21342e-17	1.89304e-15
LOC103691621	2.69368	19.612	2.86408	1.61353e-10	1.60057e-08
LOC120098486	1.41918	10.317	2.86189	2.23896e-08	1.76656e-06
Pcdhga7	209.985	1524.14	2.85964	1.45857e-212	3.57579e-209
Ifitm5	0.868657	6.2069	2.83702	8.63474e-06	0.000509212
LOC120103488	1.84058	12.9439	2.81404	1.25324e-08	1.01687e-06
LOC120095279	5.25862	36.9725	2.81369	1.18787e-12	1.36355e-10
Ugt1a6	2.7793	19.5065	2.81116	3.69166e-10	3.50984e-08
LOC120098970	1.43886	10.0703	2.80711	8.07914e-08	6.002e-06
Muc15	0.746639	5.21709	2.80476	7.96363e-05	0.00394412
LOC108352604	0.912505	6.37099	2.80361	5.62959e-06	0.000341376
LOC103693236	10.3095	71.6418	2.79683	1.34352e-16	1.97907e-14
LOC108349957	1.42671	9.83701	2.78553	4.9211e-08	3.77857e-06
Srrm5	1.3626	9.37203	2.782	1.22564e-07	8.83745e-06
Slc5a2	8.73335	59.373	2.7652	1.15262e-15	1.60814e-13
LOC120098155	1.62524	10.8298	2.73627	1.05216e-07	7.71627e-06
Fam20a	60.1714	399.126	2.7297	4.42916e-50	2.76396e-47
LOC120101075	2.09736	13.7165	2.70926	2.2598e-08	1.77892e-06
LOC103693494	0.89181	5.79679	2.70045	1.95174e-05	0.00109191
LOC108352110	2.46607	15.9656	2.69469	6.83076e-09	5.69042e-07
LOC102548542	1.95361	12.4318	2.66982	1.05774e-07	7.7407e-06
LOC102557169	3.24316	20.6311	2.66935	1.77471e-09	1.59454e-07
Pdzd9	42.4052	265.764	2.64783	2.45726e-46	1.38259e-43
LOC108353015	1.03912	6.48717	2.64222	1.14154e-05	0.000662941
Mir2985	6.56809	39.986	2.60595	9.98989e-12	1.08504e-09
LOC120102967	4.51927	27.3874	2.59935	7.86889e-10	7.24064e-08
Lnc215	6.67162	40.3564	2.59669	8.60162e-12	9.4321e-10
Stkld1	1.30979	7.86529	2.58617	1.36954e-06	8.93639e-05
LOC120103606	3.78996	22.3653	2.56101	3.24549e-09	2.81573e-07
LOC102552634	10.3157	60.7648	2.55839	5.18832e-14	6.45193e-12
LOC102553609	4.60856	26.7429	2.53677	9.96579e-10	9.09697e-08
Tmem262	1.90441	11.017	2.53232	5.75878e-07	3.92948e-05
LOC120101761	1.69291	9.73827	2.52416	5.65556e-07	3.86674e-05
Lmln2	5.46594	31.3921	2.52186	1.11453e-10	1.12509e-08
LOC120095181	1.02128	5.8436	2.51648	8.08829e-05	0.00400009
LOC120093737	1.11675	6.38026	2.51431	4.46611e-05	0.00232604
LOC102555052	14.2497	81.2877	2.5121	4.21609e-15	5.63053e-13
LOC120096578	1.03472	5.89414	2.51004	5.5352e-05	0.00283551
LOC120102420	1.04014	5.90014	2.50397	5.52651e-05	0.00283529
Pcdhga2	281.07	1565.3	2.47744	1.35651e-166	2.58656e-163
LOC102549865	3.47085	19.3081	2.47584	5.28557e-09	4.47929e-07
LOC120102979	12.5497	68.5657	2.44983	5.88053e-14	7.23411e-12
Lrrc71	17.2872	94.2315	2.4465	2.01916e-14	2.55725e-12
LOC120098961	4.6507	25.2743	2.44215	2.51025e-09	2.21483e-07
LOC120098501	4.86336	26.1664	2.42769	5.5827e-09	4.71945e-07
Sox15	5.82044	31.2274	2.42361	6.02742e-10	5.62155e-08
LOC120102424	2.59094	13.8469	2.41802	7.5892e-08	5.66254e-06
LOC102552170	7.44937	39.7964	2.41745	1.42393e-10	1.42071e-08
Prss8	1.60278	8.5204	2.41035	1.92382e-06	0.000122504
LOC102556178	10.9255	57.8641	2.40497	1.59699e-12	1.821e-10
LOC103694135	3.08938	16.3446	2.40343	5.15689e-08	3.94198e-06
LOC100363289	2.16018	11.2451	2.38008	1.63366e-06	0.000105509
LOC120101641	3.45069	17.535	2.34528	4.4303e-08	3.43244e-06
LOC120102342	10.2714	52.0041	2.33999	3.26259e-11	3.42442e-09
LOC103691043	1.97014	9.78022	2.31157	2.68962e-06	0.000168763
Ifi44l	1.86626	9.21018	2.30308	3.28704e-06	0.000203275
LOC120095934	4.14037	19.8192	2.25906	1.24626e-07	8.96732e-06
LOC120094172	6.07489	28.8563	2.24796	9.21792e-09	7.58699e-07
Lair1	13.1457	61.7449	2.23173	3.65644e-12	4.10119e-10
Spata6l	61.5687	289.128	2.23144	2.1811e-34	8.31776e-32
LOC120096724	4.03297	18.7223	2.21485	2.44701e-07	1.72103e-05
LOC103691945	2.53215	11.6823	2.2059	1.59243e-06	0.000103123
LOC120100903	6.99185	32.1544	2.20127	5.00364e-09	4.26141e-07
LOC102552290	1.68927	7.69493	2.18751	2.98997e-05	0.00160849
LOC100910201	11.115	50.5166	2.18425	1.79464e-10	1.75486e-08
LOC102550575	26.6087	120.667	2.18106	2.96076e-15	4.0325e-13
LOC108352578	67.206	304.539	2.17996	4.41913e-31	1.41751e-28
LOC120100873	24.6858	108.363	2.13412	1.62944e-13	1.97617e-11
Chrnb1	18.5274	81.1388	2.13073	1.37845e-11	1.48311e-09
LOC103691200	7.85517	34.2894	2.12605	1.66192e-08	1.33272e-06
Foxp3	5.26868	22.8283	2.11531	3.21637e-07	2.24831e-05
Etfrf1	103.774	446.161	2.10411	6.81652e-37	2.92446e-34
Asb14	42.8806	183.626	2.09837	2.34935e-21	4.88692e-19
Slc24a5	33.8607	144.643	2.09481	1.57198e-17	2.44134e-15
Lnc012	14.3964	61.0114	2.08337	6.10154e-11	6.2888e-09
LOC102547892	1.9869	8.40759	2.08117	3.3079e-05	0.00175749
LOC290428	3.09595	12.9228	2.06147	4.92774e-06	0.000299345
LOC108351572	5.86054	24.1534	2.04312	5.60432e-07	3.83935e-05
LOC103693914	7.71327	31.7638	2.04197	5.71867e-08	4.34239e-06
LOC120097396	6.72998	27.5671	2.03427	1.15434e-07	8.35846e-06
LOC681458	9.49361	38.8678	2.03355	1.37247e-08	1.11099e-06
LOC102547942	3.08463	12.5837	2.02839	9.9141e-06	0.000580669
LOC120099276	6.64405	27.0335	2.02461	1.49427e-07	1.06403e-05
RGD1309036	24.5855	98.4169	2.0011	2.02744e-11	2.14771e-09
LOC120094340	2.88839	11.5556	2.00025	1.49419e-05	0.000850473
Nr1i3	16.0987	64.3912	1.99992	3.48749e-10	3.32494e-08
LOC687508	43.8963	175.242	1.99717	5.68072e-19	1.01023e-16
LOC120102833	2.20633	8.76497	1.9901	5.66632e-05	0.00289404
LOC120094091	10.5022	41.0014	1.96498	1.91268e-08	1.51609e-06
Insm2	10.2159	39.8633	1.96425	1.75226e-08	1.39863e-06
LOC102547088	5.56408	21.3687	1.94129	1.75832e-06	0.000112802
Akr1b7	2.87091	10.934	1.92924	3.25884e-05	0.00173411
LOC103690204	22.1005	83.9646	1.9257	7.69103e-10	7.096e-08
LOC120093540	3.07903	11.6467	1.91938	2.01339e-05	0.00112044
LOC120100877	3.45334	13.0102	1.91358	1.64423e-05	0.00093124
LOC120093687	17.0618	63.2228	1.88967	1.29617e-09	1.18003e-07
LOC100912259	3.22396	11.9209	1.88659	2.0869e-05	0.00115901
Grtp1	39.0542	142.235	1.86473	3.35346e-15	4.51363e-13
Hvcn1	7.03549	25.6147	1.86425	2.16448e-06	0.000137065
Trnf	5.55989	20.1661	1.85881	2.90211e-06	0.00018012
Eml6	205.174	743.202	1.85691	1.9324e-33	6.8375e-31
Trnn	80.8958	291.445	1.84908	6.74665e-24	1.63069e-21
LOC102547008	18.7187	67.0544	1.84085	2.49706e-09	2.20887e-07
Sla2	22.6703	81.1642	1.84004	3.29585e-09	2.84937e-07
LOC120096335	3.78424	13.3413	1.81782	3.35067e-05	0.00177746
LOC120094315	12.2341	42.8807	1.80942	1.02096e-07	7.51962e-06
LOC120095647	4.73265	16.5784	1.80858	1.13866e-05	0.000662391
LOC120097376	18.1214	63.293	1.80436	4.35335e-09	3.71681e-07
Wdr38	18.7869	65.6161	1.80432	2.46464e-09	2.18583e-07
LOC120101486	5.36313	18.717	1.8032	9.31785e-06	0.000547615
LOC120093824	37.3974	130.507	1.80311	3.55396e-13	4.20617e-11
LOC102549281	44.9836	156.812	1.80156	3.07663e-15	4.15732e-13
LOC120095128	4.02489	13.9016	1.78823	1.65319e-05	0.000934772
Rcor2	14.2287	48.8049	1.77822	7.00248e-08	5.23614e-06
Rec114	10.6261	36.4259	1.77736	7.5759e-07	5.09843e-05
LOC120098498	3.34537	11.4256	1.77204	7.6623e-05	0.00380037
LOC108351553	3.67223	12.4575	1.76229	3.1138e-05	0.00166467
Clcn1	27.9216	94.6295	1.76091	2.62245e-09	2.30789e-07
LOC108352532	3.11697	10.5461	1.75849	0.000118489	0.00575217
LOC120101836	4.94807	16.5975	1.74603	2.71957e-05	0.00147458
LOC102555358	5.79904	19.4421	1.7453	9.04902e-06	0.000532728
Trnv	6.72744	22.4555	1.73894	1.21554e-05	0.000702353
NEWGENE_1309147	6.43588	21.3482	1.72991	1.88127e-05	0.00105678
Thoc1	131.428	431.698	1.71575	5.51308e-27	1.51376e-24
Zfp397	21.6852	71.1544	1.71424	1.45309e-08	1.17072e-06
Phykpl	120.73	389.954	1.69151	1.02066e-22	2.26008e-20
LOC120099878	14.8223	47.6242	1.68393	3.85536e-07	2.6732e-05
Cfap157	5.63751	18.0722	1.68064	4.70396e-05	0.00243881
Hpgds	23.555	75.2475	1.67561	4.93574e-08	3.78135e-06
Esrp2	3.88634	12.3294	1.66562	8.23088e-05	0.00406475
Trnc	129.525	410.641	1.66465	9.79909e-24	2.35192e-21
LOC108351039	19.0705	60.3706	1.6625	6.26625e-08	4.71645e-06
Jhy	40.0713	126.599	1.65962	1.63309e-11	1.74613e-09
LOC120094729	13.2401	41.6237	1.65249	8.51799e-07	5.69892e-05
Mis18a	3.88675	12.1118	1.63977	0.000162114	0.00762202
LOC102549783	6.66456	20.6903	1.63437	5.00943e-05	0.00258547
Mk1	24.2758	74.7663	1.62287	8.59868e-08	6.37417e-06
Cdh23	36.4793	111.934	1.6175	7.13645e-10	6.61992e-08
Atp6v0a4	7.96312	24.0768	1.59624	2.0142e-05	0.00112044
Ugt1a7c	10.0787	30.4077	1.59313	5.8356e-06	0.000352622
Fxyd3	9.91223	29.785	1.5873	1.26388e-05	0.000727832
Klra2	5.23874	15.631	1.57712	6.36647e-05	0.00322762
Tcte1	40.2522	118.791	1.56129	3.97401e-10	3.76784e-08
LOC120098482	10.9265	32.1127	1.55532	1.30146e-05	0.00074822
LOC499407	20.7969	60.7326	1.5461	3.80941e-07	2.64669e-05
Htra4	34.476	100.324	1.541	1.81163e-08	1.43932e-06
Dcdc2b	7.38069	21.3711	1.53384	7.16684e-05	0.0035805
LOC120103553	31.4417	90.7333	1.52895	1.74342e-07	1.23123e-05
Ccdc116	7.40474	21.257	1.52142	9.65363e-05	0.00472656
Tph1	2154.38	0.969856	-11.1172	0	0
Gngt1	64.6331	0.106058	-9.25128	2.03306e-46	1.16298e-43
Aipl1	102.58	0.169818	-9.23855	1.797e-58	1.28493e-55
Crx	34.2387	0.107236	-8.3187	1.94558e-28	5.61144e-26
Tulp1	52.0282	0.168639	-8.26921	1.84707e-38	8.4527e-36
Prph2	111.198	0.438531	-7.98623	2.83251e-58	1.98403e-55
Guca1b	95.5335	0.490363	-7.60601	1.61241e-55	1.04417e-52
Isl2	20.8172	0.113479	-7.51921	1.16608e-20	2.27398e-18
Rbp3	193.125	1.14662	-7.396	1.74268e-93	1.99374e-90
Impg1	47.1593	0.325396	-7.1792	1.02109e-33	3.72828e-31
Bsx	7.81593	0.113479	-6.10592	8.69553e-10	7.97989e-08
Pde6g	521.375	8.39619	-5.95644	2.79678e-145	4.36324e-142
Lrtm1	25.3669	0.429891	-5.88283	7.67471e-21	1.52261e-18
Sag	68.4547	1.28605	-5.73413	1.9239e-41	9.30029e-39
Pde6c	40.9728	0.977521	-5.3894	2.40371e-26	6.39535e-24
Gnat2	132.584	3.56247	-5.21789	4.3256e-53	2.74932e-50
Fabp12	5.01643	0.163575	-4.93864	9.49969e-07	6.31876e-05
Gnb3	266.152	10.6259	-4.64659	2.38408e-91	2.63956e-88
Guca1a	20.5599	0.886682	-4.53527	1.544e-16	2.24547e-14
LOC120101626	3.87589	0.170644	-4.50547	2.79971e-05	0.00151087
Cplx4	26.6146	1.19894	-4.47239	6.8256e-18	1.08458e-15
Impg2	62.9919	3.01598	-4.38447	2.07098e-31	6.76953e-29
Cacna1f	34.4811	1.74576	-4.30388	3.6865e-20	7.02933e-18
Lhx4	63.911	3.28799	-4.28079	5.79756e-31	1.84244e-28
LOC120093158	12.1128	0.714289	-4.08388	1.83604e-11	1.95098e-09
LOC102552675	15.7482	0.977419	-4.01007	5.79433e-13	6.78748e-11
LOC120098296	4.85567	0.38631	-3.65184	4.3779e-07	3.02331e-05
LOC100912642	22.2803	1.78636	-3.64067	4.6121e-15	6.11183e-13
Lrit3	13.5126	1.09433	-3.62619	1.64553e-10	1.61828e-08
Cngb1	66.1204	5.4662	-3.59649	3.11155e-26	8.21498e-24
Spink4	4.41962	0.372998	-3.56668	3.059e-05	0.00163793
Neurod4	88.3625	7.66136	-3.52776	1.25561e-27	3.56158e-25
Tcam1	31.6505	2.75591	-3.52163	7.12231e-17	1.07216e-14
Gch1	58.9063	5.44243	-3.4361	1.37592e-22	3.0272e-20
Pdc	25.7625	2.73145	-3.23753	2.85524e-12	3.22361e-10
Slc39a4	24.8806	2.86608	-3.11787	5.64941e-12	6.27505e-10
Lcn2	7.85452	1.02185	-2.94233	6.67917e-07	4.51265e-05
Chrnb4	36.8677	4.8275	-2.93301	1.32231e-13	1.60938e-11
Cpg1	9.57275	1.30326	-2.87681	1.15381e-07	8.35846e-06
Gngt2	69.2068	9.95173	-2.7979	1.25354e-18	2.1405e-16
Mpp4	65.5148	9.67467	-2.75954	4.19634e-18	6.76183e-16
Sertm2	35.4069	5.27249	-2.74748	5.06803e-12	5.64756e-10
Fam240b	6.59948	1.07455	-2.61862	6.75364e-05	0.00341885
Rp1l1	33.5389	5.63208	-2.5741	3.86971e-11	4.03697e-09
Asmt	69.9018	12.4468	-2.48955	9.44961e-16	1.32379e-13
Esm1	35.9938	6.74866	-2.41508	1.80284e-10	1.75787e-08
LOC102554288	95.9921	18.3193	-2.38955	1.00125e-16	1.49412e-14
Nphs1	29.0313	5.59656	-2.375	3.24873e-09	2.81573e-07
LOC120095201	6.5158	1.27332	-2.35535	5.99589e-05	0.00305328
LOC103690119	18.7087	3.87377	-2.2719	5.18446e-08	3.95425e-06
LOC103690393	11.2925	2.46564	-2.19534	1.39127e-06	9.06097e-05
Trpm1	29.7343	6.50133	-2.19332	2.30178e-08	1.80782e-06
LOC120101456	15.6245	3.56195	-2.13308	8.03134e-07	5.38382e-05
LOC103691053	14.0674	3.35241	-2.06909	1.29266e-06	8.49934e-05
Npsr1	45.1895	11.0133	-2.03674	4.79176e-10	4.50583e-08
Alox15	220.301	57.5252	-1.93721	1.99627e-24	4.9292e-22
Tnnt1	33.1333	8.74467	-1.92181	1.09812e-07	8.01907e-06
Slc39a12	141.743	37.5853	-1.91504	4.9872e-17	7.57392e-15
Rd3	18.5715	5.06218	-1.87526	1.21771e-05	0.000702422
Mgarp	27.2652	7.67098	-1.82958	2.8975e-06	0.00018012
Tmem221	20.3386	5.99812	-1.76164	8.2424e-06	0.000487751
LOC102546759	15.4698	4.85242	-1.67268	0.000199291	0.00924331
Ppef2	25.6767	8.06637	-1.67047	2.98774e-05	0.00160849
LOC100911237	23.6401	7.60528	-1.63616	1.81259e-05	0.00101987
Krt19	15.8751	5.21708	-1.60545	0.000219268	0.00999429
Clec3a	23.1165	7.67507	-1.59067	6.85954e-06	0.000410878

## Sheet: Table S3
Supplemental Table 3: Differentially expressed genes - PF versus AD
PF = pair-fed on a liquid diet (controls), AD =ad libitum fed on a chow diet (controls). P < 0.01, L2FC >1.5. Adjusted p-values were determined by Benjimini-Hochburg multiple testing correction
gene_ID	PF	AD	Log2FoldChange	PValue	AdjustedPValue
Tph1	0.969856	2154.38	11.1172	0	0
Gngt1	0.106058	64.6331	9.25128	2.03306e-46	1.16298e-43
Aipl1	0.169818	102.58	9.23855	1.797e-58	1.28493e-55
Crx	0.107236	34.2387	8.3187	1.94558e-28	5.61144e-26
Tulp1	0.168639	52.0282	8.26921	1.84707e-38	8.4527e-36
Prph2	0.438531	111.198	7.98623	2.83251e-58	1.98403e-55
Guca1b	0.490363	95.5335	7.60601	1.61241e-55	1.04417e-52
Isl2	0.113479	20.8172	7.51921	1.16608e-20	2.27398e-18
Rbp3	1.14662	193.125	7.396	1.74268e-93	1.99374e-90
Impg1	0.325396	47.1593	7.1792	1.02109e-33	3.72828e-31
Bsx	0.113479	7.81593	6.10592	8.69553e-10	7.97989e-08
Pde6g	8.39619	521.375	5.95644	2.79678e-145	4.36324e-142
Lrtm1	0.429891	25.3669	5.88283	7.67471e-21	1.52261e-18
Sag	1.28605	68.4547	5.73413	1.9239e-41	9.30029e-39
Pde6c	0.977521	40.9728	5.3894	2.40371e-26	6.39535e-24
Gnat2	3.56247	132.584	5.21789	4.3256e-53	2.74932e-50
Fabp12	0.163575	5.01643	4.93864	9.49969e-07	6.31876e-05
Gnb3	10.6259	266.152	4.64659	2.38408e-91	2.63956e-88
Guca1a	0.886682	20.5599	4.53527	1.544e-16	2.24547e-14
LOC120101626	0.170644	3.87589	4.50547	2.79971e-05	0.00151087
Cplx4	1.19894	26.6146	4.47239	6.8256e-18	1.08458e-15
Impg2	3.01598	62.9919	4.38447	2.07098e-31	6.76953e-29
Cacna1f	1.74576	34.4811	4.30388	3.6865e-20	7.02933e-18
Lhx4	3.28799	63.911	4.28079	5.79756e-31	1.84244e-28
LOC120093158	0.714289	12.1128	4.08388	1.83604e-11	1.95098e-09
LOC102552675	0.977419	15.7482	4.01007	5.79433e-13	6.78748e-11
LOC120098296	0.38631	4.85567	3.65184	4.3779e-07	3.02331e-05
LOC100912642	1.78636	22.2803	3.64067	4.6121e-15	6.11183e-13
Lrit3	1.09433	13.5126	3.62619	1.64553e-10	1.61828e-08
Cngb1	5.4662	66.1204	3.59649	3.11155e-26	8.21498e-24
Spink4	0.372998	4.41962	3.56668	3.059e-05	0.00163793
Neurod4	7.66136	88.3625	3.52776	1.25561e-27	3.56158e-25
Tcam1	2.75591	31.6505	3.52163	7.12231e-17	1.07216e-14
Gch1	5.44243	58.9063	3.4361	1.37592e-22	3.0272e-20
Pdc	2.73145	25.7625	3.23753	2.85524e-12	3.22361e-10
Slc39a4	2.86608	24.8806	3.11787	5.64941e-12	6.27505e-10
Lcn2	1.02185	7.85452	2.94233	6.67917e-07	4.51265e-05
Chrnb4	4.8275	36.8677	2.93301	1.32231e-13	1.60938e-11
Cpg1	1.30326	9.57275	2.87681	1.15381e-07	8.35846e-06
Gngt2	9.95173	69.2068	2.7979	1.25354e-18	2.1405e-16
Mpp4	9.67467	65.5148	2.75954	4.19634e-18	6.76183e-16
Sertm2	5.27249	35.4069	2.74748	5.06803e-12	5.64756e-10
Fam240b	1.07455	6.59948	2.61862	6.75364e-05	0.00341885
Rp1l1	5.63208	33.5389	2.5741	3.86971e-11	4.03697e-09
Asmt	12.4468	69.9018	2.48955	9.44961e-16	1.32379e-13
Esm1	6.74866	35.9938	2.41508	1.80284e-10	1.75787e-08
LOC102554288	18.3193	95.9921	2.38955	1.00125e-16	1.49412e-14
Nphs1	5.59656	29.0313	2.375	3.24873e-09	2.81573e-07
LOC120095201	1.27332	6.5158	2.35535	5.99589e-05	0.00305328
LOC103690119	3.87377	18.7087	2.2719	5.18446e-08	3.95425e-06
LOC103690393	2.46564	11.2925	2.19534	1.39127e-06	9.06097e-05
Trpm1	6.50133	29.7343	2.19332	2.30178e-08	1.80782e-06
LOC120101456	3.56195	15.6245	2.13308	8.03134e-07	5.38382e-05
LOC103691053	3.35241	14.0674	2.06909	1.29266e-06	8.49934e-05
Npsr1	11.0133	45.1895	2.03674	4.79176e-10	4.50583e-08
Alox15	57.5252	220.301	1.93721	1.99627e-24	4.9292e-22
Tnnt1	8.74467	33.1333	1.92181	1.09812e-07	8.01907e-06
Slc39a12	37.5853	141.743	1.91504	4.9872e-17	7.57392e-15
Rd3	5.06218	18.5715	1.87526	1.21771e-05	0.000702422
Mgarp	7.67098	27.2652	1.82958	2.8975e-06	0.00018012
Tmem221	5.99812	20.3386	1.76164	8.2424e-06	0.000487751
LOC102546759	4.85242	15.4698	1.67268	0.000199291	0.00924331
Ppef2	8.06637	25.6767	1.67047	2.98774e-05	0.00160849
LOC100911237	7.60528	23.6401	1.63616	1.81259e-05	0.00101987
Krt19	5.21708	15.8751	1.60545	0.000219268	0.00999429
Clec3a	7.67507	23.1165	1.59067	6.85954e-06	0.000410878
Cpne1	102.505	0.123888	-9.69245	5.2978e-48	3.13502e-45
LOC120095099	41.435	0.0638187	-9.34266	1.55588e-31	5.1347e-29
LOC102551795	337.249	0.532316	-9.30731	3.63001e-155	6.55733e-152
LOC108350691	70.5211	0.117655	-9.22735	1.22e-41	6.06855e-39
Igip	130.49	0.246293	-9.04934	3.57219e-56	2.35778e-53
Hnf1a	252.856	0.504055	-8.97052	1.10311e-117	1.40225e-114
Foxh1	144.485	0.304533	-8.89011	1.06573e-62	7.78258e-60
LOC120096001	135.616	0.311438	-8.76637	3.39833e-58	2.33275e-55
LOC120095269	74.7907	0.180642	-8.69358	4.97669e-43	2.58803e-40
Cnfn	146.818	0.357735	-8.68092	2.91104e-64	2.22028e-61
LOC120094275	149.162	0.386073	-8.59379	1.42728e-65	1.13924e-62
LOC120094712	305.089	0.902784	-8.40064	1.15517e-151	1.88799e-148
LOC120093799	2023.82	7.22136	-8.1306	0	0
LOC100362040	41.7918	0.163597	-7.99693	5.25315e-30	1.59556e-27
LOC120096002	26.8746	0.105515	-7.99265	1.9632e-23	4.61513e-21
LOC120098587	59.0168	0.234613	-7.9747	3.23346e-36	1.3371e-33
Ugt1a3	15.1551	0.0623586	-7.925	1.06379e-18	1.82556e-16
Dph7	39.9186	0.167045	-7.90068	1.60704e-29	4.75489e-27
LOC120093065	43.6675	0.196906	-7.79291	1.30599e-30	4.03821e-28
LOC108350426	7.90456	0.0431567	-7.51696	9.36689e-12	1.0206e-09
RGD1563217	21.6602	0.119115	-7.50655	4.39327e-21	8.86976e-19
LOC120093175	9.59812	0.0530046	-7.50049	5.30942e-14	6.5787e-12
Slc3a1	261.007	1.5101	-7.4333	7.82097e-118	1.03243e-114
LOC120097384	85.9907	0.499839	-7.42657	4.93598e-43	2.58803e-40
Fam166a	467.905	2.723	-7.42487	2.46802e-153	4.23536e-150
LOC108350499	7.2992	0.0431567	-7.40201	5.72507e-11	5.91854e-09
LOC102555670	59.0419	0.362151	-7.34901	3.77214e-35	1.47122e-32
Ugt1a8	15.2075	0.0961613	-7.30511	4.34283e-17	6.68406e-15
LOC103695171	51.6156	0.349012	-7.20839	7.71814e-34	2.87937e-31
LOC100134871	44.0685	0.301592	-7.191	1.2933e-29	3.89374e-27
LOC120102471	58.0977	0.405769	-7.16168	1.20784e-34	4.65793e-32
Pcdhga1	1315.8	9.76366	-7.07431	0	0
LOC102552420	208.353	1.57057	-7.05159	6.66116e-85	6.17903e-82
LOC120098807	7.81262	0.0623586	-6.96907	1.46212e-11	1.56821e-09
LOC120097020	72.7676	0.599078	-6.92441	8.85626e-40	4.22173e-37
LOC120095304	7.1062	0.0623586	-6.83235	9.52644e-11	9.67356e-09
LOC120095089	72.78	0.64695	-6.81374	6.25801e-39	2.94229e-36
LOC108348621	7.00925	0.0623586	-6.81253	1.56384e-10	1.55577e-08
Lenep	9.47467	0.0863134	-6.77835	1.13512e-12	1.30737e-10
LOC120100923	18.5842	0.17212	-6.75452	2.09511e-19	3.78465e-17
Hist1h2ac	5.72838	0.0552962	-6.6948	2.99897e-09	2.61246e-07
LOC120096562	15.8447	0.166216	-6.5748	4.42112e-18	7.09073e-16
LOC120098560	56.7461	0.604664	-6.55224	4.13832e-32	1.3925e-29
LOC100910615	45.0923	0.494374	-6.51114	4.09235e-29	1.20049e-26
LOC120099811	22.4964	0.248585	-6.49981	1.90708e-20	3.69801e-18
LOC108352343	7.73012	0.0863134	-6.48476	2.46031e-10	2.37199e-08
LOC108348727	330.839	3.73815	-6.46766	1.63633e-133	2.44183e-130
LOC120095976	57.3336	0.653553	-6.45493	2.71183e-32	9.2154e-30
LOC688442	5.22925	0.0638187	-6.35648	1.03213e-08	8.43444e-07
LOC102556679	103.149	1.2598	-6.3554	1.81464e-41	8.89744e-39
RGD1560986	29.5324	0.36955	-6.32038	1.44987e-23	3.43189e-21
Fam151a	23.0129	0.294545	-6.28781	1.08567e-20	2.12928e-18
LOC120103589	4.18497	0.0552962	-6.24189	4.19624e-07	2.9037e-05
LOC120094778	114.038	1.50789	-6.24083	6.8544e-43	3.51129e-40
LOC102546766	11.941	0.15852	-6.23511	8.67395e-15	1.13629e-12
LOC108352789	122.567	1.64395	-6.22026	3.73217e-45	2.06606e-42
Chtf8	171.469	2.36806	-6.17809	7.01389e-67	5.73168e-64
LOC120098633	21.4781	0.297468	-6.17399	7.48044e-20	1.40297e-17
LOC120098495	3.11567	0.0431567	-6.17381	1.32198e-05	0.000756059
LOC120095046	784.464	11.0382	-6.15113	2.37055e-232	6.25862e-229
LOC120101891	37.3813	0.538225	-6.11796	1.00455e-26	2.69359e-24
LOC120103555	7.1458	0.106975	-6.06175	1.4909e-09	1.34306e-07
LOC120093108	2.82909	0.0431567	-6.03461	4.08066e-05	0.00214757
LOC120093801	20.9589	0.324409	-6.01361	1.50301e-19	2.75863e-17
LOC102546551	19.0485	0.299759	-5.98973	2.60095e-18	4.27129e-16
LOC102553801	23.2285	0.380861	-5.93049	9.46466e-21	1.86693e-18
LOC102553607	6.52191	0.106975	-5.92994	6.32129e-09	5.30463e-07
Ergic2	66.2436	1.1054	-5.90514	1.26362e-33	4.56526e-31
LOC120093231	23.2355	0.392169	-5.88871	7.43241e-21	1.48311e-18
LOC102556588	14.54	0.250065	-5.86158	2.01074e-16	2.91193e-14
LOC120101617	3.70299	0.0638187	-5.85857	1.33662e-06	8.75486e-05
Treh	32.6415	0.564286	-5.85414	4.36122e-24	1.06919e-21
LOC120103038	868.688	15.0321	-5.85272	6.59344e-185	1.50867e-181
LOC120099980	13.599	0.247125	-5.78211	1.48255e-14	1.90576e-12
LOC120103466	3.00827	0.0552962	-5.76561	2.33502e-05	0.00128228
LOC102555437	3.34538	0.0623586	-5.74544	4.2897e-06	0.000262444
LOC102546322	3.32727	0.0623586	-5.73761	7.53398e-06	0.000448335
LOC120095131	39.4571	0.751636	-5.71411	3.67684e-26	9.63331e-24
LOC120101608	312.356	6.15398	-5.66553	1.50265e-122	2.14892e-119
LOC108352162	5.26241	0.106975	-5.62037	1.44011e-07	1.0276e-05
LOC120097363	45.4266	0.957647	-5.5679	1.38863e-27	3.90661e-25
Tmem54	76.9984	1.62694	-5.5646	2.18986e-35	8.63913e-33
LOC689986	181.602	3.89356	-5.54355	3.46392e-65	2.70201e-62
LOC120103139	21.3507	0.460568	-5.53472	8.96218e-19	1.56939e-16
Igfals	33.1013	0.715254	-5.53229	2.5973e-23	6.02328e-21
LOC120103592	7.74076	0.167539	-5.52991	2.49774e-10	2.40132e-08
LOC120095972	11.4759	0.251525	-5.51176	1.24279e-14	1.60357e-12
LOC120093696	14.1428	0.312269	-5.50113	4.97698e-15	6.56999e-13
LOC120095205	2.78812	0.0623586	-5.48256	4.06682e-05	0.00214411
Mybph	313.081	7.07338	-5.46799	1.47751e-118	2.02844e-115
LOC120097407	25.0718	0.580048	-5.43375	1.92771e-19	3.50069e-17
LOC108352691	18.4285	0.426938	-5.43177	2.37207e-17	3.66731e-15
Pkd2l2	45.3596	1.05507	-5.426	6.93611e-27	1.8745e-24
LOC102553625	10.8239	0.259264	-5.38365	4.34149e-13	5.12057e-11
Mir3562	2.40184	0.0623586	-5.26741	0.000126687	0.00610694
LOC108350091	42.4287	1.1647	-5.18701	1.27867e-24	3.20339e-22
LOC120094260	168.423	4.64755	-5.17947	1.65725e-57	1.11529e-54
LOC102551589	10.9883	0.304533	-5.17323	3.25454e-13	3.87856e-11
LOC120102940	133.71	3.73975	-5.16002	7.25207e-43	3.66038e-40
Mir3577	4.09125	0.114534	-5.15869	4.78844e-06	0.000291399
LOC120098485	23.4177	0.658341	-5.15262	6.18073e-19	1.09348e-16
LOC120098624	2.90291	0.0863134	-5.07177	0.000204901	0.00946516
LOC103691302	222.716	6.68355	-5.05845	2.36935e-71	1.98344e-68
LOC100911357	32.9383	0.994309	-5.04993	1.15988e-21	2.47264e-19
LOC120095224	36.2916	1.09821	-5.04641	4.83114e-23	1.09088e-20
LOC120103604	34.7041	1.05921	-5.03404	7.12591e-23	1.59853e-20
Pcdhga5	1350.33	41.6154	-5.02006	0	0
LOC100364958	57.5634	1.77561	-5.01877	2.99523e-27	8.29051e-25
LOC120093199	3.06596	0.0961613	-4.99474	0.000121418	0.00587775
LOC102547165	7.89993	0.255647	-4.94961	1.46683e-09	1.32486e-07
RGD1563263	5.72711	0.185418	-4.94896	4.69365e-08	3.612e-06
LOC102553046	116.854	3.79413	-4.9448	1.48328e-36	6.20841e-34
Pcdhga9	1356.34	44.055	-4.94427	0	0
LOC120099973	32.0422	1.05032	-4.93107	4.22566e-21	8.58184e-19
LOC102555129	23.8739	0.809591	-4.8821	4.08674e-18	6.64763e-16
LOC120095997	4.36941	0.150132	-4.86313	1.63541e-06	0.000105509
LOC100911367	19.7616	0.689513	-4.84098	4.76293e-17	7.26548e-15
Atp1a4	38.1681	1.33221	-4.84048	8.70237e-23	1.9395e-20
LOC120100097	30.3463	1.06182	-4.8369	1.20258e-19	2.21908e-17
Mir632	3.47715	0.123888	-4.8108	4.13995e-05	0.00216619
Icam2	14.5103	0.519809	-4.80295	1.58951e-14	2.03564e-12
LOC120098979	6.54439	0.234613	-4.80191	6.36321e-09	5.32678e-07
Spata9	28.4346	1.02787	-4.78992	3.24738e-19	5.80503e-17
LOC120095998	2.9707	0.108301	-4.77769	0.000205853	0.00948361
LOC108349549	106.81	3.91853	-4.76858	1.69578e-32	5.93903e-30
LOC120099906	66.7079	2.51207	-4.73091	7.05985e-29	2.05346e-26
LOC120102384	777.254	29.4026	-4.72437	2.32511e-169	4.69425e-166
LOC120103536	14.7609	0.560539	-4.71882	7.66293e-15	1.00769e-12
LOC120095252	7.55107	0.298297	-4.66186	3.35324e-09	2.8917e-07
Pgpep1l	71.7647	2.92787	-4.61535	5.14609e-30	1.577e-27
LOC102552297	13.3541	0.559024	-4.57823	2.16053e-13	2.60189e-11
LOC120094796	15.1103	0.634675	-4.57337	2.54347e-14	3.19769e-12
LOC120097122	59.5917	2.56279	-4.53932	4.56697e-26	1.18748e-23
LOC102557368	6.1633	0.265992	-4.53425	1.14522e-07	8.32759e-06
LOC120103548	3.44974	0.149166	-4.5315	4.14025e-05	0.00216619
LOC108352583	44.4827	1.97573	-4.49278	1.4098e-22	3.08199e-20
LOC102554661	4.25087	0.191456	-4.47267	2.7684e-06	0.000172758
LOC120094193	31.4275	1.4196	-4.46847	1.60981e-19	2.93893e-17
Kcnk15	32.7659	1.49916	-4.44996	8.4837e-20	1.58249e-17
LOC120093527	5.77867	0.265989	-4.4413	3.7394e-07	2.60332e-05
LOC102554551	7.66349	0.358366	-4.41849	2.23201e-09	1.99498e-07
LOC100366054	8.71446	0.409721	-4.4107	1.22837e-10	1.23276e-08
Dear	39.0904	1.84663	-4.40385	3.55886e-21	7.31419e-19
Best1	298.166	14.0926	-4.40311	1.20859e-96	1.43039e-93
Lrrn4	30.6487	1.46373	-4.3881	1.98293e-18	3.28783e-16
LOC102555900	56.5083	2.71421	-4.37986	1.97995e-24	4.92433e-22
LOC120094713	8.78638	0.422816	-4.37717	1.18163e-10	1.18933e-08
Tgm4	10.4044	0.501436	-4.37498	1.04481e-11	1.13123e-09
LOC120100065	3.66955	0.180644	-4.34438	2.38551e-05	0.0013027
LOC691532	74.4811	3.69037	-4.33504	2.7916e-28	7.98444e-26
LOC102553539	16.2655	0.829786	-4.29293	2.69245e-14	3.37264e-12
LOC120096251	18.7897	0.963751	-4.28514	1.38843e-15	1.92929e-13
LOC103694058	7.91005	0.409216	-4.27275	1.44742e-09	1.31302e-07
Tmdd1	13.7222	0.713792	-4.26486	4.52405e-13	5.31762e-11
LOC120097916	36.3165	1.9177	-4.24317	5.38875e-20	1.01622e-17
LOC108352447	56.1901	3.01573	-4.21973	2.17561e-23	5.07967e-21
LOC102549375	49.6626	2.78068	-4.15865	4.85728e-22	1.0485e-19
Ugt1a1	15.8107	0.885765	-4.15783	5.41402e-14	6.68418e-12
LOC120096737	7.37559	0.422182	-4.12682	5.126e-09	4.35482e-07
LOC120101590	7.51288	0.432167	-4.1197	3.3999e-09	2.92459e-07
LOC108352107	24.1241	1.41686	-4.08971	3.47024e-16	4.9835e-14
LOC686013	3.76205	0.22609	-4.05655	1.39613e-05	0.000795979
LOC120102866	4.6338	0.28075	-4.04484	6.41489e-06	0.00038559
LOC120096915	4.57862	0.281386	-4.02429	6.36536e-06	0.000383284
LOC108353403	7.02112	0.431878	-4.02301	6.92456e-08	5.18919e-06
LOC102555043	20.3347	1.25822	-4.01449	1.84529e-14	2.35443e-12
Scd4	42.5604	2.64157	-4.01004	3.77888e-20	7.16568e-18
LOC102554073	2.99658	0.187076	-4.00163	0.000206388	0.00949551
LOC120095835	53.8378	3.43749	-3.96919	2.10294e-21	4.40105e-19
Zbtb11os1	15.7527	1.00833	-3.96555	3.52459e-13	4.18585e-11
LOC120096922	89.3259	5.75969	-3.95502	6.11006e-27	1.66436e-24
LOC120096626	16.0925	1.04058	-3.95094	1.73328e-13	2.09471e-11
LOC120100652	7.97605	0.518014	-3.94461	5.68073e-09	4.79051e-07
LOC120100076	6.80727	0.445171	-3.93464	1.65475e-07	1.17102e-05
LOC120101908	38.5926	2.54881	-3.92043	2.12719e-18	3.51007e-16
LOC120095110	21.4358	1.41813	-3.91796	4.12797e-15	5.53438e-13
Pcdhga11	1410.91	95.0735	-3.89144	0	0
Acp4	37.244	2.51103	-3.89066	4.13253e-18	6.6904e-16
LOC120102826	70.5463	4.78978	-3.88054	7.84113e-25	1.9935e-22
LOC301115	56.5616	3.86021	-3.87307	1.50475e-21	3.16846e-19
Spata21	26.8047	1.83715	-3.86694	1.44642e-15	2.00177e-13
LOC102552138	146.348	10.2529	-3.8353	1.27268e-36	5.39272e-34
Tmem150b	134.354	9.57357	-3.81084	2.64469e-32	9.07711e-30
Sh2d1a	22.0158	1.59472	-3.78717	1.16754e-14	1.51216e-12
LOC102546618	7.47932	0.544613	-3.7796	3.12036e-08	2.4285e-06
LOC120100865	26.7188	1.96287	-3.76682	4.40606e-15	5.86143e-13
Kdf1	32.3571	2.38957	-3.75926	4.49765e-17	6.89145e-15
Gins2	115.404	8.62603	-3.74185	1.72895e-27	4.82447e-25
Pcdhga8	1449.69	109.407	-3.72796	0	0
LOC120097881	8.48535	0.642865	-3.72239	6.40448e-09	5.34829e-07
Ccdc152	285.491	21.9948	-3.69821	3.05188e-77	2.68581e-74
LOC120095292	14.4548	1.11836	-3.69209	2.13574e-12	2.41924e-10
LOC120101534	6.2463	0.497494	-3.65025	6.36165e-07	4.3066e-05
Rasl10a	66.1827	5.28788	-3.64569	2.7374e-22	5.94639e-20
Gstm3l	11.2846	0.908366	-3.63494	7.93079e-11	8.10121e-09
LOC120097398	11.3028	0.91182	-3.63178	4.81814e-10	4.51826e-08
LOC120102351	250.915	20.2732	-3.62955	5.4892e-64	4.09566e-61
LOC102554878	7.32627	0.595488	-3.62093	1.42137e-07	1.01846e-05
LOC120097428	6.32542	0.519806	-3.60512	6.33466e-07	4.2968e-05
Pcdhgb8	1427.36	117.679	-3.60042	2.28476e-300	9.80219e-297
LOC120099927	14.4928	1.19616	-3.59886	6.31143e-12	6.9653e-10
LOC102547852	161.072	13.3926	-3.58819	3.12311e-38	1.3921e-35
LOC102546344	5.22276	0.434459	-3.58752	1.17954e-06	7.77049e-05
Morn5	64.7396	5.39581	-3.58474	8.85156e-22	1.89877e-19
Pcdhga12	1425.08	120.218	-3.56732	8.08334e-296	3.08263e-292
Pcdhga3	1419.31	119.938	-3.56483	2.24267e-295	7.69731e-292
LOC120100973	42.2869	3.59549	-3.55595	1.07401e-17	1.68321e-15
Pcdhga10	1449.69	126.656	-3.51675	3.04177e-294	9.49087e-291
Serinc4	63.6183	5.58878	-3.50884	5.20307e-21	1.04433e-18
Smim22	88.413	7.85927	-3.49179	6.20632e-24	1.51073e-21
LOC120101914	13.6509	1.21453	-3.49052	4.51332e-11	4.67994e-09
LOC120098801	90.3441	8.07238	-3.48436	2.85086e-23	6.56694e-21
LOC120099979	48.0947	4.34275	-3.4692	6.59282e-19	1.1604e-16
LOC120103007	15.1349	1.37063	-3.46497	1.1399e-11	1.2303e-09
LOC120098626	38.2094	3.47993	-3.4568	4.91023e-16	6.964e-14
LOC102555354	155.301	14.1678	-3.45438	1.87863e-35	7.4975e-33
LOC120095848	5.76121	0.530184	-3.44181	2.09729e-06	0.000133302
LOC120096966	33.2447	3.0877	-3.42852	1.45667e-15	2.00786e-13
LOC120102972	58.3037	5.43996	-3.42192	2.75191e-19	4.94508e-17
LOC120094801	8.8076	0.823384	-3.41911	1.52741e-08	1.22772e-06
Pcdhgb7	1433.61	134.872	-3.40999	1.24927e-280	3.57312e-277
LOC120093805	8.18508	0.773471	-3.40358	9.42559e-08	6.96459e-06
Rn45s	520.688	49.3679	-3.39877	1.08825e-85	1.09855e-82
LOC108351892	13.1212	1.2613	-3.37891	4.42616e-10	4.17348e-08
LOC120096582	12.0415	1.17619	-3.35583	1.44989e-09	1.31302e-07
LOC120099977	6.55281	0.640125	-3.35569	1.09137e-06	7.20345e-05
LOC102548575	16.29	1.61448	-3.33485	4.0509e-11	4.21318e-09
Kif28p	4.79847	0.480906	-3.31875	1.94699e-05	0.00109191
Map3k15	181.501	18.2328	-3.31537	2.8027e-38	1.26572e-35
LOC120095112	138.593	13.9759	-3.30985	1.49916e-29	4.47427e-27
LOC102551647	9.76784	1.00046	-3.28738	3.70518e-09	3.17923e-07
LOC120095619	68.4383	7.07195	-3.27462	3.51346e-20	6.73681e-18
LOC102550706	4.2308	0.437617	-3.27319	0.000116558	0.00566645
LOC120097042	57.7766	6.0362	-3.25877	1.54555e-18	2.62606e-16
Eme1	44.7286	4.68936	-3.25374	8.92257e-17	1.33729e-14
LOC102555216	4.33897	0.455864	-3.25068	7.31024e-05	0.003631
LOC120097610	21.3005	2.27623	-3.22617	7.36334e-12	8.10015e-10
LOC103691765	58.2381	6.23209	-3.22417	4.46083e-18	7.12115e-16
LOC103692563	21.2156	2.3312	-3.18598	5.94822e-12	6.58564e-10
Nox1	16.2112	1.81059	-3.16246	1.96575e-10	1.91129e-08
LOC100363531	8.20008	0.917425	-3.15998	2.12192e-07	1.49545e-05
LOC120094233	5.42237	0.6107	-3.15039	1.72614e-05	0.000974417
LOC120095309	3.59718	0.411373	-3.12835	0.000128362	0.00617036
LOC120101929	45.3803	5.21441	-3.12149	4.03963e-16	5.75304e-14
LOC120096255	4.22114	0.490756	-3.10456	7.29129e-05	0.00363019
Pcp2	10.9318	1.30706	-3.06413	8.18997e-09	6.75712e-07
Cyp21a1	4.2527	0.512305	-3.0533	7.29803e-05	0.00363019
LOC120099369	54.9131	6.6366	-3.04863	1.43012e-16	2.09764e-14
LOC120102389	77.7303	9.43578	-3.04226	9.34554e-19	1.62821e-16
Agrp	38.6723	4.70044	-3.04043	1.11801e-13	1.36557e-11
LOC120096307	8.39704	1.02105	-3.03982	1.31445e-07	9.43816e-06
LOC120102385	195.082	23.7279	-3.03943	3.8241e-36	1.56251e-33
LOC120095192	20.9853	2.58678	-3.02015	6.41184e-11	6.58884e-09
LOC120093584	14.3457	1.78524	-3.00642	3.24275e-10	3.10022e-08
Snrpn	209.326	26.5574	-2.97856	6.2372e-38	2.74453e-35
Lctl	4.02084	0.513117	-2.97014	0.000186388	0.00870368
LOC102555308	18.1103	2.32384	-2.96223	1.70939e-10	1.67628e-08
LOC120098312	7.35012	0.950696	-2.95071	1.78282e-06	0.000113948
LOC120096989	89.4069	11.5838	-2.94827	1.89037e-18	3.14958e-16
LOC120102386	19.7884	2.56925	-2.94523	1.62519e-10	1.60606e-08
LOC102551907	5.95502	0.785304	-2.92278	1.95336e-05	0.00109191
LOC120095686	10.6786	1.41525	-2.9156	1.44975e-08	1.17072e-06
LOC120099944	9.60538	1.29818	-2.88735	6.21045e-08	4.68473e-06
Syce1l	11.0781	1.49727	-2.8873	3.06067e-08	2.38746e-06
Serhl2	231.807	31.4192	-2.8832	2.64254e-44	1.43964e-41
Trna	199.499	27.0884	-2.88063	2.27681e-34	8.58734e-32
Cntd1	95.1858	12.9667	-2.87593	1.21342e-17	1.89304e-15
LOC103691621	19.612	2.69368	-2.86408	1.61353e-10	1.60057e-08
LOC120098486	10.317	1.41918	-2.86189	2.23896e-08	1.76656e-06
Pcdhga7	1524.14	209.985	-2.85964	1.45857e-212	3.57579e-209
Ifitm5	6.2069	0.868657	-2.83702	8.63474e-06	0.000509212
LOC120103488	12.9439	1.84058	-2.81404	1.25324e-08	1.01687e-06
LOC120095279	36.9725	5.25862	-2.81369	1.18787e-12	1.36355e-10
Ugt1a6	19.5065	2.7793	-2.81116	3.69166e-10	3.50984e-08
LOC120098970	10.0703	1.43886	-2.80711	8.07914e-08	6.002e-06
Muc15	5.21709	0.746639	-2.80476	7.96363e-05	0.00394412
LOC108352604	6.37099	0.912505	-2.80361	5.62959e-06	0.000341376
LOC103693236	71.6418	10.3095	-2.79683	1.34352e-16	1.97907e-14
LOC108349957	9.83701	1.42671	-2.78553	4.9211e-08	3.77857e-06
Srrm5	9.37203	1.3626	-2.782	1.22564e-07	8.83745e-06
Slc5a2	59.373	8.73335	-2.7652	1.15262e-15	1.60814e-13
LOC120098155	10.8298	1.62524	-2.73627	1.05216e-07	7.71627e-06
Fam20a	399.126	60.1714	-2.7297	4.42916e-50	2.76396e-47
LOC120101075	13.7165	2.09736	-2.70926	2.2598e-08	1.77892e-06
LOC103693494	5.79679	0.89181	-2.70045	1.95174e-05	0.00109191
LOC108352110	15.9656	2.46607	-2.69469	6.83076e-09	5.69042e-07
LOC102548542	12.4318	1.95361	-2.66982	1.05774e-07	7.7407e-06
LOC102557169	20.6311	3.24316	-2.66935	1.77471e-09	1.59454e-07
Pdzd9	265.764	42.4052	-2.64783	2.45726e-46	1.38259e-43
LOC108353015	6.48717	1.03912	-2.64222	1.14154e-05	0.000662941
Mir2985	39.986	6.56809	-2.60595	9.98989e-12	1.08504e-09
LOC120102967	27.3874	4.51927	-2.59935	7.86889e-10	7.24064e-08
Lnc215	40.3564	6.67162	-2.59669	8.60162e-12	9.4321e-10
Stkld1	7.86529	1.30979	-2.58617	1.36954e-06	8.93639e-05
LOC120103606	22.3653	3.78996	-2.56101	3.24549e-09	2.81573e-07
LOC102552634	60.7648	10.3157	-2.55839	5.18832e-14	6.45193e-12
LOC102553609	26.7429	4.60856	-2.53677	9.96579e-10	9.09697e-08
Tmem262	11.017	1.90441	-2.53232	5.75878e-07	3.92948e-05
LOC120101761	9.73827	1.69291	-2.52416	5.65556e-07	3.86674e-05
Lmln2	31.3921	5.46594	-2.52186	1.11453e-10	1.12509e-08
LOC120095181	5.8436	1.02128	-2.51648	8.08829e-05	0.00400009
LOC120093737	6.38026	1.11675	-2.51431	4.46611e-05	0.00232604
LOC102555052	81.2877	14.2497	-2.5121	4.21609e-15	5.63053e-13
LOC120096578	5.89414	1.03472	-2.51004	5.5352e-05	0.00283551
LOC120102420	5.90014	1.04014	-2.50397	5.52651e-05	0.00283529
Pcdhga2	1565.3	281.07	-2.47744	1.35651e-166	2.58656e-163
LOC102549865	19.3081	3.47085	-2.47584	5.28557e-09	4.47929e-07
LOC120102979	68.5657	12.5497	-2.44983	5.88053e-14	7.23411e-12
Lrrc71	94.2315	17.2872	-2.4465	2.01916e-14	2.55725e-12
LOC120098961	25.2743	4.6507	-2.44215	2.51025e-09	2.21483e-07
LOC120098501	26.1664	4.86336	-2.42769	5.5827e-09	4.71945e-07
Sox15	31.2274	5.82044	-2.42361	6.02742e-10	5.62155e-08
LOC120102424	13.8469	2.59094	-2.41802	7.5892e-08	5.66254e-06
LOC102552170	39.7964	7.44937	-2.41745	1.42393e-10	1.42071e-08
Prss8	8.5204	1.60278	-2.41035	1.92382e-06	0.000122504
LOC102556178	57.8641	10.9255	-2.40497	1.59699e-12	1.821e-10
LOC103694135	16.3446	3.08938	-2.40343	5.15689e-08	3.94198e-06
LOC100363289	11.2451	2.16018	-2.38008	1.63366e-06	0.000105509
LOC120101641	17.535	3.45069	-2.34528	4.4303e-08	3.43244e-06
LOC120102342	52.0041	10.2714	-2.33999	3.26259e-11	3.42442e-09
LOC103691043	9.78022	1.97014	-2.31157	2.68962e-06	0.000168763
Ifi44l	9.21018	1.86626	-2.30308	3.28704e-06	0.000203275
LOC120095934	19.8192	4.14037	-2.25906	1.24626e-07	8.96732e-06
LOC120094172	28.8563	6.07489	-2.24796	9.21792e-09	7.58699e-07
Lair1	61.7449	13.1457	-2.23173	3.65644e-12	4.10119e-10
Spata6l	289.128	61.5687	-2.23144	2.1811e-34	8.31776e-32
LOC120096724	18.7223	4.03297	-2.21485	2.44701e-07	1.72103e-05
LOC103691945	11.6823	2.53215	-2.2059	1.59243e-06	0.000103123
LOC120100903	32.1544	6.99185	-2.20127	5.00364e-09	4.26141e-07
LOC102552290	7.69493	1.68927	-2.18751	2.98997e-05	0.00160849
LOC100910201	50.5166	11.115	-2.18425	1.79464e-10	1.75486e-08
LOC102550575	120.667	26.6087	-2.18106	2.96076e-15	4.0325e-13
LOC108352578	304.539	67.206	-2.17996	4.41913e-31	1.41751e-28
LOC120100873	108.363	24.6858	-2.13412	1.62944e-13	1.97617e-11
Chrnb1	81.1388	18.5274	-2.13073	1.37845e-11	1.48311e-09
LOC103691200	34.2894	7.85517	-2.12605	1.66192e-08	1.33272e-06
Foxp3	22.8283	5.26868	-2.11531	3.21637e-07	2.24831e-05
Etfrf1	446.161	103.774	-2.10411	6.81652e-37	2.92446e-34
Asb14	183.626	42.8806	-2.09837	2.34935e-21	4.88692e-19
Slc24a5	144.643	33.8607	-2.09481	1.57198e-17	2.44134e-15
Lnc012	61.0114	14.3964	-2.08337	6.10154e-11	6.2888e-09
LOC102547892	8.40759	1.9869	-2.08117	3.3079e-05	0.00175749
LOC290428	12.9228	3.09595	-2.06147	4.92774e-06	0.000299345
LOC108351572	24.1534	5.86054	-2.04312	5.60432e-07	3.83935e-05
LOC103693914	31.7638	7.71327	-2.04197	5.71867e-08	4.34239e-06
LOC120097396	27.5671	6.72998	-2.03427	1.15434e-07	8.35846e-06
LOC681458	38.8678	9.49361	-2.03355	1.37247e-08	1.11099e-06
LOC102547942	12.5837	3.08463	-2.02839	9.9141e-06	0.000580669
LOC120099276	27.0335	6.64405	-2.02461	1.49427e-07	1.06403e-05
RGD1309036	98.4169	24.5855	-2.0011	2.02744e-11	2.14771e-09
LOC120094340	11.5556	2.88839	-2.00025	1.49419e-05	0.000850473
Nr1i3	64.3912	16.0987	-1.99992	3.48749e-10	3.32494e-08
LOC687508	175.242	43.8963	-1.99717	5.68072e-19	1.01023e-16
LOC120102833	8.76497	2.20633	-1.9901	5.66632e-05	0.00289404
LOC120094091	41.0014	10.5022	-1.96498	1.91268e-08	1.51609e-06
Insm2	39.8633	10.2159	-1.96425	1.75226e-08	1.39863e-06
LOC102547088	21.3687	5.56408	-1.94129	1.75832e-06	0.000112802
Akr1b7	10.934	2.87091	-1.92924	3.25884e-05	0.00173411
LOC103690204	83.9646	22.1005	-1.9257	7.69103e-10	7.096e-08
LOC120093540	11.6467	3.07903	-1.91938	2.01339e-05	0.00112044
LOC120100877	13.0102	3.45334	-1.91358	1.64423e-05	0.00093124
LOC120093687	63.2228	17.0618	-1.88967	1.29617e-09	1.18003e-07
LOC100912259	11.9209	3.22396	-1.88659	2.0869e-05	0.00115901
Grtp1	142.235	39.0542	-1.86473	3.35346e-15	4.51363e-13
Hvcn1	25.6147	7.03549	-1.86425	2.16448e-06	0.000137065
Trnf	20.1661	5.55989	-1.85881	2.90211e-06	0.00018012
Eml6	743.202	205.174	-1.85691	1.9324e-33	6.8375e-31
Trnn	291.445	80.8958	-1.84908	6.74665e-24	1.63069e-21
LOC102547008	67.0544	18.7187	-1.84085	2.49706e-09	2.20887e-07
Sla2	81.1642	22.6703	-1.84004	3.29585e-09	2.84937e-07
LOC120096335	13.3413	3.78424	-1.81782	3.35067e-05	0.00177746
LOC120094315	42.8807	12.2341	-1.80942	1.02096e-07	7.51962e-06
LOC120095647	16.5784	4.73265	-1.80858	1.13866e-05	0.000662391
LOC120097376	63.293	18.1214	-1.80436	4.35335e-09	3.71681e-07
Wdr38	65.6161	18.7869	-1.80432	2.46464e-09	2.18583e-07
LOC120101486	18.717	5.36313	-1.8032	9.31785e-06	0.000547615
LOC120093824	130.507	37.3974	-1.80311	3.55396e-13	4.20617e-11
LOC102549281	156.812	44.9836	-1.80156	3.07663e-15	4.15732e-13
LOC120095128	13.9016	4.02489	-1.78823	1.65319e-05	0.000934772
Rcor2	48.8049	14.2287	-1.77822	7.00248e-08	5.23614e-06
Rec114	36.4259	10.6261	-1.77736	7.5759e-07	5.09843e-05
LOC120098498	11.4256	3.34537	-1.77204	7.6623e-05	0.00380037
LOC108351553	12.4575	3.67223	-1.76229	3.1138e-05	0.00166467
Clcn1	94.6295	27.9216	-1.76091	2.62245e-09	2.30789e-07
LOC108352532	10.5461	3.11697	-1.75849	0.000118489	0.00575217
LOC120101836	16.5975	4.94807	-1.74603	2.71957e-05	0.00147458
LOC102555358	19.4421	5.79904	-1.7453	9.04902e-06	0.000532728
Trnv	22.4555	6.72744	-1.73894	1.21554e-05	0.000702353
NEWGENE_1309147	21.3482	6.43588	-1.72991	1.88127e-05	0.00105678
Thoc1	431.698	131.428	-1.71575	5.51308e-27	1.51376e-24
Zfp397	71.1544	21.6852	-1.71424	1.45309e-08	1.17072e-06
Phykpl	389.954	120.73	-1.69151	1.02066e-22	2.26008e-20
LOC120099878	47.6242	14.8223	-1.68393	3.85536e-07	2.6732e-05
Cfap157	18.0722	5.63751	-1.68064	4.70396e-05	0.00243881
Hpgds	75.2475	23.555	-1.67561	4.93574e-08	3.78135e-06
Esrp2	12.3294	3.88634	-1.66562	8.23088e-05	0.00406475
Trnc	410.641	129.525	-1.66465	9.79909e-24	2.35192e-21
LOC108351039	60.3706	19.0705	-1.6625	6.26625e-08	4.71645e-06
Jhy	126.599	40.0713	-1.65962	1.63309e-11	1.74613e-09
LOC120094729	41.6237	13.2401	-1.65249	8.51799e-07	5.69892e-05
Mis18a	12.1118	3.88675	-1.63977	0.000162114	0.00762202
LOC102549783	20.6903	6.66456	-1.63437	5.00943e-05	0.00258547
Mk1	74.7663	24.2758	-1.62287	8.59868e-08	6.37417e-06
Cdh23	111.934	36.4793	-1.6175	7.13645e-10	6.61992e-08
Atp6v0a4	24.0768	7.96312	-1.59624	2.0142e-05	0.00112044
Ugt1a7c	30.4077	10.0787	-1.59313	5.8356e-06	0.000352622
Fxyd3	29.785	9.91223	-1.5873	1.26388e-05	0.000727832
Klra2	15.631	5.23874	-1.57712	6.36647e-05	0.00322762
Tcte1	118.791	40.2522	-1.56129	3.97401e-10	3.76784e-08
LOC120098482	32.1127	10.9265	-1.55532	1.30146e-05	0.00074822
LOC499407	60.7326	20.7969	-1.5461	3.80941e-07	2.64669e-05
Htra4	100.324	34.476	-1.541	1.81163e-08	1.43932e-06
Dcdc2b	21.3711	7.38069	-1.53384	7.16684e-05	0.0035805
LOC120103553	90.7333	31.4417	-1.52895	1.74342e-07	1.23123e-05
Ccdc116	21.257	7.40474	-1.52142	9.65363e-05	0.00472656

## Sheet: Table S4
Supplemental Table 4: Differentially expressed genes - Males versus Females
All samples from all dietary conditions compared. P < 0.01, L2FC >1.5. Adjusted p-values were determined by Benjimini-Hochburg multiple testing correction
gene_ID	Male	Female	Log2FoldChange	PValue	AdjustedPValue
Tph1	16.6875	1600.66	6.58375	0	0
Aipl1	0.904951	76.3319	6.3983	3.47538e-47	1.19282e-43
Miox	0.0777545	5.86549	6.23718	2.0251e-09	1.6164e-06
Tulp1	0.544021	38.5815	6.1481	4.87754e-27	1.04629e-23
Rbp3	2.1495	143.939	6.06531	4.99729e-67	2.85862e-63
Cabp5	0.147154	9.72175	6.04582	2.98153e-14	3.52869e-11
Impg1	0.611155	35.248	5.84986	5.26525e-25	1.00397e-21
Cngb3	0.118093	6.06143	5.68166	1.15173e-09	9.64139e-07
Lrit1	0.248719	12.6644	5.67012	1.41749e-15	1.8019e-12
Crx	0.498221	25.2212	5.66171	5.42999e-21	9.3184e-18
Prph2	1.69494	82.4157	5.60361	9.37245e-44	2.92437e-40
Guca1b	1.54693	70.8721	5.51774	2.26716e-41	6.48446e-38
Lrtm1	0.49829	19.2307	5.27028	6.96822e-19	1.08711e-15
Gngt1	1.40263	47.3241	5.07637	7.31087e-27	1.47602e-23
Sag	1.51935	51.1019	5.07185	1.92163e-29	4.39695e-26
Isl2	0.499588	15.2191	4.929	5.15551e-16	6.80567e-13
Pde6g	14.5796	389.813	4.74076	7.56088e-145	8.65015e-141
Pde6c	1.40251	30.7067	4.45247	2.13306e-18	3.18309e-15
Gnat2	4.59706	98.792	4.42561	5.0131e-36	1.32353e-32
Impg2	2.34115	48.0202	4.35835	2.70975e-23	4.89495e-20
Fabp12	0.192056	3.91219	4.34838	3.47365e-06	0.00189242
Gnb3	11.7178	200.239	4.09496	1.16435e-59	4.99535e-56
Cacna1f	1.54747	26.2219	4.08279	2.279e-15	2.79357e-12
Bsx	0.374411	5.84608	3.96478	5.43386e-08	3.73002e-05
Guca1a	1.15206	15.3195	3.73308	1.2843e-12	1.29646e-09
Pdc	1.62278	20.1899	3.63709	5.38473e-13	5.96176e-10
Lhx4	3.90185	47.8995	3.61778	2.82835e-19	4.6226e-16
Lrit3	0.848985	10.3601	3.60915	1.92342e-09	1.5718e-06
Cplx4	1.72957	19.9296	3.52643	1.50278e-12	1.47366e-09
Cngb1	6.0018	51.1866	3.0923	2.10544e-17	2.96046e-14
LOC100911498	801.58	6649.94	3.05242	5.84435e-288	1.00295e-283
LOC102552675	1.49919	11.7594	2.97156	1.6828e-08	1.25559e-05
Gch1	6.08909	44.4946	2.86933	3.14241e-13	3.59513e-10
Neurod4	9.52282	66.5247	2.80443	2.15638e-17	2.96046e-14
LOC120093158	1.33577	8.82347	2.72367	1.67752e-06	0.000975864
LOC680227	44.843	265.101	2.56359	2.70438e-49	1.03133e-45
Sertm2	5.00425	29.0967	2.53963	4.98999e-09	3.89242e-06
Mpp4	9.0782	50.942	2.48838	8.16479e-13	8.75725e-10
Gngt2	10.0503	53.4739	2.41159	1.28426e-12	1.29646e-09
Slc39a4	3.70567	18.8618	2.34766	5.37242e-07	0.000335258
Nphs1	4.74843	23.2147	2.28952	3.69562e-07	0.000234891
Chrnb4	6.02077	27.4138	2.18688	6.21347e-07	0.000380819
Asmt	12.8622	54.557	2.08463	4.34924e-10	3.73187e-07
Grk1	9.00089	33.6428	1.90216	3.26399e-06	0.00183348
LOC103694552	22.6752	2.94236	-2.94607	5.69571e-09	4.34418e-06
Uty	205.682	27.0421	-2.92714	8.3214e-34	2.04005e-30
Ddx3	1037.99	141.616	-2.87374	6.30023e-82	5.40591e-78
Kdm5d	465.008	64.1176	-2.85846	3.90082e-65	1.91263e-61
Eif2s3y	641.906	92.5065	-2.79474	9.70886e-69	6.66455e-65

## Sheet: Table S5
Supplemental Table 4: Differentially expressed genes - ET Males versus ET Females
Males and females exposed prenatally to ethanol compared. P < 0.01, L2FC >1.5. Adjusted p-values were determined by Benjimini-Hochburg multiple testing correction
gene_ID	Mean1	Mean2	Log2FoldChange	PValue	AdjustedPValue
LOC100911498	0.238672	7092.89	14.8591	0	0
LOC680227	27.4981	302.166	3.45793	4.46336e-34	2.55319e-30
Adra1b	37.5898	122.519	1.7046	2.33344e-06	0.00228824
RT1-N2	29.5175	0.623251	-5.56561	8.15082e-10	1.47238e-06
Glycam1	44.2416	1.60986	-4.7804	1.78889e-09	2.79083e-06
F5	859.022	93.785	-3.19527	4.73944e-23	2.32382e-19
Tmem72	392.887	48.0204	-3.03239	3.44027e-16	1.47596e-12
Fyb2	103.97	15.7414	-2.72353	9.77121e-08	0.00012421
Slc4a5	758.432	132.226	-2.52001	1.42962e-15	5.45193e-12
Sostdc1	437.895	78.8036	-2.47425	2.81584e-13	8.78592e-10
Wfikkn2	202.701	37.0649	-2.45123	3.47175e-10	7.94383e-07
Mfrp	781.96	157.039	-2.31597	8.13846e-14	2.79328e-10
Slco1a5	156.393	32.353	-2.27321	2.7813e-07	0.0003182
Cldn2	438.742	92.2527	-2.24971	1.56627e-11	3.83983e-08
Prlr	308.104	68.52	-2.16882	4.61365e-09	6.5979e-06
Kl	732.664	168.435	-2.12096	8.7144e-12	2.30073e-08
Kcnj13	304.292	71.6799	-2.08582	1.12015e-08	1.47869e-05
C1qtnf3	110.628	26.514	-2.06088	7.35227e-06	0.00664065
Ttr	29703.4	7149.13	-2.05479	1.40121e-12	4.00771e-09
Clic6	480.316	120.536	-1.99452	7.53353e-10	1.43648e-06
Aqp1	426.025	111.463	-1.93437	4.53918e-09	6.5979e-06
Ace	870.495	254.694	-1.77307	1.49986e-09	2.45134e-06
Folr1	299.245	93.1642	-1.68348	5.50686e-06	0.00510828

## Sheet: Table S6
Supplemental Table 4: Differentially expressed genes - PF Males versus PF Females
Males and females fed the control liquid diet. P < 0.01, L2FC >1.5. Adjusted p-values were determined by Benjimini-Hochburg multiple testing correction
gene_ID	Mean1	Mean2	Log2FoldChange	PValue	AdjustedPValue
LOC100911498	3.80894	8306.68	11.0907	0	0
LOC680227	28.7233	365.933	3.67129	5.98107e-49	1.57909e-45
Mis18a	3.45221	21.1276	2.61354	2.62019e-06	0.00118329
LOC690414	10.3964	38.1641	1.87613	1.21797e-05	0.00440034
LOC120102499	15.6377	52.5857	1.74965	2.59409e-06	0.00118329
LOC108352810	19.1716	55.7827	1.54085	1.71338e-05	0.00588068
Ddx3	1165.07	0.118032	-13.269	1.7526e-296	3.00764e-292
Uty	229.823	0.118032	-10.9271	8.40828e-84	4.80981e-80
Pon1	20.0082	0.753722	-4.73041	2.52068e-11	2.16287e-08
Calcr	14.1501	1.05812	-3.74124	1.34498e-07	7.44553e-05
Shox2	32.2902	2.53171	-3.67291	5.14776e-12	4.90782e-09
LOC108350049	31.2911	2.87468	-3.44428	4.55914e-11	3.81656e-08
Adipoq	25.5788	2.77882	-3.2024	5.37121e-09	3.47832e-06
Col8a1	169.277	21.6662	-2.96586	6.64598e-27	1.08621e-23
Mfrp	948.144	131.496	-2.85009	4.95759e-81	2.43078e-77
Kl	1024.14	144.152	-2.82876	6.94479e-85	4.76718e-81
LOC100911081	49.2763	6.9876	-2.81802	1.5413e-11	1.35643e-08
Tmem72	460.527	69.1683	-2.7351	1.51092e-52	4.32147e-49
LOC290428	22.8095	3.446	-2.72664	1.15326e-07	6.59703e-05
LOC100912617	46.7396	7.14927	-2.70878	1.79466e-10	1.33905e-07
Cldn2	518.704	80.2352	-2.6926	3.71819e-53	1.16014e-49
F5	924.472	143.538	-2.6872	8.30285e-73	3.56213e-69
Ttr	34451.5	5384.05	-2.6778	1.06163e-67	4.04857e-64
Cltrn	107.36	16.9666	-2.66168	4.24272e-17	5.60071e-14
Sostdc1	460.887	75.4737	-2.61037	1.96834e-48	4.82552e-45
Slco1a5	170.626	30.1081	-2.50262	1.75823e-21	2.51441e-18
Folr1	298.576	54.9129	-2.44288	1.64315e-30	2.96822e-27
Clic6	624.538	115.666	-2.43283	1.1928e-53	4.09394e-50
Kcnj13	340.764	64.3879	-2.40391	9.53889e-34	1.81885e-30
Otx2	125.615	24.1982	-2.37604	5.48484e-15	5.88283e-12
Aqp1	455.282	89.5448	-2.34608	6.79602e-41	1.45783e-37
LOC120096302	21.5116	4.38529	-2.29437	8.2366e-06	0.00317636
Trpv4	54.3783	11.4768	-2.24431	1.09146e-09	7.49224e-07
Kcne2	281	59.6706	-2.23548	3.11906e-25	4.86601e-22
Cdh3	92.8493	20.0666	-2.21009	5.90519e-13	5.7908e-10
Steap1	41.0987	9.14693	-2.16773	2.27307e-07	0.000121901
Mapk13	20.4039	4.54758	-2.16567	1.70245e-05	0.00588068
Prlr	356.807	81.6129	-2.12828	1.81647e-29	3.11724e-26
Slc4a5	684.886	156.867	-2.12632	1.62934e-41	3.72814e-38
Mab21l4	24.6972	5.70337	-2.11446	1.76576e-05	0.00600042
Prr32	141.624	32.7938	-2.11057	4.57682e-14	4.62016e-11
C1qtnf3	104.821	24.5849	-2.09208	1.01254e-11	9.14534e-09
Cox8b	26.2061	6.3453	-2.04614	1.69882e-05	0.00588068
LOC108352943	43.7448	10.9266	-2.00127	9.98317e-07	0.000496583
Myo5c	101.394	27.1797	-1.89937	4.19871e-10	3.06613e-07
Fyb2	95.3376	25.8705	-1.88174	5.71873e-10	4.08913e-07
Atp5mk	72.3785	20.5994	-1.81296	4.33938e-09	2.86416e-06
Lmx1a	43.3451	12.5046	-1.79341	6.48533e-06	0.00258825
LOC102551809	35.6078	10.487	-1.76359	2.30658e-05	0.00761215
Pla2g5	118.454	34.9177	-1.76229	2.16802e-09	1.45903e-06
Itpripl1	137.819	41.4894	-1.73196	1.36249e-10	1.08752e-07
Ace	961.979	292.592	-1.71711	2.94174e-35	5.93919e-32
Mdk	735.152	248.737	-1.56342	1.12258e-24	1.67518e-21

## Sheet: Table S7
Supplemental Table 7: Differentially expressed genes - ET versus PF after filtering
ET = prenatal ethanol expsure, PF = pair-fed on a liquid diet (controls). Samples filtered for outliers. P < 0.01, L2FC >1.5. Adjusted p-values were determined by Benjimini-Hochburg multiple testing correction
gene_ID	ET	PF	Log2FoldChange	PValue	AdjustedPValue	Entrez GID
LOC120093799	5.98075	2114.48	8.46576	0	0	120093799
Pcdhga1	9.4069	1361.43	7.17719	1.97956e-270	3.39712e-266	553129
Pcdhga5	43.3403	1395.93	5.00938	1.63626e-205	1.87199e-201	291637
Pcdhga9	47.9155	1404.81	4.87374	7.72602e-200	6.62931e-196	252895
LOC120095046	13.4326	813.907	5.92106	5.90451e-181	3.37758e-177	120095046
LOC120103038	18.1218	922.636	5.66997	1.34071e-180	6.57368e-177	120103038
LOC102551795	0.329817	346.203	10.0357	5.00131e-158	2.14569e-154	102551795
Fam166a	2.73269	471.837	7.43182	8.76102e-154	3.34106e-150	311797
LOC120102384	29.6525	814.179	4.77912	1.21212e-147	4.16025e-144	120102384
Pcdhga11	105.687	1456.76	3.7849	2.70327e-147	8.43468e-144	252897
Rn45s	14.5163	541.281	5.22063	1.8507e-145	5.2933e-142	24723
Pcdhga3	121.557	1475.2	3.6012	1.76233e-136	4.65282e-133	498847
Pcdhga10	126.772	1499.93	3.56459	1.51517e-133	3.71454e-130	498849
LOC120094712	1.73584	314.495	7.50126	4.35192e-133	9.95777e-130	120094712
LOC108348727	5.66851	345.106	5.92793	3.67011e-131	7.87284e-128	108348727
Pcdhgb8	132.022	1475.88	3.48272	7.69313e-130	1.5532e-126	364845
Mybph	4.48046	329.705	6.20139	5.50502e-129	1.04969e-125	83708
Pcdhga8	138.494	1499.64	3.43672	1.40986e-126	2.5468e-123	364843
Pcdhga12	139.612	1478	3.40416	1.50914e-125	2.58983e-122	498850
LOC120101608	6.93595	334.973	5.59381	3.71993e-123	6.07979e-120	120101608
Slc3a1	0.487441	274.549	9.13762	7.5166e-121	1.17266e-117	29484
Pcdhgb7	150.287	1483.61	3.30332	4.11619e-120	6.14243e-117	364844
Hnf1a	1.00471	263.61	8.03549	5.21887e-113	7.46342e-110	24817
Best1	13.2784	316.541	4.57524	3.1393e-99	4.14412e-96	293735
Pcdhga7	220.323	1573.63	2.83641	8.57381e-97	1.08989e-93	291635
LOC102552420	1.58571	217.805	7.10176	1.26075e-92	1.49211e-89	102552420
Pcdhga2	272.414	1611.11	2.56419	3.52472e-83	3.45644e-80	498846
LOC120094275	0.333585	156.656	8.87533	1.28552e-79	1.19248e-76	120094275
Cnfn	0.243699	151.28	9.27791	7.82131e-78	7.06429e-75	365217
LOC103691302	7.35136	227.22	4.94993	2.54021e-77	2.23551e-74	103691302
Foxh1	0.416169	148.26	8.47674	3.71602e-75	3.18853e-72	300054
Igip	0.0862101	137.916	10.6436	8.55313e-75	7.16002e-72	100363266
Chtf8	1.65308	179.525	6.76288	9.19655e-75	7.51534e-72	364996
Mx2	61.2081	488.911	2.99778	8.60907e-73	6.87164e-70	286918
Ccdc152	26.7601	299.759	3.48565	9.18431e-72	7.16418e-69	499536
LOC120096001	0.64865	137.725	7.73014	9.28875e-70	7.08463e-67	120096001
LOC689986	5.22219	193.362	5.21051	7.226e-69	5.39154e-66	689986
LOC120102351	18.3889	258.907	3.81553	1.91251e-67	1.39662e-64	312603					A(Clec3a)
LOC120094260	4.84749	174.007	5.16576	1.60231e-62	1.14572e-59	120094260
LOC120094778	0.903662	118.084	7.02981	3.3579e-58	2.35204e-55	120094778
LOC108352789	2.43693	126.325	5.69593	1.35586e-56	8.86024e-54	108352789
LOC120102940	5.11774	138.497	4.7582	3.96587e-54	2.52068e-51	120102940
Fam20a	64.481	413.206	2.67992	3.65261e-53	2.27936e-50	303635
LOC102556679	1.0871	107.534	6.62816	6.4036e-52	3.92472e-49	102556679
LOC102553046	4.25168	125.498	4.88349	4.99111e-51	3.00535e-48	102553046
LOC120097384	0.337352	92.2521	8.09518	1.94037e-48	1.14823e-45	120097384
Tmem150b	8.53296	143.067	4.0675	8.17613e-48	4.75629e-45	308346
LOC108349549	3.32127	112.346	5.08007	4.751e-47	2.63006e-44	108349549
Serhl2	32.8177	239.036	2.86468	1.80704e-45	9.69084e-43	500911
Snrpn	27.1357	218.279	3.00791	4.90043e-45	2.58758e-42	81781
LOC120095089	0.322512	74.6171	7.85401	1.40708e-44	7.31723e-42	120095089
Pdzd9	47.6461	270.924	2.50746	6.52717e-44	3.34366e-41	308954
Etfrf1	108.324	466.301	2.10591	7.09692e-44	3.58207e-41	100361188
LOC108350691	0.315065	71.1625	7.81932	7.492e-44	3.72667e-41	108350691
LOC120097020	0.491025	73.5862	7.22749	1.25008e-42	6.04298e-40	120097020
Gpr39	0.157533	63.8375	8.66261	1.99977e-42	9.53281e-40	288995
LOC102552138	13.4064	152.664	3.50937	5.04342e-42	2.37124e-39	102552138
LOC102547852	14.2426	164.409	3.529	5.58995e-42	2.59268e-39	102547852
LOC120098560	0.0862101	59.4337	9.42921	7.64282e-42	3.49756e-39	120098560
LOC102555354	13.9505	161.42	3.53243	7.85689e-42	3.54821e-39	102555354
Tmem54	0.910912	80.4213	6.46412	2.19827e-41	9.79859e-39	362605
Eml6	204.606	773.39	1.91835	1.0809e-40	4.75625e-38	305610
Map3k15	22.1894	188.808	3.08898	1.16008e-40	5.04005e-38	501558
LOC120102385	26.1448	200.303	2.93759	1.50252e-40	6.44621e-38	120102385
LOC120102471	0.329864	58.3448	7.46659	1.37186e-39	5.81297e-37	120102471
LOC120098587	0.164932	57.068	8.43467	2.7937e-39	1.16934e-36	120098587
LOC102555670	0.731143	63.2098	6.43385	3.10603e-39	1.2844e-36	102555670
Spata6l	68.2672	304.627	2.15778	1.05325e-38	4.30352e-36	361747
Ergic2	1.22598	68.7102	5.80852	2.30749e-38	9.20902e-36	297728
LOC120095976	0.821073	61.0294	6.21585	2.62864e-38	1.03701e-35	120095976
Akr1b10	116.178	449.259	1.95121	3.17536e-38	1.23846e-35	296972
Trna	31.6863	204.97	2.69348	3.00883e-37	1.16033e-34	170609
LOC120095112	17.4143	143.521	3.04291	1.99294e-34	7.43497e-32	120095112
LOC103695171	0.734813	53.4514	6.18471	4.56638e-34	1.68524e-31	103695171
Gins2	12.1763	117.46	3.27002	6.32299e-33	2.2606e-30	292058
LOC100910615	0.498561	48.7215	6.61065	2.60356e-32	9.02621e-30	100910615
LOC100364958	1.87091	58.1171	4.95715	3.08302e-32	1.05815e-29	100364958
Trnc	120.65	425.844	1.81949	4.45012e-32	1.51225e-29	170611
LOC100362040	0.0824423	43.3344	9.03791	1.15093e-31	3.87276e-29
LOC120097122	2.71068	60.5516	4.48144	5.96399e-31	1.94949e-28	120097122
LOC691532	3.85027	76.5841	4.31402	5.95325e-31	1.94949e-28	691532
Cbln4	88.5138	319.704	1.85276	8.17103e-31	2.64572e-28	499947
LOC120099906	2.60582	59.7698	4.51961	9.43003e-31	3.02484e-28	120099906
LOC102555900	3.00324	60.2992	4.32755	4.65873e-30	1.48053e-27	102555900
LOC120097363	0.483626	45.4327	6.5537	4.9172e-30	1.54833e-27	120097363
Smim22	5.9799	89.0796	3.8969	5.75953e-30	1.79708e-27	360478
Leap2	0.0824898	39.2798	8.89535	2.10634e-29	6.45479e-27	497901
Trnn	85.7157	300.549	1.80997	3.36794e-29	1.02296e-26	170610
LOC108352447	3.31007	58.8908	4.15311	8.24898e-29	2.48352e-26	108352447
Dph7	0.157533	41.38	8.03714	1.12066e-28	3.34462e-26	296550
LOC120093065	0.161256	40.7922	7.98279	1.1332e-28	3.35289e-26	120093065
Pgpep1l	4.83283	73.3585	3.92402	2.25536e-28	6.6161e-26	365280
LOC100134871	0.483718	41.2186	6.41299	1.31989e-27	3.80682e-25	100134871
LOC120096922	7.5987	90.2829	3.57063	1.94738e-27	5.56982e-25	120096922
Pkd2l2	1.4659	47.2373	5.01006	3.71435e-27	1.05359e-24	291683
LOC120098801	8.94446	92.4811	3.37009	1.67735e-26	4.71885e-24	120098801
Rasl10a	5.69447	70.6663	3.63339	2.91727e-26	8.14036e-24	364190
LOC102549375	2.68808	50.3107	4.22622	2.21625e-25	6.13438e-23	102549375
Asb14	44.9582	191.869	2.09347	2.77308e-25	7.61422e-23	680076
Cntd1	12.5339	99.3441	2.9866	6.82407e-25	1.85885e-22	498001
LOC108350091	1.79591	44.4094	4.62808	7.73345e-25	2.08998e-22	108350091
Morn5	6.25398	68.154	3.44595	8.98765e-25	2.40995e-22	362122
LOC120095224	0.731	37.9826	5.69932	9.97853e-25	2.65491e-22	120095224
LOC120095619	6.68431	72.0753	3.43065	1.43472e-24	3.78787e-22	120095619
LOC301115	4.57778	56.8798	3.6352	1.61269e-24	4.22525e-22	301115
LOC120095835	4.15365	54.3847	3.71075	1.84407e-24	4.75881e-22	120095835
Phykpl	132.619	395.989	1.57817	2.477e-24	6.34445e-22	100169747
LOC120099979	2.95053	49.1651	4.05859	2.75445e-24	7.00282e-22	120099979
Dear	1.90077	43.984	4.53232	6.47374e-24	1.62184e-21	446170
LOC120095131	1.316	40.1566	4.9314	6.85737e-24	1.7055e-21	120095131
LOC120102972	5.7021	60.0523	3.39665	7.08091e-24	1.74842e-21	120102972
RGD1560986	0.322465	32.0164	6.63353	9.86247e-24	2.41786e-21	292786
Serinc4	6.25686	62.775	3.32668	1.12476e-23	2.73788e-21	311358
LOC120096002	0.0824898	28.226	8.41859	2.07912e-23	5.02533e-21	120096002
LOC120100973	2.29433	44.5314	4.27868	2.46912e-23	5.92623e-21	120100973
LOC120097042	5.65745	58.091	3.36009	3.23308e-23	7.70595e-21	120097042
LOC120101891	1.30852	38.7487	4.88814	3.71709e-23	8.79849e-21	120101891
LOC108352583	2.37687	44.9173	4.24013	5.4197e-23	1.26541e-20	108352583
Treh	0.494838	33.2512	6.07031	9.12649e-23	2.11648e-20	60576
LOC120096989	11.899	91.5457	2.94365	1.53881e-22	3.54463e-20	120096989
Snurf	89.7785	265.825	1.56604	1.96303e-22	4.49167e-20	113938
LOC687508	45.3009	180.559	1.99486	2.10904e-22	4.79381e-20	687508
LOC100911357	0.734863	34.2751	5.54354	2.19653e-22	4.95983e-20	100911357
Igfals	0.910956	34.9808	5.26304	5.71954e-22	1.28305e-19	79438
LOC120102389	9.03124	79.1414	3.13144	5.85896e-22	1.30346e-19	120102389
LOC120098313	0.0862101	25.7319	8.22149	5.88648e-22	1.30346e-19	120098313
LOC120103604	1.31228	35.8034	4.76995	1.58473e-21	3.4644e-19	120103604
LOC120101908	2.03207	39.7411	4.28961	1.92006e-21	4.1709e-19	120101908
RGD1563217	0.0824898	23.885	8.17767	2.49825e-21	5.35905e-19	499265
LOC102550575	26.8806	124.975	2.21701	2.87699e-21	6.13317e-19	102550575
LOC103691765	7.28818	59.682	3.03367	1.19029e-20	2.50632e-18	103691765
Moap1	65.5835	212.491	1.69599	1.63645e-20	3.42478e-18	299261
Scd4	3.47235	44.503	3.67992	1.70702e-20	3.5508e-18	499358
LOC120097407	0.239975	25.0516	6.70587	2.243e-20	4.63761e-18	120097407
Acp4	2.54943	39.5947	3.95706	4.21995e-20	8.62126e-18	308569
LOC120102826	9.67603	71.771	2.89091	5.03089e-20	1.02172e-17	120102826
LOC120097916	2.04319	37.1445	4.18425	6.14334e-20	1.2403e-17	120097916
Fam151a	0.161209	23.8153	7.20682	8.19384e-20	1.64461e-17	313430
Slc24a5	36.3719	150.483	2.0487	1.12579e-19	2.24647e-17	311387
Grtp1	34.9884	144.314	2.04427	1.67462e-19	3.32233e-17	361180
LOC120100873	25.0953	111.936	2.15718	3.08148e-19	6.07831e-17	120100873
Lrrn4	1.24059	31.5841	4.67011	3.47578e-19	6.8169e-17	311443
LOC120094193	1.38347	33.058	4.57863	4.36921e-19	8.47232e-17	120094193
LOC102553801	0.243699	22.7004	6.54148	4.7138e-19	9.06273e-17	102553801
LOC120099811	0.247419	22.739	6.52207	4.7265e-19	9.06273e-17	120099811
LOC120102979	10.3057	71.7253	2.79905	5.61925e-19	1.07147e-16	120102979
LOC120099973	1.47707	32.4372	4.45684	5.74996e-19	1.09033e-16	120099973
Mir6321	0.243743	21.0108	6.42963	3.24224e-18	6.04784e-16	102465158
LOC100911367	0.236299	20.7335	6.45521	4.16841e-18	7.73341e-16	100911367
LOC102555129	0.745932	24.7331	5.05126	6.56928e-18	1.21221e-15	102555129
Kdf1	1.93427	32.9719	4.09138	6.77338e-18	1.24056e-15	313018
LOC102556178	9.39557	60.6017	2.6893	6.79523e-18	1.24056e-15	102556178
LOC120103139	0.584679	22.9919	5.29733	7.62468e-18	1.38463e-15	120103139
LOC120101929	5.26379	45.666	3.11695	8.10343e-18	1.46382e-15	120101929
RGD1309036	24.1469	105.88	2.13253	9.93138e-18	1.77534e-15	292874
LOC120094686	0.164932	20.2697	6.94131	9.92068e-18	1.77534e-15	120094686
LOC120093801	0.569928	22.1447	5.28004	1.35569e-17	2.41089e-15	120093801
LOC103693236	11.5877	72.2609	2.64062	1.38703e-17	2.45391e-15	103693236
LOC120098633	0.401231	21.8416	5.7665	1.79489e-17	3.1592e-15	120098633
LOC102552634	10.276	63.3094	2.62314	2.00654e-17	3.5137e-15	102552634
LOC120099369	9.34198	57.3046	2.61685	2.69843e-17	4.67755e-15	120099369
LOC120096562	0.0787664	16.9808	7.75211	3.12518e-17	5.38651e-15	120096562
LOC120098485	0.64493	23.3725	5.17952	3.13881e-17	5.38651e-15	120098485
Kcnk15	2.43274	33.8404	3.7981	3.22161e-17	5.50109e-15	156873
LOC120100097	1.88947	31.8672	4.07602	3.23965e-17	5.50452e-15	120100097
Spata9	1.50317	28.7774	4.25886	3.42568e-17	5.79194e-15	294594
LOC102546551	0.25119	19.422	6.27277	4.38034e-17	7.31855e-15	102546551
LOC108352107	0.914769	25.0415	4.77477	4.39258e-17	7.31855e-15	108352107
LOC102555052	16.4429	87.2325	2.4074	4.70444e-17	7.80028e-15	102555052
Slc5a2	9.88143	59.2663	2.58442	4.95866e-17	8.18227e-15	64522
LOC120093231	0.914724	24.5239	4.74471	8.89649e-17	1.46098e-14	120093231
LOC120096966	2.62065	33.854	3.69133	1.99816e-16	3.25028e-14	120096966
LOC120098626	4.23647	39.2683	3.21243	3.01039e-16	4.87371e-14	120098626
Spata21	1.78479	27.9227	3.96762	3.88692e-16	6.26324e-14	366491
LOC102549281	48.3658	158.494	1.71237	7.42539e-16	1.18537e-13	102549281
LOC102555043	0.734958	20.7909	4.82214	9.10687e-16	1.44706e-13	102555043
LOC108352691	0.667261	20.3195	4.92847	1.10711e-15	1.75107e-13	108352691
LOC120102342	9.94969	53.8608	2.43651	2.08538e-15	3.25338e-13	120102342
Lrrc71	22.1819	94.166	2.08582	3.31661e-15	5.1046e-13	310689
Lnc215	5.95301	41.9154	2.81579	5.11249e-15	7.83353e-13	104845260
Sh2d1a	1.48466	23.1605	3.96347	8.93424e-15	1.36285e-12	501502
Lair1	13.0614	64.5944	2.3061	1.1856e-14	1.78474e-12	574531
Eme1	8.18351	47.1835	2.52749	1.26705e-14	1.89077e-12	287634
LOC120093687	13.2749	64.2474	2.27494	2.11831e-14	3.13382e-12	120093687
Chrnb1	19.379	84.8802	2.13093	3.13796e-14	4.60261e-12	24261
Agrp	5.84071	39.9124	2.77262	5.58919e-14	8.09419e-12	25582
Sla2	20.6108	86.3587	2.06694	6.32626e-14	9.08493e-12	499931
LOC103690204	19.7306	84.5973	2.10018	7.73206e-14	1.10575e-11	103690204
LOC102556588	0.16498	14.5718	6.46474	1.01882e-13	1.44496e-11	102556588
LOC120102857	0.0862101	12.5229	7.1825	1.05289e-13	1.48714e-11	120102857
LOC120100865	2.60945	27.2317	3.38347	1.64465e-13	2.30399e-11	120100865
Zbtb11os1	0.494885	15.5619	4.97479	2.1235e-13	2.96271e-11	106345160
Clcn1	29.1086	99.6748	1.77578	2.96746e-13	4.10682e-11	25688
Ugt1a2	0.157533	13.7979	6.45265	3.41793e-13	4.67371e-11	396527
Tymp	47.4626	142.558	1.58668	3.83025e-13	5.21675e-11	315219
LOC120096251	0.824838	15.8282	4.26224	4.55446e-13	6.17858e-11	120096251
LOC120094796	0.573699	15.0578	4.71408	4.92923e-13	6.63455e-11	120094796
Nr1i3	15.1275	65.9841	2.12494	4.92568e-13	6.63455e-11	65035
LOC120096561	0.0862101	11.8684	7.10505	5.2641e-13	7.0576e-11	120096561
LOC102552170	7.28839	41.8116	2.52023	5.32543e-13	7.11204e-11	102552170
LOC120095279	5.80696	36.8615	2.66626	5.44807e-13	7.24763e-11	120095279
Tcte1	40.417	121.999	1.59384	5.77067e-13	7.64715e-11	316242
LOC120093824	44.5739	133.221	1.57955	6.088e-13	8.03663e-11	120093824
LOC120095292	0.498561	14.6805	4.87998	7.84411e-13	1.02758e-10	120095292
LOC120103536	0.416074	14.6969	5.14253	7.92947e-13	1.03481e-10	120103536
Tmdd1	0.408723	14.5011	5.1489	9.9691e-13	1.29606e-10	120093738
LOC120093696	0.502376	14.1495	4.81584	1.47995e-12	1.90959e-10	120093696
RT1-N2	23.0072	84.4775	1.87648	1.85056e-12	2.36996e-10	360323
LOC120097610	1.99048	21.1874	3.41202	1.93716e-12	2.47165e-10	120097610
Sox15	4.29263	31.2125	2.86219	2.1946e-12	2.77944e-10	363632
LOC100910201	11.6711	50.4949	2.1132	2.86549e-12	3.61579e-10	100910201
Ugt1a8	0.494793	13.7979	4.80147	3.2096e-12	4.03516e-10	301595
LOC120095972	0.329956	12.1592	5.20362	4.02717e-12	5.00799e-10	120095972
LOC103692563	2.52718	22.6052	3.16105	5.36988e-12	6.65361e-10	103692563
LOC102546766	0.161209	12.0805	6.22761	5.74885e-12	7.07212e-10	102546766
Mir2985	8.24459	41.8267	2.3429	6.64425e-12	8.11545e-10	100526643
Ugt1a1	0.817401	14.6164	4.1604	6.89356e-12	8.39009e-10	24861
LOC102551589	0.0787664	10.5396	7.06403	7.53081e-12	9.07579e-10	102551589
Cdh23	41.2714	116.932	1.50246	1.16399e-11	1.39201e-09	114102
LOC681458	8.17323	40.8807	2.32244	1.18753e-11	1.41522e-09	681458
Lmln2	5.5482	33.0142	2.57299	1.32938e-11	1.57335e-09	361039
LOC120096626	1.30856	16.1262	3.62335	1.47958e-11	1.74509e-09	120096626
LOC120099980	0.727464	14.2048	4.28736	1.57805e-11	1.85485e-09	120099980
LOC120097922	14.9397	55.135	1.88381	1.90101e-11	2.22684e-09	120097922
LOC120094185	2.82629	23.099	3.03084	2.17785e-11	2.54245e-09	120094185
Icam2	0.648606	14.1705	4.4494	2.35579e-11	2.74086e-09	360647
LOC103691621	2.15178	19.9681	3.21409	3.47896e-11	4.03395e-09	103691621
LOC102552297	0.65237	13.9015	4.4134	3.55154e-11	4.10424e-09	102552297
LOC103691945	0.498656	12.198	4.61245	5.89664e-11	6.70147e-09	103691945
LOC108351039	16.8486	61.0789	1.85804	7.75677e-11	8.7864e-09	108351039
Slc35d3	21.3449	75.7514	1.82738	1.35808e-10	1.52327e-08	308717
LOC120099927	1.40189	15.5997	3.47607	1.62473e-10	1.81642e-08	120099927
LOC120098961	4.03763	25.666	2.66828	1.73034e-10	1.9282e-08	120098961
LOC102553539	1.73947	16.702	3.2633	2.30586e-10	2.54475e-08	102553539
Insm2	10.118	41.4576	2.03472	3.25649e-10	3.55953e-08	314131
LOC120095110	3.14983	22.0081	2.80469	3.38352e-10	3.68664e-08	120095110
LOC120101914	1.31968	14.2691	3.43463	3.47697e-10	3.77647e-08	120101914
LOC102554883	15.3183	53.0936	1.79328	3.56563e-10	3.86055e-08	102554883
Lenep	0.1687	10.1209	5.90673	3.63585e-10	3.9119e-08	113917
LOC102547008	19.9182	69.7086	1.80725	3.62783e-10	3.9119e-08	102547008
LOC120100903	6.62022	33.0865	2.32129	4.03394e-10	4.32665e-08	120100903
LOC102548575	1.72087	15.8648	3.20462	4.40469e-10	4.70958e-08	102548575
Nox1	2.32397	17.4321	2.90709	5.83053e-10	6.19553e-08	114243
LOC120102386	2.643	19.8258	2.90713	5.86929e-10	6.21747e-08	120102386
LOC120093175	0.0787664	8.45913	6.74679	6.04849e-10	6.37504e-08	120093175
LOC120094172	5.35363	29.4428	2.45933	6.18443e-10	6.49119e-08	120094172
LOC102553625	0.494885	11.0639	4.48262	6.39434e-10	6.69105e-08	102553625
Rcor2	15.1263	51.2812	1.76138	7.17056e-10	7.48049e-08	305811
Zfp397	22.5505	74.7776	1.72945	8.96918e-10	9.32849e-08	100909408
LOC120103007	1.83681	15.1578	3.04479	1.1508e-09	1.19328e-07	120103007
Tgm4	0.577375	10.3984	4.17072	1.21432e-09	1.25535e-07	64679
LOC120094713	0.239975	9.41474	5.29397	1.4817e-09	1.52718e-07	120094713
LOC102549865	3.22037	20.3932	2.66279	1.61921e-09	1.65894e-07	102549865
LOC120096582	0.663446	11.4797	4.11297	2.46396e-09	2.49463e-07	120096582
LOC120098501	5.24118	27.4985	2.39139	2.46239e-09	2.49463e-07	120098501
LOC120103606	3.8316	22.9407	2.58189	2.91447e-09	2.94207e-07	120103606
LOC120097398	0.65963	11.0013	4.05988	3.43873e-09	3.46111e-07	120097398
Syce1l	1.00461	11.813	3.55567	3.98698e-09	3.98954e-07	100361431
LOC120098155	1.05742	11.797	3.4798	4.0217e-09	4.01258e-07	120098155
Serpinb1b	4.02333	22.4082	2.47756	4.48406e-09	4.46093e-07	306891
LOC102555308	3.2313	19.7099	2.60873	4.7396e-09	4.70152e-07	102555308
Akr1b7	1.06858	11.9245	3.48016	4.82229e-09	4.76976e-07	116463
Ugt1a6	2.51229	16.8644	2.7469	5.2187e-09	5.14702e-07	113992
Foxp3	4.2555	22.7131	2.41612	6.23893e-09	6.10064e-07	317382
LOC120102967	5.60444	28.1378	2.32787	6.435e-09	6.27449e-07	120102967
Mk1	23.863	73.5908	1.62475	7.17705e-09	6.9782e-07	171436
LOC102547165	0.247419	8.31689	5.07102	8.11299e-09	7.86593e-07	102547165
LOC120094315	12.668	42.9376	1.76105	9.17759e-09	8.84813e-07	120094315
LOC103691200	8.44653	34.2037	2.01772	9.56893e-09	9.19957e-07	103691200
LOC120095252	0.161256	8.24874	5.67675	1.29102e-08	1.23427e-06	120095252
LOC120097376	21.0148	63.8973	1.60435	1.29648e-08	1.23605e-06	120097376
LOC120101641	2.84951	17.762	2.64001	1.36419e-08	1.297e-06	120101641
Lnc012	20.6844	63.1881	1.61111	1.56591e-08	1.47652e-06	103694039
Wdr38	18.9908	56.5326	1.57378	1.64342e-08	1.54114e-06	366035
LOC120094729	12.7587	42.6169	1.73995	1.92916e-08	1.79926e-06	120094729
LOC120099878	15.471	47.6411	1.62264	2.02584e-08	1.88431e-06	120099878
LOC120101590	0.161256	7.91077	5.61639	2.07477e-08	1.91941e-06	120101590
LOC120097881	0.581098	9.0415	3.95971	2.54047e-08	2.33764e-06	120097881
LOC120093584	2.4186	15.7078	2.69923	2.56932e-08	2.35787e-06	120093584
Pcp2	1.33081	11.7763	3.14551	2.66105e-08	2.42906e-06	304195
LOC120095647	2.96168	17.1625	2.53477	2.99338e-08	2.71796e-06	120095647
LOC103694058	0.33368	7.89554	4.5645	3.29404e-08	2.98307e-06	103694058
LOC102557169	4.16925	21.2295	2.34821	3.38728e-08	3.05943e-06	102557169
LOC102553609	6.45176	27.9167	2.11337	3.55664e-08	3.20397e-06	102553609
LOC100366054	0.491117	8.88928	4.17793	3.9119e-08	3.50559e-06
LOC120096307	0.412398	8.86196	4.42552	3.90248e-08	3.50559e-06	120096307
LOC120101075	2.12205	14.6394	2.78633	4.50361e-08	4.02534e-06	120101075
LOC120095304	0.0787664	6.75614	6.42248	4.84998e-08	4.30132e-06	120095304
LOC120103592	0.17242	7.68567	5.47817	5.40985e-08	4.77319e-06	120103592
Klc3	5.45459	24.4245	2.16279	6.04374e-08	5.3052e-06	171549
Tmem262	1.15098	11.2307	3.28652	7.78927e-08	6.80263e-06	100365733
Cldn4	3.72912	18.3565	2.29939	8.60992e-08	7.48126e-06	304407
Rec114	11.6669	38.1482	1.70919	8.76195e-08	7.59413e-06	300751
LOC120099916	6.66982	27.3855	2.03769	9.02901e-08	7.80589e-06	120099916
LOC102547892	0.577419	8.36554	3.85677	9.61229e-08	8.2685e-06	102547892
Gstm3l	1.47339	11.5592	2.97183	1.26287e-07	1.07022e-05	57298
LOC108353403	0.329817	7.3039	4.46893	1.45717e-07	1.22581e-05	108353403
LOC120100652	0.566163	8.19316	3.85513	1.5323e-07	1.28125e-05	120100652
LOC120103555	0.251095	7.16774	4.83522	1.53801e-07	1.28125e-05	120103555
LOC102548542	1.79604	12.3262	2.77883	1.55043e-07	1.28847e-05	102548542
LOC120094801	0.81735	8.85959	3.43821	2.03954e-07	1.68272e-05	120094801
LOC108351892	2.21924	13.3931	2.59335	2.18104e-07	1.79086e-05	108351892
LOC102546618	0.333585	7.07293	4.40618	2.4833e-07	2.02933e-05	102546618
Srrm5	1.07589	9.70276	3.17286	2.61718e-07	2.13366e-05	100363433
LOC108348621	0.164976	6.99953	5.40693	2.64763e-07	2.14827e-05	108348621
LOC103691043	1.21109	10.135	3.06497	2.79515e-07	2.26262e-05	103691043
Trnf	4.73104	20.5094	2.11606	3.23056e-07	2.5967e-05	170599
Glycam1	1.98661	12.2716	2.62694	3.36429e-07	2.69159e-05	25258
LOC120098970	1.56329	11.0729	2.82438	3.68549e-07	2.94171e-05	120098970
LOC120098312	0.562487	7.85499	3.80372	3.9443e-07	3.12648e-05	120098312
LOC102555358	4.66744	20.3415	2.12372	3.99489e-07	3.15927e-05	102555358
LOC120099944	1.16582	10.063	3.10964	4.13411e-07	3.26186e-05	120099944
LOC102557368	0.1687	6.89577	5.35318	4.35732e-07	3.43009e-05	102557368
Lrrc31	7.47931	28.4852	1.92923	5.79498e-07	4.53065e-05	310256
LOC102554878	0.584679	7.60825	3.70185	6.42171e-07	4.99787e-05	102554878
LOC120095934	4.61076	19.4272	2.075	7.00741e-07	5.44137e-05	120095934
LOC120098482	10.197	32.8159	1.68626	7.18421e-07	5.56606e-05	120098482
LOC103694135	3.3778	16.0764	2.25079	7.39391e-07	5.71563e-05	103694135
LOC120098486	1.57826	10.5813	2.74511	7.51004e-07	5.79235e-05	120098486
LOC100363531	0.907328	9.04998	3.31822	9.56353e-07	7.34316e-05
LOC108349957	1.55957	10.3495	2.73034	1.08053e-06	8.22303e-05	108349957
Stkld1	0.734771	7.98375	3.4417	1.11582e-06	8.4541e-05	311825
LOC108351572	6.9882	25.2226	1.85172	1.2283e-06	9.28585e-05	108351572
LOC120095247	11.8016	35.5084	1.58917	1.28258e-06	9.67487e-05	120095247
LOC102551647	1.58929	10.0453	2.66006	1.37561e-06	0.000103539	102551647
LOC120100877	2.3584	12.8946	2.45089	1.48142e-06	0.000110533	120100877
LOC120103488	2.52714	12.8112	2.34183	1.48106e-06	0.000110533	120103488
LOC102547942	2.17792	12.2222	2.48848	1.67822e-06	0.000124406	102547942
LOC120093805	0.989773	8.52577	3.10666	1.9048e-06	0.00014028	120093805
LOC120102424	3.20887	14.4367	2.1696	1.91688e-06	0.000140579	120102424
LOC120100076	0.318789	6.23978	4.29082	1.96744e-06	0.000143673	120100076
RGD1563263	0.251187	6.13836	4.61102	1.98873e-06	0.00014492	499836
LOC120101486	4.71968	18.6475	1.98222	2.34767e-06	0.000168219	120101486
LOC360231	5.92348	21.6264	1.86827	2.50894e-06	0.000179027	414784
RGD1564409	2.49648	12.2505	2.29487	2.85211e-06	0.000202253	314670
LOC120095128	2.87911	13.634	2.24351	2.93917e-06	0.000207568	120095128
LOC108352110	3.9549	16.0417	2.02012	3.16627e-06	0.000222235	108352110
Fap	9.94827	29.7287	1.57934	3.27419e-06	0.000228873	192203
LOC120095870	9.80284	30.0051	1.61394	3.34311e-06	0.000232743	120095870
LOC100912259	2.82257	13.1452	2.21945	3.61819e-06	0.000251384	100912259
LOC120096915	0.0824423	4.79033	5.8606	3.78791e-06	0.000261587	120096915
LOC120102866	0.0824898	4.93244	5.90194	3.83426e-06	0.000264256	120102866
Ugt1a7c	9.21542	28.7469	1.64128	3.91869e-06	0.000268457	154516
NEWGENE_1309147	6.20457	21.6801	1.80497	4.23536e-06	0.000288998	308409
LOC120099276	8.15374	26.5345	1.70234	4.72655e-06	0.00031997	120099276
Esrp2	1.89692	10.6731	2.49226	5.6068e-06	0.000375853	307810
LOC103693914	10.8831	31.5848	1.53714	5.81624e-06	0.000387621	103693914
LOC120096737	1.07213	7.88656	2.87892	6.45381e-06	0.000425976	120096737
LOC120098979	0.595983	6.49666	3.44636	6.57443e-06	0.000431448	120098979
LOC120103114	9.5793	29.1379	1.6049	6.59774e-06	0.000432152	120103114
LOC120096724	4.91498	17.9986	1.87263	6.70598e-06	0.000437572	120096724
LOC102554551	1.16591	8.60553	2.8838	6.96152e-06	0.000452525	102554551
RT1-M1-2	2.30953	10.8364	2.23022	7.29673e-06	0.000471636	414786
Lrrc39	5.23388	18.5114	1.82246	7.33576e-06	0.000473267	691307
LOC120097396	9.16206	27.8464	1.60375	7.69294e-06	0.000493528	120097396
LOC120095686	1.95694	10.4475	2.41649	7.84001e-06	0.00050111	120095686
LOC120101761	2.05054	10.373	2.33876	7.84034e-06	0.00050111	120101761
LOC102554661	0.0824423	4.31277	5.70909	9.92619e-06	0.000629735	102554661
LOC120100887	5.41751	18.8873	1.80171	1.06715e-05	0.000675768	120100887
Sucnr1	0.753566	7.03637	3.22303	1.10791e-05	0.00070029	408199
LOC120099977	0.655862	7.0146	3.4189	1.13318e-05	0.000714943	120099977
LOC120093527	0.333676	5.40328	4.01731	1.45938e-05	0.000905766	120093527
LOC688442	0.240023	5.37754	4.4857	1.46887e-05	0.00091001	688442
LOC120102943	0.0824423	4.17136	5.66099	1.66645e-05	0.00101772	120102943
LOC120101836	4.81017	17.2594	1.84322	1.69802e-05	0.00103149	120101836
LOC108352604	0.487349	5.91807	3.6021	1.71243e-05	0.00103841	108352604
LOC108352162	0.1687	5.05675	4.90568	2.1932e-05	0.0013183	108352162
LOC120093550	0.318789	5.12381	4.00654	2.422e-05	0.00144822	120093550
LOC120102422	0.247419	5.20743	4.39554	2.41888e-05	0.00144822	120102422
LOC290428	4.31882	14.9018	1.78678	2.60526e-05	0.0015497	290428
LOC120096335	3.73367	13.8839	1.89475	2.62566e-05	0.00155913	120096335
LOC686013	0.0787664	3.92592	5.63931	2.85467e-05	0.00168347	686013
LOC120095192	1.89682	9.54889	2.33175	3.05368e-05	0.0017916	120095192
Kif28p	0.322512	4.77177	3.8871	3.49528e-05	0.00203676	289309
LOC120100946	2.96931	11.6402	1.97092	4.60196e-05	0.00265014	120100946
LOC102554396	5.01295	15.9627	1.67097	4.81134e-05	0.00275684	102554396
RT1-O1	2.72574	10.7877	1.98466	5.36445e-05	0.00302827	24751
LOC120100090	5.94143	18.0184	1.60059	5.46013e-05	0.00307722	120100090
LOC120099249	0.168652	4.59677	4.7685	5.49413e-05	0.00309131	120099249
LOC120093692	0.333676	4.64688	3.79974	5.59768e-05	0.00313927	120093692
Clec2dl1	1.97959	8.77261	2.1478	5.78112e-05	0.00322634	689790
LOC120096301	1.22965	7.25826	2.56138	6.88358e-05	0.00378619	120096301
LOC120095691	4.98562	15.6974	1.65468	7.58e-05	0.0041493	120095691
LOC120101534	0.918451	6.70879	2.86878	8.86407e-05	0.00478353	120101534
LOC120095997	0.333676	4.45936	3.74031	8.93137e-05	0.00481228	120095997
LOC108351553	3.76396	12.4278	1.72325	0.000130872	0.00687359	108351553
LOC120096255	0.168652	4.20368	4.63953	0.000135707	0.00710019	120096255
LOC103693494	0.967439	6.44179	2.73522	0.000141005	0.0073327	103693494
LOC120093216	0.329817	4.29825	3.70401	0.000142084	0.0073776	120093216
LOC102546322	0.0787664	3.46118	5.45754	0.000142571	0.00738057	102546322
LOC120097428	0.911099	6.37132	2.80591	0.000144557	0.00746088	120097428
LOC120095848	0.817353	5.67236	2.79492	0.000160151	0.00820403	120095848
LOC360919	1.49559	7.20384	2.26805	0.000182391	0.00919239	360919
Slc39a12	372.589	35.5175	-3.39098	2.10974e-94	2.58609e-91	291328
Zfp40	827.582	268.997	-1.62131	1.30722e-38	5.27839e-36	690661
Zfp458	326.502	92.6377	-1.81742	1.29555e-33	4.68061e-31	499563
Shox2	35.0129	2.4156	-3.85743	2.23123e-21	4.81636e-19	25546
Calcr	18.1115	1.38451	-3.70946	2.00411e-14	2.97772e-12	116506
Ifit1	13.0441	0.466086	-4.80666	5.71626e-14	8.24343e-12	56824
LOC120097371	55.4331	13.8092	-2.00512	2.87054e-13	3.98877e-11	120097371
Npsr1	49.436	12.4559	-1.98873	3.31763e-12	4.15575e-10	300458
Tcam1	19.7959	2.3918	-3.04903	3.56053e-12	4.44381e-10	59305
Nqo2	76.3696	24.3034	-1.65184	2.38083e-10	2.6107e-08	291084
Clec3a	32.3727	9.42001	-1.78098	9.81918e-08	8.40434e-06	365009
Ibsp	34.6547	11.1076	-1.6415	3.82247e-07	3.03691e-05	24477
Tnnt1	28.7421	9.28949	-1.62949	1.7398e-06	0.000128693	171409
Wnt9b	28.2381	9.58491	-1.55881	2.67262e-06	0.00019031	303586
LOC120095201	7.89101	1.28476	-2.61872	5.99794e-06	0.000398185	120095201
Thegl	6.16809	0.667425	-3.20815	7.22885e-06	0.000468129	498350
LOC100912642	8.69883	1.55655	-2.48247	1.96379e-05	0.00118664	100912642
Cnmd	13.5205	3.68025	-1.87728	3.76979e-05	0.00218928	81512
LOC120101456	13.8237	4.40493	-1.64996	4.72352e-05	0.00271559	120101456
Pde6h	5.85688	0.874447	-2.74369	4.95346e-05	0.00280549	114248
Oca2	16.4907	5.79168	-1.50959	8.19001e-05	0.00443372	100365773
Cylc2	3.69196	0.266631	-3.79147	0.000188838	0.00948943	500458

## Sheet: Table S8
Supplemental Table 8: Differentially expressed genes - ET versus AD after filtering
ET = prenatal ethanol expsure, AD =ad libitum fed on a chow diet (controls). Samples filtered for outliers. P < 0.01, L2FC >1.5. Adjusted p-values were determined by Benjimini-Hochburg multiple testing correction
gene_ID	ET	AD	Log2FoldChange	PValue	AdjustedPValue
Cpne1	0.0750202	104.27	10.4408	3.4606e-58	1.94713e-55
Cnfn	0.132174	149.128	10.1399	8.51736e-67	5.51572e-64
LOC108350691	0.0674592	70.1491	10.0222	6.00135e-45	2.57473e-42
LOC102551795	0.497057	341.261	9.42325	2.54546e-203	4.36827e-200
LOC120095099	0.0777136	42.4215	9.09241	7.03073e-36	2.11674e-33
LOC120096002	0.0525797	27.8223	9.04752	2.3591e-26	5.25774e-24
Foxh1	0.295213	146.146	8.95143	5.19694e-65	3.30314e-62
Hnf1a	0.538227	259.848	8.91524	3.46131e-131	4.24283e-128
Igip	0.300168	135.945	8.82304	1.21825e-59	7.3356e-57
LOC120094712	0.720375	310	8.74931	1.14871e-171	1.79209e-168
LOC120096001	0.379762	135.76	8.48175	1.6436e-59	9.72616e-57
LOC120095269	0.220142	78.5727	8.47945	2.72565e-46	1.23092e-43
LOC120094275	0.470525	154.418	8.35835	3.06159e-68	2.06039e-65
Dph7	0.1276	40.7879	8.32037	3.34838e-33	9.12088e-31
LOC120093799	7.66495	2084.26	8.08705	0	0
LOC120097384	0.381643	90.9412	7.89657	1.39039e-49	6.53712e-47
LOC100362040	0.199633	42.7141	7.74121	1.01805e-34	2.96116e-32
LOC120098587	0.285721	56.2644	7.62147	2.81942e-39	9.67681e-37
Slc3a1	1.38501	270.637	7.61032	2.72506e-132	3.46406e-129
LOC120093065	0.240078	40.211	7.38794	6.86271e-33	1.84017e-30
Fam166a	2.78835	465.106	7.382	4.06824e-204	7.34896e-201
RGD1563217	0.145173	23.5419	7.34132	2.74112e-23	5.14102e-21
LOC103695171	0.349623	52.6856	7.23547	7.91384e-36	2.3619e-33
LOC108350426	0.0525797	7.84696	7.22148	1.5565e-10	1.36281e-08
LOC120097020	0.502357	72.5288	7.1737	1.30182e-42	5.19546e-40
RGD1560986	0.222454	31.5627	7.14857	4.27025e-27	9.7709e-25
LOC102555670	0.441732	62.3093	7.14013	3.16293e-40	1.14272e-37
LOC102552420	1.53412	214.69	7.1287	9.27445e-99	9.36228e-96
LOC108350499	0.0525797	7.18028	7.09339	1.18325e-09	9.64647e-08
Pcdhga1	10.3073	1341.96	7.02453	0	0
LOC120093175	0.0647148	8.33732	7.00934	4.96293e-11	4.51824e-09
LOC120095976	0.492723	60.1553	6.93177	1.40332e-39	4.91478e-37
LOC120102471	0.494796	57.5092	6.86082	2.94781e-38	9.91908e-36
Ugt1a8	0.117295	13.6006	6.85739	5.47223e-16	6.70778e-14
LOC120095089	0.636207	73.5474	6.85303	4.90674e-42	1.89224e-39
Fam151a	0.207143	23.4735	6.82426	2.72005e-23	5.12954e-21
LOC100134871	0.367678	40.6286	6.78791	6.17372e-32	1.5813e-29
LOC102546766	0.117295	11.9074	6.66558	4.57043e-14	5.02777e-12
LOC120098560	0.585177	58.5827	6.64546	9.6566e-38	3.2178e-35
LOC120100923	0.209888	20.0767	6.57976	3.6668e-21	5.82648e-19
Lenep	0.105159	9.9752	6.5677	1.24342e-11	1.16603e-09
LOC102556588	0.152734	14.3607	6.55496	1.98295e-16	2.47486e-14
LOC108348727	4.02529	340.163	6.40099	9.00427e-182	1.47164e-178
LOC120096562	0.20262	16.7381	6.36821	1.56042e-18	2.23154e-16
LOC120097363	0.559612	44.7832	6.32238	8.89222e-33	2.36588e-30
LOC120094778	1.458	116.398	6.31894	1.55062e-54	8.18776e-52
LOC100910615	0.602699	48.0266	6.31625	1.7211e-33	4.76385e-31
LOC108352343	0.105159	8.34924	6.311	8.16946e-10	6.72404e-08
Hist1h2ac	0.0674592	5.19386	6.26665	1.75546e-07	1.15202e-05
LOC102556679	1.38346	105.986	6.25946	1.26562e-50	6.20553e-48
LOC120101891	0.504426	38.196	6.24264	4.00116e-29	9.60334e-27
Chtf8	2.35491	176.956	6.23158	1.22211e-72	8.73856e-70
LOC120099811	0.302912	22.4133	6.20931	1.78e-21	2.85482e-19
LOC102553801	0.312354	22.3754	6.16259	1.75018e-21	2.83347e-19
LOC108352789	1.77584	124.503	6.13154	1.85894e-51	9.3827e-49
LOC120098495	0.0525797	3.65429	6.11894	1.01647e-05	0.000523129
LOC120095046	11.5572	802.315	6.1173	0	0
LOC120093801	0.319672	21.8282	6.09346	4.18918e-21	6.62585e-19
LOC688442	0.0777136	5.30094	6.09194	1.0208e-07	6.90831e-06
LOC120099980	0.225198	14.0007	5.95816	2.58132e-16	3.19842e-14
LOC120103589	0.0674592	4.0995	5.92529	3.1854e-06	0.000174814
LOC120093231	0.402202	24.1728	5.90932	6.75343e-22	1.14748e-19
LOC120098633	0.362622	21.5302	5.89175	5.61205e-21	8.79528e-19
LOC120093108	0.0525797	3.0909	5.87738	5.62418e-05	0.00248114
LOC120103038	16.1219	909.414	5.81785	0	0
LOC120103555	0.130293	7.06497	5.76085	1.76244e-08	1.28977e-06
Treh	0.612039	32.7779	5.74296	2.34398e-25	4.87577e-23
Ergic2	1.27117	67.726	5.73548	8.5248e-37	2.63593e-34
LOC120101617	0.0777136	4.08446	5.71583	3.18844e-06	0.000174814
LOC102546551	0.365366	19.141	5.71118	4.84159e-19	7.10141e-17
LOC120095972	0.230447	11.9856	5.70072	2.69091e-14	3.01821e-12
Tmem54	1.52759	79.2656	5.69737	2.92352e-39	9.93475e-37
LOC120095131	0.763807	39.5816	5.69548	5.4637e-29	1.30226e-26
LOC102553607	0.130293	6.73324	5.69147	4.53788e-08	3.18505e-06
LOC120101608	6.74465	330.151	5.61324	1.39782e-159	1.999e-156
Mir632	0.0750202	3.66612	5.61083	1.02217e-05	0.000525193
Igfals	0.720045	34.4818	5.58161	1.06392e-25	2.25406e-23
Pkd2l2	0.982273	46.5607	5.56685	5.49089e-31	1.37561e-28
LOC120103139	0.485354	22.6621	5.5451	1.68251e-21	2.74986e-19
LOC120103604	0.759488	35.2911	5.53813	2.98973e-26	6.57779e-24
LOC689986	4.13903	190.597	5.52509	3.68223e-74	2.74742e-71
LOC120093696	0.304793	13.9475	5.51604	3.5322e-15	4.22412e-13
LOC102553625	0.240078	10.9043	5.50525	7.52187e-13	7.61551e-11
Mybph	7.25623	324.963	5.48491	3.23594e-153	4.44256e-150
LOC108350091	1.03991	43.7754	5.39559	1.6304e-30	3.99704e-28
RGD1563263	0.15004	6.05122	5.3338	1.92664e-07	1.25715e-05
LOC100364958	1.48053	57.287	5.27402	1.14774e-32	3.03021e-30
LOC108352691	0.520361	20.0316	5.26662	6.68533e-19	9.72262e-17
LOC108352162	0.130293	4.98367	5.25737	3.56028e-06	0.000193654
LOC120094260	4.60135	171.529	5.22025	4.94928e-62	3.08853e-59
LOC120103592	0.20445	7.57547	5.21152	6.78893e-09	5.17799e-07
Spata9	0.797137	28.3649	5.15313	1.73084e-21	2.81545e-19
LOC102551589	0.295213	10.3898	5.13727	2.42951e-12	2.40999e-10
LOC120097407	0.707238	24.6946	5.12586	4.13591e-20	6.33717e-18
LOC102547165	0.235453	8.19845	5.12184	8.22816e-10	6.75615e-08
LOC120102940	3.95225	136.514	5.11023	4.2873e-46	1.91102e-43
LOC100911357	0.983706	33.7817	5.10187	3.6754e-24	7.08692e-22
LOC100911367	0.612521	20.4392	5.06043	3.37684e-19	4.97425e-17
LOC102553046	3.71313	123.692	5.05798	6.80376e-45	2.88295e-42
LOC120099906	1.77021	58.918	5.05672	1.29992e-32	3.4058e-30
Pgpep1l	2.20184	72.3093	5.0374	6.20495e-35	1.83592e-32
LOC102555129	0.758507	24.3768	5.0062	6.48788e-20	9.80956e-18
Pcdhga5	42.9859	1375.97	5.00044	0	0
LOC120098485	0.72688	23.0356	4.98601	2.44535e-19	3.61764e-17
LOC103691302	7.1593	223.973	4.96736	7.56697e-82	6.18365e-79
Pcdhga9	44.438	1384.72	4.96165	0	0
LOC102554551	0.284908	8.48312	4.89603	4.53133e-10	3.79327e-08
LOC120095224	1.2629	37.4404	4.88979	1.18276e-25	2.49046e-23
Mir3577	0.139735	4.12857	4.88488	3.18788e-05	0.00147658
LOC120099973	1.12879	31.9755	4.82412	3.03255e-22	5.25673e-20
LOC120095252	0.287601	8.13039	4.82118	1.35984e-09	1.10337e-07
LOC120103536	0.531683	14.4873	4.76808	1.3891e-14	1.58395e-12
LOC120094796	0.545495	14.8419	4.76597	1.13281e-14	1.30034e-12
Atp1a4	1.54862	41.661	4.74964	4.08267e-27	9.40439e-25
Ugt1a1	0.547669	14.4073	4.71735	2.07266e-14	2.34006e-12
LOC120102384	31.1328	802.531	4.68805	2.69289e-265	6.1617e-262
LOC120100097	1.21903	31.4107	4.68745	7.59488e-22	1.2841e-19
LOC108349549	4.32169	110.736	4.67938	7.46527e-43	3.01439e-40
LOC100366054	0.34755	8.76253	4.65605	2.37051e-09	1.89652e-07
Icam2	0.557681	13.9667	4.6464	6.05963e-14	6.5816e-12
Lrrn4	1.25307	31.1345	4.63497	5.60914e-21	8.79528e-19
LOC120095997	0.182873	4.39572	4.58719	1.75575e-05	0.000862099
Scd4	1.85274	43.8642	4.56531	6.7042e-27	1.52385e-24
LOC102552297	0.605444	13.7016	4.5002	8.30358e-14	8.79616e-12
LOC120098979	0.285721	6.40308	4.48609	1.21403e-07	8.1224e-06
LOC120097122	2.66816	59.6917	4.48361	4.16631e-30	1.01416e-27
Dear	1.9473	43.3556	4.47667	2.43281e-26	5.38703e-24
Tmdd1	0.64228	14.2941	4.47607	3.20185e-14	3.55644e-12
LOC102555900	2.70207	59.435	4.45917	2.70144e-29	6.52949e-27
LOC120096737	0.362571	7.77382	4.42229	3.24097e-08	2.31261e-06
LOC108352583	2.10461	44.2772	4.39494	2.26719e-26	5.11938e-24
Smim22	4.18278	87.8089	4.39183	8.56472e-35	2.51246e-32
LOC102557368	0.324489	6.79709	4.38868	3.54524e-07	2.24916e-05
Best1	15.0547	312.006	4.37329	3.37049e-123	3.85606e-120
LOC120094193	1.57838	32.5847	4.36768	6.00709e-22	1.02575e-19
LOC120097916	1.88206	36.6116	4.28191	2.80448e-22	4.90634e-20
LOC108352447	2.99251	58.0459	4.27777	3.43478e-28	8.13023e-26
LOC102546618	0.359928	6.97093	4.27557	2.24694e-07	1.45784e-05
LOC120103548	0.182009	3.48977	4.26105	0.000166344	0.00675654
Tgm4	0.53524	10.2499	4.25928	2.86893e-10	2.47405e-08
LOC102553539	0.859729	16.4635	4.25925	3.82323e-15	4.52486e-13
LOC691532	4.04286	75.4695	4.22244	1.59929e-30	3.94897e-28
LOC103694058	0.422762	7.78211	4.20224	3.19607e-08	2.2901e-06
Kcnk15	1.82692	33.359	4.19059	2.7967e-21	4.46457e-19
LOC102554661	0.233141	4.25146	4.18869	1.77056e-05	0.00086813
Zbtb11os1	0.849373	15.3385	4.17462	4.54031e-14	5.01069e-12
LOC120094713	0.515355	9.27867	4.17028	5.41151e-10	4.5081e-08
LOC102555043	1.15344	20.4922	4.15106	1.8333e-16	2.29645e-14
LOC120100065	0.220193	3.82852	4.11995	9.83997e-05	0.00415409
LOC108352107	1.42304	24.6835	4.1165	1.28731e-17	1.72591e-15
LOC120101590	0.45059	7.79826	4.11327	1.96061e-08	1.42568e-06
LOC120100865	1.55701	26.8445	4.10778	9.55588e-18	1.29635e-15
LOC102549375	3.01082	49.5886	4.04178	4.50549e-24	8.59097e-22
LOC120093527	0.324438	5.32677	4.03725	8.80352e-06	0.000459201
LOC120095848	0.342355	5.59176	4.02974	5.75724e-06	0.000306832
Spata21	1.70824	27.5225	4.01003	2.00886e-17	2.66349e-15
LOC120095835	3.35547	53.6065	3.99782	1.90421e-25	3.98513e-23
LOC301115	3.6407	56.0671	3.94487	4.17511e-26	9.01246e-24
LOC120096251	1.02203	15.6054	3.93253	7.81918e-14	8.3097e-12
Pcdhga11	94.1817	1435.93	3.93039	2.31511e-292	8.82878e-289
LOC120096922	5.95698	88.99	3.90099	1.4545e-30	3.6175e-28
LOC120101908	2.65243	39.1726	3.88446	9.69739e-22	1.62358e-19
Sh2d1a	1.56364	22.8283	3.86784	3.40619e-16	4.2053e-14
Tmem150b	9.69651	141.023	3.86232	3.97912e-37	1.26455e-34
LOC120102826	4.92886	70.7527	3.84346	2.48252e-27	5.79626e-25
LOC102552138	10.524	150.481	3.83782	3.93209e-40	1.4058e-37
LOC120096626	1.11612	15.8955	3.83205	5.27531e-14	5.76622e-12
LOC120102866	0.342355	4.86144	3.82782	3.70758e-05	0.00169443
LOC120100973	3.0914	43.8889	3.82752	1.1591e-22	2.09382e-20
Gins2	8.16008	115.773	3.82657	5.11062e-34	1.44964e-31
Acp4	2.75735	39.0296	3.82322	9.77362e-22	1.6284e-19
LOC686013	0.275466	3.87022	3.81247	5.64215e-05	0.00248588
LOC102555216	0.327613	4.5738	3.80333	5.93312e-05	0.00258751
LOC120096915	0.342925	4.72236	3.78354	3.62799e-05	0.00166248
Pcdhga8	107.397	1478.19	3.78281	8.8566e-302	3.7997e-298
LOC120095110	1.57644	21.6928	3.78247	6.9312e-16	8.46593e-14
LOC108353403	0.526815	7.19868	3.77236	7.61088e-07	4.59895e-05
Ccdc152	21.8761	295.479	3.75562	1.20086e-97	1.1776e-94
LOC120100076	0.466866	6.1511	3.71976	1.41056e-06	8.24758e-05
LOC120100652	0.631837	8.07721	3.67623	6.35089e-08	4.38582e-06
Morn5	5.28494	67.1814	3.6681	3.59262e-25	7.38359e-23
LOC120102351	20.1581	255.195	3.66217	2.86404e-73	2.09148e-70
Pcdhga3	114.992	1454.1	3.66052	1.70295e-281	5.84488e-278
LOC120097881	0.70767	8.91161	3.65454	9.11074e-09	6.81261e-07
LOC120099977	0.552432	6.91475	3.64581	1.19692e-06	7.0951e-05
LOC120101534	0.530424	6.61244	3.63997	2.91941e-06	0.000161613
Ugt1a6	1.33628	16.6232	3.63691	3.91073e-13	4.05511e-11
LOC120099979	3.92665	48.4657	3.62559	2.73133e-22	4.80743e-20
Kdf1	2.68365	32.5018	3.59825	2.18094e-18	3.08042e-16
Pcdhgb8	121.203	1454.76	3.58528	7.17727e-277	2.05282e-273
Rasl10a	5.83975	69.6535	3.57622	7.03225e-25	1.41147e-22
Gstm3l	0.95536	11.3941	3.5761	3.33489e-10	2.85357e-08
LOC120099927	1.30583	15.3771	3.55774	3.88311e-12	3.76486e-10
Pcdhga10	126.45	1478.47	3.54746	4.31509e-281	1.34639e-277
LOC102547852	14.0457	162.064	3.52836	6.83757e-41	2.57889e-38
LOC102554878	0.65003	7.49947	3.52821	1.26256e-06	7.45843e-05
Pcdhga12	126.436	1456.85	3.52638	1.79685e-272	4.74396e-269
LOC120098626	3.40602	38.7037	3.50632	6.41082e-20	9.73594e-18
LOC120097428	0.55763	6.27985	3.49335	4.45387e-06	0.000240355
LOC120094801	0.77551	8.73278	3.49322	7.07038e-08	4.85339e-06
LOC120095292	1.28755	14.4723	3.4906	3.94516e-12	3.81425e-10
LOC102555354	14.3087	159.109	3.47505	2.57856e-39	8.93954e-37
LOC102546344	0.453334	5.00658	3.46518	2.30989e-05	0.00110418
LOC120098801	8.31927	91.1637	3.45393	2.93618e-27	6.80916e-25
LOC120103007	1.36714	14.9429	3.45023	8.37405e-12	7.96162e-10
LOC120102972	5.41563	59.1914	3.45019	1.22534e-22	2.20189e-20
Serinc4	5.67377	61.8785	3.44706	7.60967e-23	1.38925e-20
LOC120096966	3.08087	33.3683	3.43707	2.00992e-17	2.66349e-15
LOC102551647	0.915484	9.90308	3.43527	1.7177e-08	1.26242e-06
Pcdhgb7	136.01	1462.38	3.42653	6.11174e-266	1.49834e-262
LOC103692563	2.08218	22.2825	3.41974	1.32346e-14	1.51413e-12
LOC120097042	5.38207	57.2624	3.41136	6.71158e-23	1.23184e-20
LOC120101914	1.32832	14.0633	3.40426	4.88373e-11	4.45796e-09
Rn45s	50.6365	533.629	3.39759	3.56174e-121	3.94342e-118
LOC120095112	13.6927	141.466	3.36898	4.48597e-33	1.21234e-30
Nox1	1.6752	17.1844	3.3587	1.76626e-12	1.77256e-10
LOC102555308	1.92063	19.4277	3.33846	3.28846e-13	3.4202e-11
Map3k15	18.8107	186.109	3.30652	2.76106e-45	1.19956e-42
LOC120097398	1.11189	10.8437	3.28578	5.5412e-09	4.2547e-07
LOC103691765	6.1532	58.8263	3.25705	1.77092e-21	2.8536e-19
LOC108351892	1.38548	13.2041	3.25254	1.69395e-10	1.47938e-08
LOC120095619	7.63487	71.044	3.21804	9.95341e-23	1.80752e-20
Eme1	5.03275	46.5088	3.20808	7.26493e-19	1.0521e-16
LOC100363531	0.966769	8.92145	3.20603	1.7992e-07	1.17848e-05
LOC102548575	1.74074	15.6348	3.16699	3.67998e-11	3.36811e-09
LOC120093805	0.942931	8.40231	3.15556	6.78954e-07	4.15385e-05
LOC120096582	1.28206	11.3137	3.14153	1.24076e-08	9.21762e-07
LOC120097610	2.39564	20.8842	3.12393	4.51193e-13	4.65041e-11
LOC120093584	1.79669	15.4834	3.10731	5.3973e-11	4.8621e-09
LOC120099369	6.57034	56.4902	3.10396	3.28335e-20	5.05342e-18
Agrp	4.58936	39.3402	3.09964	2.23568e-17	2.90655e-15
LOC120094233	0.668227	5.67929	3.0873	1.71845e-05	0.00084864
LOC120101929	5.3687	45.012	3.06767	5.25933e-18	7.27866e-16
LOC103691621	2.37209	19.6844	3.05282	2.04661e-12	2.04197e-10
LOC120102389	9.5275	78.0059	3.03341	9.02769e-22	1.51886e-19
Cltrn	1.57693	12.7225	3.0122	1.22509e-09	9.96388e-08
Snrpn	26.6791	215.163	3.01165	5.95703e-47	2.76293e-44
Syce1l	1.44529	11.6431	3.01005	3.48158e-09	2.71635e-07
Kif28p	0.585888	4.70386	3.00515	0.000156077	0.0063621
LOC108352604	0.732423	5.83387	2.9937	4.08544e-05	0.00184501
LOC120102385	25.202	197.443	2.96982	2.2251e-42	8.77815e-40
Cntd1	12.6158	97.927	2.95648	1.44216e-24	2.86114e-22
Pcp2	1.51741	11.6077	2.9354	3.48229e-09	2.71635e-07
Muc15	0.682242	5.14302	2.91426	0.00022655	0.0088763
LOC120096989	12.0691	90.2361	2.90239	2.81612e-22	4.90634e-20
LOC120096307	1.16851	8.73272	2.90176	9.57745e-07	5.74681e-05
LOC120101075	1.94846	14.4291	2.88857	1.10556e-09	9.0561e-08
Serhl2	32.0741	235.622	2.87699	1.50503e-51	7.8266e-49
LOC120098486	1.42656	10.4292	2.87002	4.74592e-08	3.31751e-06
LOC120095686	1.42184	10.2975	2.85646	7.42052e-08	5.06336e-06
Pcdhga7	215.805	1551.11	2.8455	5.88772e-208	1.12266e-204
LOC120098312	1.08301	7.74304	2.83785	2.59018e-06	0.000143852
LOC108349957	1.43517	10.2022	2.82959	7.55282e-08	5.14341e-06
LOC120099249	0.637757	4.53169	2.82897	0.000249095	0.00964948
LOC120102386	2.75243	19.5431	2.82788	2.47164e-11	2.28042e-09
Trna	28.4655	202.038	2.82734	1.06241e-40	3.96348e-38
LOC102551907	0.805269	5.68518	2.81966	6.33205e-05	0.00274752
LOC120101761	1.45549	10.2249	2.8125	2.33967e-07	1.51514e-05
LOC120102420	0.887799	6.18995	2.80162	2.77144e-05	0.00130125
Slc5a2	8.44503	58.4194	2.79027	5.52174e-18	7.61114e-16
Ifitm5	0.830747	5.70542	2.77985	6.35234e-05	0.00275266
LOC108352110	2.3224	15.8124	2.76737	7.95106e-10	6.56001e-08
LOC103693236	10.6717	71.2302	2.7387	1.30691e-18	1.87681e-16
Srrm5	1.43364	9.56351	2.73786	4.74589e-07	2.94554e-05
LOC120099944	1.50619	9.91986	2.71942	1.83749e-07	1.20126e-05
LOC108353015	1.03846	6.83422	2.71833	1.66566e-05	0.000824945
LOC102557169	3.19333	20.9268	2.71222	6.25677e-11	5.62159e-09
LOC120103488	1.94072	12.6293	2.70211	1.97435e-08	1.43264e-06
LOC120098970	1.67867	10.9153	2.70097	6.178e-08	4.27729e-06
LOC102549176	0.785572	5.08608	2.69474	0.000228473	0.00893354
LOC120095279	5.64976	36.3387	2.68525	1.43731e-14	1.63349e-12
Fam20a	63.4826	407.305	2.68168	5.92814e-71	4.06931e-68
LOC120095192	1.48091	9.41118	2.66789	1.43096e-06	8.33846e-05
LOC120098155	1.82968	11.6271	2.66784	3.71222e-08	2.6379e-06
LOC103693494	1.0116	6.35074	2.65029	5.86341e-05	0.00256382
Sostdc1	8.25591	51.6104	2.64416	5.86084e-17	7.47791e-15
LOC120102967	4.44456	27.7312	2.6414	2.56649e-11	2.36158e-09
Slco1a5	3.64209	22.6147	2.63442	2.13189e-11	1.97226e-09
LOC102552634	10.0681	62.4053	2.63187	1.0854e-16	1.37465e-14
LOC120096578	1.03316	6.39766	2.63048	5.88158e-05	0.00256829
Pdzd9	43.1872	267.066	2.62852	4.26544e-56	2.28748e-53
Lmln2	5.29599	32.5415	2.61931	7.22119e-13	7.33272e-11
LOC120103606	3.70886	22.611	2.60798	1.98238e-10	1.72251e-08
Mir2985	6.79211	41.2251	2.60159	5.39284e-14	5.87597e-12
Lnc215	6.99378	41.322	2.56277	7.17978e-14	7.7249e-12
LOC102549865	3.47098	20.1014	2.53388	3.83367e-10	3.24887e-08
Ttr	658.465	3801.81	2.52951	5.94777e-104	6.18604e-101
Stkld1	1.3677	7.86983	2.52458	5.25027e-06	0.000281123
Tmem262	1.94191	11.0682	2.51087	3.39962e-07	2.16478e-05
LOC102556178	10.5069	59.7292	2.5071	3.58831e-15	4.27632e-13
LOC102548542	2.15339	12.1488	2.49614	1.52401e-07	1.0059e-05
LOC120102424	2.55117	14.2316	2.47987	3.20635e-08	2.29268e-06
LOC120102979	12.7918	70.6982	2.46645	2.36143e-16	2.93656e-14
LOC102553609	5.00965	27.517	2.45754	1.02419e-10	9.13042e-09
Tmem72	8.72369	47.6784	2.45033	4.74197e-15	5.53585e-13
Pcdhga2	291.53	1588.06	2.44555	2.12519e-160	3.17133e-157
LOC120098501	5.01714	27.1015	2.43343	4.12012e-10	3.47447e-08
LOC102555052	16.0796	85.9917	2.41897	2.25867e-17	2.92537e-15
LOC102552170	7.71419	41.2122	2.41748	1.19682e-12	1.20461e-10
LOC120102342	10.0919	53.0873	2.39516	7.38411e-14	7.91992e-12
LOC120101641	3.37058	17.5102	2.37713	6.96692e-09	5.29826e-07
LOC103691945	2.32483	12.0221	2.37049	5.74433e-08	3.99103e-06
LOC120098961	4.90914	25.2987	2.36552	3.51905e-10	2.98963e-08
Lrrc71	18.0317	92.8257	2.36399	2.00803e-18	2.84792e-16
LOC102552290	1.60311	8.16334	2.34828	2.59483e-05	0.00123011
Wdr38	11.0404	55.7282	2.33562	2.39411e-14	2.69412e-12
LOC100363289	2.32972	11.3461	2.28396	1.47801e-06	8.59803e-05
Lair1	13.216	63.6711	2.26836	2.95837e-14	3.29666e-12
LOC103694135	3.31089	15.8455	2.25878	3.90833e-08	2.76581e-06
LOC103691043	2.09777	9.99009	2.25164	2.42113e-06	0.000135781
Prss8	1.65008	7.81033	2.24285	3.85965e-05	0.00175458
Cldn2	12.1203	57.1894	2.23832	2.75647e-14	3.08168e-12
Sox15	6.56453	30.7675	2.22864	2.50261e-10	2.16906e-08
Spata6l	65.485	300.266	2.197	2.24833e-56	1.22488e-53
LOC120094172	6.34379	29.0205	2.19365	1.83573e-09	1.47901e-07
LOC102550575	27.1996	123.188	2.17921	1.79013e-17	2.3907e-15
LOC120100903	7.23217	32.613	2.17294	1.80559e-10	1.57288e-08
Chrnb1	18.7117	83.6634	2.16065	1.53811e-14	1.74227e-12
LOC120095934	4.28751	19.15	2.15913	4.43595e-08	3.11989e-06
RGD1309036	23.4381	104.367	2.15474	1.59131e-15	1.92993e-13
Etfrf1	103.565	459.627	2.14993	5.94437e-60	3.64326e-57
Mfrp	21.913	97.1766	2.14882	6.4415e-17	8.18834e-15
LOC120100873	24.9278	110.34	2.14613	8.52378e-16	1.03742e-13
LOC290428	3.3182	14.6834	2.14571	4.47843e-07	2.78963e-05
LOC108351572	5.70048	24.8629	2.12484	1.75642e-08	1.28811e-06
Akr1b7	2.74059	11.7526	2.10043	3.05044e-06	0.000168324
LOC120096301	1.67251	7.15448	2.09683	0.00018387	0.00742445
LOC120096724	4.15751	17.7413	2.09332	1.12552e-07	7.54491e-06
LOC103691200	7.98149	33.711	2.07849	4.50317e-10	3.77892e-08
Slc24a5	35.2808	148.331	2.07187	9.89679e-20	1.48331e-17
LOC100910201	11.8784	49.7711	2.06697	8.8211e-12	8.31752e-10
Asb14	45.2117	189.129	2.0646	7.49844e-26	1.59852e-23
LOC120094091	10.0685	41.5347	2.04447	4.4856e-10	3.7734e-08
LOC120102833	2.15762	8.89492	2.04354	6.1914e-05	0.00268989
Lnc012	15.1198	62.2783	2.04229	3.73063e-12	3.62728e-10
Foxp3	5.43567	22.3886	2.04224	1.07982e-07	7.25275e-06
LOC681458	9.82522	40.2945	2.03602	3.88877e-10	3.28745e-08
LOC100912259	3.17106	12.9569	2.03068	1.74041e-06	0.000100058
Clec2dl1	2.12542	8.65068	2.02506	6.51085e-05	0.00281089
LOC108352578	77.5853	312.547	2.01022	3.49833e-51	1.74014e-48
LOC120099276	6.50501	26.1553	2.00748	3.15769e-08	2.27138e-06
LOC120097396	6.91333	27.4491	1.98931	1.80961e-08	1.31867e-06
Insm2	10.4775	40.8641	1.96354	7.38456e-10	6.1073e-08
Nr1i3	16.7396	65.0389	1.95803	1.7787e-11	1.64996e-09
LOC687508	45.9908	177.979	1.95229	2.22878e-22	3.94311e-20
Trnf	5.33448	20.2172	1.92216	3.79092e-07	2.39176e-05
LOC103693914	8.26257	31.134	1.91383	1.56974e-08	1.15863e-06
Eml6	202.877	762.307	1.90977	1.97639e-77	1.54168e-74
LOC102547892	2.19451	8.24487	1.9096	0.000195165	0.00779797
LOC102547942	3.22825	12.0475	1.89991	1.13781e-05	0.000580266
LOC120093687	16.9983	63.3271	1.89743	4.99614e-11	4.53644e-09
Mis18a	3.90314	14.4732	1.89068	6.52285e-06	0.000344427
LOC103690204	22.5351	83.3871	1.88765	2.25385e-12	2.24222e-10
LOC120100877	3.44988	12.7102	1.88137	9.7839e-06	0.000504967
LOC120097376	17.2251	62.9849	1.8705	6.35657e-11	5.69635e-09
Sla2	23.3059	85.1272	1.86892	3.60647e-12	3.51651e-10
Rcor2	13.8476	50.5473	1.868	3.34227e-10	2.85357e-08
LOC102555358	5.54907	20.0494	1.85324	8.43116e-07	5.08566e-05
Esrp2	2.91242	10.5213	1.85302	2.88291e-05	0.0013499
LOC120094340	3.14163	11.2231	1.83689	3.33888e-05	0.0015341
LOC120098498	3.24231	11.5661	1.83481	1.93743e-05	0.000939216
Grtp1	39.9315	142.256	1.83288	1.22035e-16	1.53424e-14
LOC120093540	3.29783	11.6212	1.81716	1.98545e-05	0.000957087
LOC102547008	19.6287	68.7109	1.80758	1.32096e-10	1.16851e-08
LOC102547088	6.02325	21.0389	1.80445	1.29505e-06	7.59805e-05
Rec114	10.8255	37.6041	1.79646	2.69563e-08	1.95189e-06
LOC102549281	45.0321	156.227	1.79462	1.26675e-17	1.705e-15
Zfp397	21.27	73.7099	1.79303	1.37967e-10	1.2173e-08
Trnn	85.6994	296.239	1.7894	5.54035e-42	2.11284e-39
LOC120094315	12.2541	42.3238	1.7882	7.28396e-09	5.51877e-07
LOC120101486	5.32223	18.3788	1.78794	2.73665e-06	0.00015174
LOC120095647	4.93335	16.9158	1.77773	2.17019e-06	0.000122509
Clcn1	28.72	98.2482	1.77438	8.73831e-12	8.26215e-10
LOC120101836	5.04522	17.0113	1.75351	6.64792e-06	0.000350492
LOC120093824	39.3631	131.319	1.73815	3.94248e-14	4.36497e-12
Phykpl	117.478	390.329	1.7323	2.15774e-36	6.61231e-34
Hvcn1	7.43699	24.5685	1.72402	2.06653e-06	0.00011782
Kl	33.4236	110.15	1.72053	1.01575e-12	1.02537e-10
LOC120096335	4.15682	13.6867	1.71922	2.64148e-05	0.00124877
Atp6v0a4	7.19987	23.6957	1.71858	1.26664e-06	7.46971e-05
Thoc1	133.627	435.414	1.70418	1.03707e-39	3.66952e-37
Dcdc2b	6.64044	21.6144	1.70264	2.09661e-06	0.000119306
LOC120095128	4.14556	13.4395	1.69684	1.94988e-05	0.000941261
Klra2	4.94304	15.7618	1.67296	9.74334e-06	0.000503631
Trnv	6.98528	22.006	1.65551	6.91788e-06	0.000363607
Trnc	134.724	419.725	1.63943	1.04392e-37	3.41232e-35
LOC120095704	3.30615	10.2482	1.63215	0.000109675	0.00457383
LOC108351039	19.528	60.208	1.62441	8.02274e-09	6.05179e-07
Glycam1	3.92245	12.0919	1.62421	1.32081e-05	0.000662761
LOC120094729	13.6353	42.0077	1.62331	7.35202e-08	5.02661e-06
Jhy	39.5784	121.9	1.62292	5.14288e-12	4.95825e-10
Cdh23	37.6306	115.263	1.61495	1.4266e-11	1.33054e-09
LOC108352532	3.26887	9.99321	1.61216	0.000206345	0.0081592
Tcte1	39.3438	120.262	1.61197	5.53576e-12	5.32208e-10
NEWGENE_1309147	7.00946	21.3711	1.60829	1.79031e-05	0.000876265
Mk1	24.0466	72.534	1.59282	5.79911e-09	4.44279e-07
Lrrc39	6.08859	18.2476	1.58353	2.6672e-05	0.0012592
Hpgds	24.9946	74.9074	1.58349	6.21854e-09	4.75351e-07
LOC102549783	7.21352	21.2849	1.56106	3.2403e-05	0.00149242
LOC120098482	10.9654	32.3467	1.56066	7.59089e-07	4.59856e-05
Ccdc116	7.35577	21.6189	1.55534	1.89081e-05	0.000919211
LOC120099878	16.0957	46.9608	1.54478	1.02008e-07	6.90831e-06
Ncapg	7.43393	21.5987	1.53875	1.89694e-05	0.000920889
LOC499407	21.5534	62.367	1.53286	3.84972e-08	2.72996e-06
LOC108351553	4.24789	12.2522	1.52822	0.000108499	0.00453028
LOC120102378	11.8155	33.9489	1.52268	6.84326e-07	4.17926e-05
Cfap157	6.03721	17.306	1.51932	5.32642e-05	0.00236498
Fxyd3	10.7932	30.869	1.51603	2.16777e-06	0.000122509
Cabyr	82.3318	234.002	1.507	3.23207e-23	6.02887e-21
LOC100360244	4.5617	12.9085	1.50067	0.000222568	0.00875024
Tph1	2621.74	0.824446	-11.6348	0	0
Aipl1	124.84	0.0638945	-10.9321	2.3996e-77	1.8302e-74
Tulp1	63.2815	0.0624747	-9.98429	1.81033e-51	9.27375e-49
Gngt1	78.6327	0.129289	-9.24839	7.16189e-57	3.96468e-54
Isl2	25.199	0.0668143	-8.55899	7.19571e-25	1.43588e-22
Crx	41.6947	0.130709	-8.31736	1.50414e-34	4.30209e-32
Prph2	135.185	0.463106	-8.18938	1.03701e-80	8.2773e-78
Guca1b	115.881	0.45461	-7.9938	4.75978e-68	3.14164e-65
Rbp3	235.178	1.04	-7.82102	1.84608e-124	2.18487e-121
Impg1	57.4281	0.325209	-7.46425	4.9266e-44	2.06208e-41
Bsx	9.51795	0.0668143	-7.15435	1.27665e-11	1.19393e-09
Gnat2	160.544	1.83856	-6.44825	8.49234e-84	7.10912e-81
Pde6g	632.024	7.94542	-6.31371	4.11853e-253	8.83476e-250
Sag	83.2101	1.13824	-6.19188	2.78916e-50	1.3483e-47
Lrtm1	30.8142	0.523975	-5.87795	4.68313e-24	8.88036e-22
Fabp12	6.10886	0.127789	-5.57907	9.81263e-07	5.8572e-05
Pde6c	49.6684	1.1198	-5.47101	5.2562e-34	1.47872e-31
LOC120101626	4.72002	0.136477	-5.11206	2.35748e-05	0.00112536
Guca1a	24.6585	0.7945	-4.95589	1.7064e-19	2.53537e-17
Gnb3	322.975	10.5919	-4.93038	3.5717e-137	4.71491e-134
Pax3	3.67085	0.130709	-4.81169	0.000244925	0.00950939
LOC120093158	14.5239	0.584477	-4.63513	4.0998e-13	4.23835e-11
Cplx4	31.9564	1.31843	-4.59922	1.35203e-21	2.23098e-19
Impg2	76.2545	3.17546	-4.58578	2.60154e-40	9.49894e-38
Lhx4	77.2237	3.22088	-4.58352	1.63926e-40	6.04974e-38
Cacna1f	41.535	1.84185	-4.4951	2.31446e-26	5.19194e-24
LOC102551729	3.72419	0.200083	-4.21826	0.000243273	0.00947286
LOC102552675	18.9516	1.0485	-4.17593	5.12271e-15	5.93993e-13
Esm1	37.6088	2.14536	-4.13178	1.81406e-22	3.22601e-20
Cngb1	79.309	5.01717	-3.98254	1.31509e-34	3.79299e-32
LOC100912642	24.1264	1.53372	-3.97551	1.1071e-17	1.49598e-15
Lrit3	16.2277	1.04777	-3.95307	5.46144e-13	5.6122e-11
LOC120098296	5.92281	0.399324	-3.89065	4.15965e-07	2.60524e-05
Gch1	70.4485	5.27501	-3.73932	5.13553e-32	1.32528e-29
Neurod4	105.565	7.97893	-3.72579	2.30728e-36	7.00801e-34
Tcam1	28.7872	2.3577	-3.60998	9.51761e-18	1.29628e-15
Pdc	31.0695	2.61378	-3.57129	3.04009e-17	3.90794e-15
Spink4	5.30634	0.45453	-3.54527	3.1105e-05	0.00144659
Sertm2	41.9039	3.7797	-3.47074	1.67362e-20	2.59919e-18
Slc39a4	29.0873	2.7783	-3.38812	2.58298e-15	3.09976e-13
Cnga1	5.96725	0.57984	-3.36334	3.24383e-05	0.00149242
Chrnb4	43.9921	4.31046	-3.35133	2.35265e-20	3.63727e-18
Gngt2	82.1617	9.84114	-3.06157	2.33044e-24	4.5706e-22
Mpp4	78.2719	9.43192	-3.05287	4.39079e-24	8.41904e-22
Nphs1	34.0657	4.17433	-3.0287	4.09743e-15	4.81616e-13
Cpg1	10.6799	1.37393	-2.95851	7.12732e-08	4.88271e-06
Fam240b	7.88671	1.02358	-2.9458	6.29666e-06	0.000333509
Rd3	15.8581	2.09272	-2.92177	3.17845e-09	2.50208e-07
Rp1l1	39.0308	5.86357	-2.73476	3.86425e-15	4.55769e-13
Asmt	82.4028	12.4532	-2.72618	9.68984e-21	1.5117e-18
Lcn2	6.83967	1.1024	-2.63327	5.81602e-05	0.00254939
LOC120095201	6.88263	1.26624	-2.44241	3.75065e-05	0.00171183
Shox2	12.3411	2.38098	-2.37385	9.29877e-07	5.58936e-05
Trpm1	35.1551	6.92294	-2.34428	1.61127e-11	1.4987e-09
Alox15	259.954	52.243	-2.31495	7.23551e-46	3.18381e-43
Slc39a12	161.61	35.0105	-2.20666	3.3979e-26	7.42821e-24
LOC102554288	91.4978	20.2553	-2.17544	6.47286e-18	8.88646e-16
Npsr1	53.1358	12.2788	-2.11352	4.74494e-14	5.20306e-12
Otx2	78.18	18.1921	-2.10348	1.92409e-13	2.01337e-11
Mgarp	31.8432	7.41869	-2.10175	4.00754e-09	3.10489e-07
LOC103690119	19.4676	4.71995	-2.04424	1.02729e-07	6.92704e-06
LOC103691053	13.6509	3.51383	-1.95787	3.33017e-06	0.000182003
LOC103690393	11.1819	3.00664	-1.89494	7.2203e-06	0.000378922
Oasl	15.0241	4.04523	-1.89299	1.30616e-05	0.000658298
LOC120101456	15.8588	4.34037	-1.86939	3.22392e-06	0.000176478
Tnnt1	32.712	9.15723	-1.83684	1.08363e-08	8.08529e-07
Meox1	8.46837	2.38816	-1.82619	0.000228531	0.00893354
Krt19	19.1094	5.42883	-1.81557	1.20296e-05	0.000610769
Col8a1	73.6529	21.2349	-1.7943	2.81973e-10	2.43775e-08
Ppef2	29.985	8.83122	-1.76356	5.9341e-07	3.65e-05
LOC102546759	17.2483	5.12761	-1.7501	3.66355e-05	0.00167654
Tmem221	20.5348	6.23731	-1.71907	3.39394e-06	0.000185194
Pcare	19.1882	5.97455	-1.68332	1.6397e-05	0.00081444
Slc24a1	30.9401	9.75407	-1.6654	1.81057e-06	0.000103917
Ca3	96.4849	31.0187	-1.63717	5.31008e-11	4.79612e-09
Ubap1l	58.4051	19.0556	-1.61588	3.30554e-09	2.59617e-07
Clec3a	27.955	9.28422	-1.59025	1.38908e-07	9.22169e-06
Rom1	251.865	84.8359	-1.5699	3.4488e-24	6.72554e-22
Cilp	27.3728	9.57139	-1.51594	1.1734e-05	0.000596644

## Sheet: Table S9
Supplemental Table 9: Differentially expressed genes - ET versus AD after filtering
PF = pair-fed on a liquid diet (controls), AD =ad libitum fed on a chow diet (controls). Samples filtered for outliers. P < 0.01, L2FC >1.5. Adjusted p-values were determined by Benjimini-Hochburg multiple testing correction
gene_ID	PF	AD	Log2FoldChange	PValue	AdjustedPValue
Tph1	0.824446	2621.74	11.6348	0	0
Aipl1	0.0638945	124.84	10.9321	2.3996e-77	1.8302e-74
Tulp1	0.0624747	63.2815	9.98429	1.81033e-51	9.27375e-49
Gngt1	0.129289	78.6327	9.24839	7.16189e-57	3.96468e-54
Isl2	0.0668143	25.199	8.55899	7.19571e-25	1.43588e-22
Crx	0.130709	41.6947	8.31736	1.50414e-34	4.30209e-32
Prph2	0.463106	135.185	8.18938	1.03701e-80	8.2773e-78
Guca1b	0.45461	115.881	7.9938	4.75978e-68	3.14164e-65
Rbp3	1.04	235.178	7.82102	1.84608e-124	2.18487e-121
Impg1	0.325209	57.4281	7.46425	4.9266e-44	2.06208e-41
Bsx	0.0668143	9.51795	7.15435	1.27665e-11	1.19393e-09
Gnat2	1.83856	160.544	6.44825	8.49234e-84	7.10912e-81
Pde6g	7.94542	632.024	6.31371	4.11853e-253	8.83476e-250
Sag	1.13824	83.2101	6.19188	2.78916e-50	1.3483e-47
Lrtm1	0.523975	30.8142	5.87795	4.68313e-24	8.88036e-22
Fabp12	0.127789	6.10886	5.57907	9.81263e-07	5.8572e-05
Pde6c	1.1198	49.6684	5.47101	5.2562e-34	1.47872e-31
LOC120101626	0.136477	4.72002	5.11206	2.35748e-05	0.00112536
Guca1a	0.7945	24.6585	4.95589	1.7064e-19	2.53537e-17
Gnb3	10.5919	322.975	4.93038	3.5717e-137	4.71491e-134
Pax3	0.130709	3.67085	4.81169	0.000244925	0.00950939
LOC120093158	0.584477	14.5239	4.63513	4.0998e-13	4.23835e-11
Cplx4	1.31843	31.9564	4.59922	1.35203e-21	2.23098e-19
Impg2	3.17546	76.2545	4.58578	2.60154e-40	9.49894e-38
Lhx4	3.22088	77.2237	4.58352	1.63926e-40	6.04974e-38
Cacna1f	1.84185	41.535	4.4951	2.31446e-26	5.19194e-24
LOC102551729	0.200083	3.72419	4.21826	0.000243273	0.00947286
LOC102552675	1.0485	18.9516	4.17593	5.12271e-15	5.93993e-13
Esm1	2.14536	37.6088	4.13178	1.81406e-22	3.22601e-20
Cngb1	5.01717	79.309	3.98254	1.31509e-34	3.79299e-32
LOC100912642	1.53372	24.1264	3.97551	1.1071e-17	1.49598e-15
Lrit3	1.04777	16.2277	3.95307	5.46144e-13	5.6122e-11
LOC120098296	0.399324	5.92281	3.89065	4.15965e-07	2.60524e-05
Gch1	5.27501	70.4485	3.73932	5.13553e-32	1.32528e-29
Neurod4	7.97893	105.565	3.72579	2.30728e-36	7.00801e-34
Tcam1	2.3577	28.7872	3.60998	9.51761e-18	1.29628e-15
Pdc	2.61378	31.0695	3.57129	3.04009e-17	3.90794e-15
Spink4	0.45453	5.30634	3.54527	3.1105e-05	0.00144659
Sertm2	3.7797	41.9039	3.47074	1.67362e-20	2.59919e-18
Slc39a4	2.7783	29.0873	3.38812	2.58298e-15	3.09976e-13
Cnga1	0.57984	5.96725	3.36334	3.24383e-05	0.00149242
Chrnb4	4.31046	43.9921	3.35133	2.35265e-20	3.63727e-18
Gngt2	9.84114	82.1617	3.06157	2.33044e-24	4.5706e-22
Mpp4	9.43192	78.2719	3.05287	4.39079e-24	8.41904e-22
Nphs1	4.17433	34.0657	3.0287	4.09743e-15	4.81616e-13
Cpg1	1.37393	10.6799	2.95851	7.12732e-08	4.88271e-06
Fam240b	1.02358	7.88671	2.9458	6.29666e-06	0.000333509
Rd3	2.09272	15.8581	2.92177	3.17845e-09	2.50208e-07
Rp1l1	5.86357	39.0308	2.73476	3.86425e-15	4.55769e-13
Asmt	12.4532	82.4028	2.72618	9.68984e-21	1.5117e-18
Lcn2	1.1024	6.83967	2.63327	5.81602e-05	0.00254939
LOC120095201	1.26624	6.88263	2.44241	3.75065e-05	0.00171183
Shox2	2.38098	12.3411	2.37385	9.29877e-07	5.58936e-05
Trpm1	6.92294	35.1551	2.34428	1.61127e-11	1.4987e-09
Alox15	52.243	259.954	2.31495	7.23551e-46	3.18381e-43
Slc39a12	35.0105	161.61	2.20666	3.3979e-26	7.42821e-24
LOC102554288	20.2553	91.4978	2.17544	6.47286e-18	8.88646e-16
Npsr1	12.2788	53.1358	2.11352	4.74494e-14	5.20306e-12
Otx2	18.1921	78.18	2.10348	1.92409e-13	2.01337e-11
Mgarp	7.41869	31.8432	2.10175	4.00754e-09	3.10489e-07
LOC103690119	4.71995	19.4676	2.04424	1.02729e-07	6.92704e-06
LOC103691053	3.51383	13.6509	1.95787	3.33017e-06	0.000182003
LOC103690393	3.00664	11.1819	1.89494	7.2203e-06	0.000378922
Oasl	4.04523	15.0241	1.89299	1.30616e-05	0.000658298
LOC120101456	4.34037	15.8588	1.86939	3.22392e-06	0.000176478
Tnnt1	9.15723	32.712	1.83684	1.08363e-08	8.08529e-07
Meox1	2.38816	8.46837	1.82619	0.000228531	0.00893354
Krt19	5.42883	19.1094	1.81557	1.20296e-05	0.000610769
Col8a1	21.2349	73.6529	1.7943	2.81973e-10	2.43775e-08
Ppef2	8.83122	29.985	1.76356	5.9341e-07	3.65e-05
LOC102546759	5.12761	17.2483	1.7501	3.66355e-05	0.00167654
Tmem221	6.23731	20.5348	1.71907	3.39394e-06	0.000185194
Pcare	5.97455	19.1882	1.68332	1.6397e-05	0.00081444
Slc24a1	9.75407	30.9401	1.6654	1.81057e-06	0.000103917
Ca3	31.0187	96.4849	1.63717	5.31008e-11	4.79612e-09
Ubap1l	19.0556	58.4051	1.61588	3.30554e-09	2.59617e-07
Clec3a	9.28422	27.955	1.59025	1.38908e-07	9.22169e-06
Rom1	84.8359	251.865	1.5699	3.4488e-24	6.72554e-22
Cilp	9.57139	27.3728	1.51594	1.1734e-05	0.000596644
Cpne1	104.27	0.0750202	-10.4408	3.4606e-58	1.94713e-55
Cnfn	149.128	0.132174	-10.1399	8.51736e-67	5.51572e-64
LOC108350691	70.1491	0.0674592	-10.0222	6.00135e-45	2.57473e-42
LOC102551795	341.261	0.497057	-9.42325	2.54546e-203	4.36827e-200
LOC120095099	42.4215	0.0777136	-9.09241	7.03073e-36	2.11674e-33
LOC120096002	27.8223	0.0525797	-9.04752	2.3591e-26	5.25774e-24
Foxh1	146.146	0.295213	-8.95143	5.19694e-65	3.30314e-62
Hnf1a	259.848	0.538227	-8.91524	3.46131e-131	4.24283e-128
Igip	135.945	0.300168	-8.82304	1.21825e-59	7.3356e-57
LOC120094712	310	0.720375	-8.74931	1.14871e-171	1.79209e-168
LOC120096001	135.76	0.379762	-8.48175	1.6436e-59	9.72616e-57
LOC120095269	78.5727	0.220142	-8.47945	2.72565e-46	1.23092e-43
LOC120094275	154.418	0.470525	-8.35835	3.06159e-68	2.06039e-65
Dph7	40.7879	0.1276	-8.32037	3.34838e-33	9.12088e-31
LOC120093799	2084.26	7.66495	-8.08705	0	0
LOC120097384	90.9412	0.381643	-7.89657	1.39039e-49	6.53712e-47
LOC100362040	42.7141	0.199633	-7.74121	1.01805e-34	2.96116e-32
LOC120098587	56.2644	0.285721	-7.62147	2.81942e-39	9.67681e-37
Slc3a1	270.637	1.38501	-7.61032	2.72506e-132	3.46406e-129
LOC120093065	40.211	0.240078	-7.38794	6.86271e-33	1.84017e-30
Fam166a	465.106	2.78835	-7.382	4.06824e-204	7.34896e-201
RGD1563217	23.5419	0.145173	-7.34132	2.74112e-23	5.14102e-21
LOC103695171	52.6856	0.349623	-7.23547	7.91384e-36	2.3619e-33
LOC108350426	7.84696	0.0525797	-7.22148	1.5565e-10	1.36281e-08
LOC120097020	72.5288	0.502357	-7.1737	1.30182e-42	5.19546e-40
RGD1560986	31.5627	0.222454	-7.14857	4.27025e-27	9.7709e-25
LOC102555670	62.3093	0.441732	-7.14013	3.16293e-40	1.14272e-37
LOC102552420	214.69	1.53412	-7.1287	9.27445e-99	9.36228e-96
LOC108350499	7.18028	0.0525797	-7.09339	1.18325e-09	9.64647e-08
Pcdhga1	1341.96	10.3073	-7.02453	0	0
LOC120093175	8.33732	0.0647148	-7.00934	4.96293e-11	4.51824e-09
LOC120095976	60.1553	0.492723	-6.93177	1.40332e-39	4.91478e-37
LOC120102471	57.5092	0.494796	-6.86082	2.94781e-38	9.91908e-36
Ugt1a8	13.6006	0.117295	-6.85739	5.47223e-16	6.70778e-14
LOC120095089	73.5474	0.636207	-6.85303	4.90674e-42	1.89224e-39
Fam151a	23.4735	0.207143	-6.82426	2.72005e-23	5.12954e-21
LOC100134871	40.6286	0.367678	-6.78791	6.17372e-32	1.5813e-29
LOC102546766	11.9074	0.117295	-6.66558	4.57043e-14	5.02777e-12
LOC120098560	58.5827	0.585177	-6.64546	9.6566e-38	3.2178e-35
LOC120100923	20.0767	0.209888	-6.57976	3.6668e-21	5.82648e-19
Lenep	9.9752	0.105159	-6.5677	1.24342e-11	1.16603e-09
LOC102556588	14.3607	0.152734	-6.55496	1.98295e-16	2.47486e-14
LOC108348727	340.163	4.02529	-6.40099	9.00427e-182	1.47164e-178
LOC120096562	16.7381	0.20262	-6.36821	1.56042e-18	2.23154e-16
LOC120097363	44.7832	0.559612	-6.32238	8.89222e-33	2.36588e-30
LOC120094778	116.398	1.458	-6.31894	1.55062e-54	8.18776e-52
LOC100910615	48.0266	0.602699	-6.31625	1.7211e-33	4.76385e-31
LOC108352343	8.34924	0.105159	-6.311	8.16946e-10	6.72404e-08
Hist1h2ac	5.19386	0.0674592	-6.26665	1.75546e-07	1.15202e-05
LOC102556679	105.986	1.38346	-6.25946	1.26562e-50	6.20553e-48
LOC120101891	38.196	0.504426	-6.24264	4.00116e-29	9.60334e-27
Chtf8	176.956	2.35491	-6.23158	1.22211e-72	8.73856e-70
LOC120099811	22.4133	0.302912	-6.20931	1.78e-21	2.85482e-19
LOC102553801	22.3754	0.312354	-6.16259	1.75018e-21	2.83347e-19
LOC108352789	124.503	1.77584	-6.13154	1.85894e-51	9.3827e-49
LOC120098495	3.65429	0.0525797	-6.11894	1.01647e-05	0.000523129
LOC120095046	802.315	11.5572	-6.1173	0	0
LOC120093801	21.8282	0.319672	-6.09346	4.18918e-21	6.62585e-19
LOC688442	5.30094	0.0777136	-6.09194	1.0208e-07	6.90831e-06
LOC120099980	14.0007	0.225198	-5.95816	2.58132e-16	3.19842e-14
LOC120103589	4.0995	0.0674592	-5.92529	3.1854e-06	0.000174814
LOC120093231	24.1728	0.402202	-5.90932	6.75343e-22	1.14748e-19
LOC120098633	21.5302	0.362622	-5.89175	5.61205e-21	8.79528e-19
LOC120093108	3.0909	0.0525797	-5.87738	5.62418e-05	0.00248114
LOC120103038	909.414	16.1219	-5.81785	0	0
LOC120103555	7.06497	0.130293	-5.76085	1.76244e-08	1.28977e-06
Treh	32.7779	0.612039	-5.74296	2.34398e-25	4.87577e-23
Ergic2	67.726	1.27117	-5.73548	8.5248e-37	2.63593e-34
LOC120101617	4.08446	0.0777136	-5.71583	3.18844e-06	0.000174814
LOC102546551	19.141	0.365366	-5.71118	4.84159e-19	7.10141e-17
LOC120095972	11.9856	0.230447	-5.70072	2.69091e-14	3.01821e-12
Tmem54	79.2656	1.52759	-5.69737	2.92352e-39	9.93475e-37
LOC120095131	39.5816	0.763807	-5.69548	5.4637e-29	1.30226e-26
LOC102553607	6.73324	0.130293	-5.69147	4.53788e-08	3.18505e-06
LOC120101608	330.151	6.74465	-5.61324	1.39782e-159	1.999e-156
Mir632	3.66612	0.0750202	-5.61083	1.02217e-05	0.000525193
Igfals	34.4818	0.720045	-5.58161	1.06392e-25	2.25406e-23
Pkd2l2	46.5607	0.982273	-5.56685	5.49089e-31	1.37561e-28
LOC120103139	22.6621	0.485354	-5.5451	1.68251e-21	2.74986e-19
LOC120103604	35.2911	0.759488	-5.53813	2.98973e-26	6.57779e-24
LOC689986	190.597	4.13903	-5.52509	3.68223e-74	2.74742e-71
LOC120093696	13.9475	0.304793	-5.51604	3.5322e-15	4.22412e-13
LOC102553625	10.9043	0.240078	-5.50525	7.52187e-13	7.61551e-11
Mybph	324.963	7.25623	-5.48491	3.23594e-153	4.44256e-150
LOC108350091	43.7754	1.03991	-5.39559	1.6304e-30	3.99704e-28
RGD1563263	6.05122	0.15004	-5.3338	1.92664e-07	1.25715e-05
LOC100364958	57.287	1.48053	-5.27402	1.14774e-32	3.03021e-30
LOC108352691	20.0316	0.520361	-5.26662	6.68533e-19	9.72262e-17
LOC108352162	4.98367	0.130293	-5.25737	3.56028e-06	0.000193654
LOC120094260	171.529	4.60135	-5.22025	4.94928e-62	3.08853e-59
LOC120103592	7.57547	0.20445	-5.21152	6.78893e-09	5.17799e-07
Spata9	28.3649	0.797137	-5.15313	1.73084e-21	2.81545e-19
LOC102551589	10.3898	0.295213	-5.13727	2.42951e-12	2.40999e-10
LOC120097407	24.6946	0.707238	-5.12586	4.13591e-20	6.33717e-18
LOC102547165	8.19845	0.235453	-5.12184	8.22816e-10	6.75615e-08
LOC120102940	136.514	3.95225	-5.11023	4.2873e-46	1.91102e-43
LOC100911357	33.7817	0.983706	-5.10187	3.6754e-24	7.08692e-22
LOC100911367	20.4392	0.612521	-5.06043	3.37684e-19	4.97425e-17
LOC102553046	123.692	3.71313	-5.05798	6.80376e-45	2.88295e-42
LOC120099906	58.918	1.77021	-5.05672	1.29992e-32	3.4058e-30
Pgpep1l	72.3093	2.20184	-5.0374	6.20495e-35	1.83592e-32
LOC102555129	24.3768	0.758507	-5.0062	6.48788e-20	9.80956e-18
Pcdhga5	1375.97	42.9859	-5.00044	0	0
LOC120098485	23.0356	0.72688	-4.98601	2.44535e-19	3.61764e-17
LOC103691302	223.973	7.1593	-4.96736	7.56697e-82	6.18365e-79
Pcdhga9	1384.72	44.438	-4.96165	0	0
LOC102554551	8.48312	0.284908	-4.89603	4.53133e-10	3.79327e-08
LOC120095224	37.4404	1.2629	-4.88979	1.18276e-25	2.49046e-23
Mir3577	4.12857	0.139735	-4.88488	3.18788e-05	0.00147658
LOC120099973	31.9755	1.12879	-4.82412	3.03255e-22	5.25673e-20
LOC120095252	8.13039	0.287601	-4.82118	1.35984e-09	1.10337e-07
LOC120103536	14.4873	0.531683	-4.76808	1.3891e-14	1.58395e-12
LOC120094796	14.8419	0.545495	-4.76597	1.13281e-14	1.30034e-12
Atp1a4	41.661	1.54862	-4.74964	4.08267e-27	9.40439e-25
Ugt1a1	14.4073	0.547669	-4.71735	2.07266e-14	2.34006e-12
LOC120102384	802.531	31.1328	-4.68805	2.69289e-265	6.1617e-262
LOC120100097	31.4107	1.21903	-4.68745	7.59488e-22	1.2841e-19
LOC108349549	110.736	4.32169	-4.67938	7.46527e-43	3.01439e-40
LOC100366054	8.76253	0.34755	-4.65605	2.37051e-09	1.89652e-07
Icam2	13.9667	0.557681	-4.6464	6.05963e-14	6.5816e-12
Lrrn4	31.1345	1.25307	-4.63497	5.60914e-21	8.79528e-19
LOC120095997	4.39572	0.182873	-4.58719	1.75575e-05	0.000862099
Scd4	43.8642	1.85274	-4.56531	6.7042e-27	1.52385e-24
LOC102552297	13.7016	0.605444	-4.5002	8.30358e-14	8.79616e-12
LOC120098979	6.40308	0.285721	-4.48609	1.21403e-07	8.1224e-06
LOC120097122	59.6917	2.66816	-4.48361	4.16631e-30	1.01416e-27
Dear	43.3556	1.9473	-4.47667	2.43281e-26	5.38703e-24
Tmdd1	14.2941	0.64228	-4.47607	3.20185e-14	3.55644e-12
LOC102555900	59.435	2.70207	-4.45917	2.70144e-29	6.52949e-27
LOC120096737	7.77382	0.362571	-4.42229	3.24097e-08	2.31261e-06
LOC108352583	44.2772	2.10461	-4.39494	2.26719e-26	5.11938e-24
Smim22	87.8089	4.18278	-4.39183	8.56472e-35	2.51246e-32
LOC102557368	6.79709	0.324489	-4.38868	3.54524e-07	2.24916e-05
Best1	312.006	15.0547	-4.37329	3.37049e-123	3.85606e-120
LOC120094193	32.5847	1.57838	-4.36768	6.00709e-22	1.02575e-19
LOC120097916	36.6116	1.88206	-4.28191	2.80448e-22	4.90634e-20
LOC108352447	58.0459	2.99251	-4.27777	3.43478e-28	8.13023e-26
LOC102546618	6.97093	0.359928	-4.27557	2.24694e-07	1.45784e-05
LOC120103548	3.48977	0.182009	-4.26105	0.000166344	0.00675654
Tgm4	10.2499	0.53524	-4.25928	2.86893e-10	2.47405e-08
LOC102553539	16.4635	0.859729	-4.25925	3.82323e-15	4.52486e-13
LOC691532	75.4695	4.04286	-4.22244	1.59929e-30	3.94897e-28
LOC103694058	7.78211	0.422762	-4.20224	3.19607e-08	2.2901e-06
Kcnk15	33.359	1.82692	-4.19059	2.7967e-21	4.46457e-19
LOC102554661	4.25146	0.233141	-4.18869	1.77056e-05	0.00086813
Zbtb11os1	15.3385	0.849373	-4.17462	4.54031e-14	5.01069e-12
LOC120094713	9.27867	0.515355	-4.17028	5.41151e-10	4.5081e-08
LOC102555043	20.4922	1.15344	-4.15106	1.8333e-16	2.29645e-14
LOC120100065	3.82852	0.220193	-4.11995	9.83997e-05	0.00415409
LOC108352107	24.6835	1.42304	-4.1165	1.28731e-17	1.72591e-15
LOC120101590	7.79826	0.45059	-4.11327	1.96061e-08	1.42568e-06
LOC120100865	26.8445	1.55701	-4.10778	9.55588e-18	1.29635e-15
LOC102549375	49.5886	3.01082	-4.04178	4.50549e-24	8.59097e-22
LOC120093527	5.32677	0.324438	-4.03725	8.80352e-06	0.000459201
LOC120095848	5.59176	0.342355	-4.02974	5.75724e-06	0.000306832
Spata21	27.5225	1.70824	-4.01003	2.00886e-17	2.66349e-15
LOC120095835	53.6065	3.35547	-3.99782	1.90421e-25	3.98513e-23
LOC301115	56.0671	3.6407	-3.94487	4.17511e-26	9.01246e-24
LOC120096251	15.6054	1.02203	-3.93253	7.81918e-14	8.3097e-12
Pcdhga11	1435.93	94.1817	-3.93039	2.31511e-292	8.82878e-289
LOC120096922	88.99	5.95698	-3.90099	1.4545e-30	3.6175e-28
LOC120101908	39.1726	2.65243	-3.88446	9.69739e-22	1.62358e-19
Sh2d1a	22.8283	1.56364	-3.86784	3.40619e-16	4.2053e-14
Tmem150b	141.023	9.69651	-3.86232	3.97912e-37	1.26455e-34
LOC120102826	70.7527	4.92886	-3.84346	2.48252e-27	5.79626e-25
LOC102552138	150.481	10.524	-3.83782	3.93209e-40	1.4058e-37
LOC120096626	15.8955	1.11612	-3.83205	5.27531e-14	5.76622e-12
LOC120102866	4.86144	0.342355	-3.82782	3.70758e-05	0.00169443
LOC120100973	43.8889	3.0914	-3.82752	1.1591e-22	2.09382e-20
Gins2	115.773	8.16008	-3.82657	5.11062e-34	1.44964e-31
Acp4	39.0296	2.75735	-3.82322	9.77362e-22	1.6284e-19
LOC686013	3.87022	0.275466	-3.81247	5.64215e-05	0.00248588
LOC102555216	4.5738	0.327613	-3.80333	5.93312e-05	0.00258751
LOC120096915	4.72236	0.342925	-3.78354	3.62799e-05	0.00166248
Pcdhga8	1478.19	107.397	-3.78281	8.8566e-302	3.7997e-298
LOC120095110	21.6928	1.57644	-3.78247	6.9312e-16	8.46593e-14
LOC108353403	7.19868	0.526815	-3.77236	7.61088e-07	4.59895e-05
Ccdc152	295.479	21.8761	-3.75562	1.20086e-97	1.1776e-94
LOC120100076	6.1511	0.466866	-3.71976	1.41056e-06	8.24758e-05
LOC120100652	8.07721	0.631837	-3.67623	6.35089e-08	4.38582e-06
Morn5	67.1814	5.28494	-3.6681	3.59262e-25	7.38359e-23
LOC120102351	255.195	20.1581	-3.66217	2.86404e-73	2.09148e-70
Pcdhga3	1454.1	114.992	-3.66052	1.70295e-281	5.84488e-278
LOC120097881	8.91161	0.70767	-3.65454	9.11074e-09	6.81261e-07
LOC120099977	6.91475	0.552432	-3.64581	1.19692e-06	7.0951e-05
LOC120101534	6.61244	0.530424	-3.63997	2.91941e-06	0.000161613
Ugt1a6	16.6232	1.33628	-3.63691	3.91073e-13	4.05511e-11
LOC120099979	48.4657	3.92665	-3.62559	2.73133e-22	4.80743e-20
Kdf1	32.5018	2.68365	-3.59825	2.18094e-18	3.08042e-16
Pcdhgb8	1454.76	121.203	-3.58528	7.17727e-277	2.05282e-273
Rasl10a	69.6535	5.83975	-3.57622	7.03225e-25	1.41147e-22
Gstm3l	11.3941	0.95536	-3.5761	3.33489e-10	2.85357e-08
LOC120099927	15.3771	1.30583	-3.55774	3.88311e-12	3.76486e-10
Pcdhga10	1478.47	126.45	-3.54746	4.31509e-281	1.34639e-277
LOC102547852	162.064	14.0457	-3.52836	6.83757e-41	2.57889e-38
LOC102554878	7.49947	0.65003	-3.52821	1.26256e-06	7.45843e-05
Pcdhga12	1456.85	126.436	-3.52638	1.79685e-272	4.74396e-269
LOC120098626	38.7037	3.40602	-3.50632	6.41082e-20	9.73594e-18
LOC120097428	6.27985	0.55763	-3.49335	4.45387e-06	0.000240355
LOC120094801	8.73278	0.77551	-3.49322	7.07038e-08	4.85339e-06
LOC120095292	14.4723	1.28755	-3.4906	3.94516e-12	3.81425e-10
LOC102555354	159.109	14.3087	-3.47505	2.57856e-39	8.93954e-37
LOC102546344	5.00658	0.453334	-3.46518	2.30989e-05	0.00110418
LOC120098801	91.1637	8.31927	-3.45393	2.93618e-27	6.80916e-25
LOC120103007	14.9429	1.36714	-3.45023	8.37405e-12	7.96162e-10
LOC120102972	59.1914	5.41563	-3.45019	1.22534e-22	2.20189e-20
Serinc4	61.8785	5.67377	-3.44706	7.60967e-23	1.38925e-20
LOC120096966	33.3683	3.08087	-3.43707	2.00992e-17	2.66349e-15
LOC102551647	9.90308	0.915484	-3.43527	1.7177e-08	1.26242e-06
Pcdhgb7	1462.38	136.01	-3.42653	6.11174e-266	1.49834e-262
LOC103692563	22.2825	2.08218	-3.41974	1.32346e-14	1.51413e-12
LOC120097042	57.2624	5.38207	-3.41136	6.71158e-23	1.23184e-20
LOC120101914	14.0633	1.32832	-3.40426	4.88373e-11	4.45796e-09
Rn45s	533.629	50.6365	-3.39759	3.56174e-121	3.94342e-118
LOC120095112	141.466	13.6927	-3.36898	4.48597e-33	1.21234e-30
Nox1	17.1844	1.6752	-3.3587	1.76626e-12	1.77256e-10
LOC102555308	19.4277	1.92063	-3.33846	3.28846e-13	3.4202e-11
Map3k15	186.109	18.8107	-3.30652	2.76106e-45	1.19956e-42
LOC120097398	10.8437	1.11189	-3.28578	5.5412e-09	4.2547e-07
LOC103691765	58.8263	6.1532	-3.25705	1.77092e-21	2.8536e-19
LOC108351892	13.2041	1.38548	-3.25254	1.69395e-10	1.47938e-08
LOC120095619	71.044	7.63487	-3.21804	9.95341e-23	1.80752e-20
Eme1	46.5088	5.03275	-3.20808	7.26493e-19	1.0521e-16
LOC100363531	8.92145	0.966769	-3.20603	1.7992e-07	1.17848e-05
LOC102548575	15.6348	1.74074	-3.16699	3.67998e-11	3.36811e-09
LOC120093805	8.40231	0.942931	-3.15556	6.78954e-07	4.15385e-05
LOC120096582	11.3137	1.28206	-3.14153	1.24076e-08	9.21762e-07
LOC120097610	20.8842	2.39564	-3.12393	4.51193e-13	4.65041e-11
LOC120093584	15.4834	1.79669	-3.10731	5.3973e-11	4.8621e-09
LOC120099369	56.4902	6.57034	-3.10396	3.28335e-20	5.05342e-18
Agrp	39.3402	4.58936	-3.09964	2.23568e-17	2.90655e-15
LOC120094233	5.67929	0.668227	-3.0873	1.71845e-05	0.00084864
LOC120101929	45.012	5.3687	-3.06767	5.25933e-18	7.27866e-16
LOC103691621	19.6844	2.37209	-3.05282	2.04661e-12	2.04197e-10
LOC120102389	78.0059	9.5275	-3.03341	9.02769e-22	1.51886e-19
Cltrn	12.7225	1.57693	-3.0122	1.22509e-09	9.96388e-08
Snrpn	215.163	26.6791	-3.01165	5.95703e-47	2.76293e-44
Syce1l	11.6431	1.44529	-3.01005	3.48158e-09	2.71635e-07
Kif28p	4.70386	0.585888	-3.00515	0.000156077	0.0063621
LOC108352604	5.83387	0.732423	-2.9937	4.08544e-05	0.00184501
LOC120102385	197.443	25.202	-2.96982	2.2251e-42	8.77815e-40
Cntd1	97.927	12.6158	-2.95648	1.44216e-24	2.86114e-22
Pcp2	11.6077	1.51741	-2.9354	3.48229e-09	2.71635e-07
Muc15	5.14302	0.682242	-2.91426	0.00022655	0.0088763
LOC120096989	90.2361	12.0691	-2.90239	2.81612e-22	4.90634e-20
LOC120096307	8.73272	1.16851	-2.90176	9.57745e-07	5.74681e-05
LOC120101075	14.4291	1.94846	-2.88857	1.10556e-09	9.0561e-08
Serhl2	235.622	32.0741	-2.87699	1.50503e-51	7.8266e-49
LOC120098486	10.4292	1.42656	-2.87002	4.74592e-08	3.31751e-06
LOC120095686	10.2975	1.42184	-2.85646	7.42052e-08	5.06336e-06
Pcdhga7	1551.11	215.805	-2.8455	5.88772e-208	1.12266e-204
LOC120098312	7.74304	1.08301	-2.83785	2.59018e-06	0.000143852
LOC108349957	10.2022	1.43517	-2.82959	7.55282e-08	5.14341e-06
LOC120099249	4.53169	0.637757	-2.82897	0.000249095	0.00964948
LOC120102386	19.5431	2.75243	-2.82788	2.47164e-11	2.28042e-09
Trna	202.038	28.4655	-2.82734	1.06241e-40	3.96348e-38
LOC102551907	5.68518	0.805269	-2.81966	6.33205e-05	0.00274752
LOC120101761	10.2249	1.45549	-2.8125	2.33967e-07	1.51514e-05
LOC120102420	6.18995	0.887799	-2.80162	2.77144e-05	0.00130125
Slc5a2	58.4194	8.44503	-2.79027	5.52174e-18	7.61114e-16
Ifitm5	5.70542	0.830747	-2.77985	6.35234e-05	0.00275266
LOC108352110	15.8124	2.3224	-2.76737	7.95106e-10	6.56001e-08
LOC103693236	71.2302	10.6717	-2.7387	1.30691e-18	1.87681e-16
Srrm5	9.56351	1.43364	-2.73786	4.74589e-07	2.94554e-05
LOC120099944	9.91986	1.50619	-2.71942	1.83749e-07	1.20126e-05
LOC108353015	6.83422	1.03846	-2.71833	1.66566e-05	0.000824945
LOC102557169	20.9268	3.19333	-2.71222	6.25677e-11	5.62159e-09
LOC120103488	12.6293	1.94072	-2.70211	1.97435e-08	1.43264e-06
LOC120098970	10.9153	1.67867	-2.70097	6.178e-08	4.27729e-06
LOC102549176	5.08608	0.785572	-2.69474	0.000228473	0.00893354
LOC120095279	36.3387	5.64976	-2.68525	1.43731e-14	1.63349e-12
Fam20a	407.305	63.4826	-2.68168	5.92814e-71	4.06931e-68
LOC120095192	9.41118	1.48091	-2.66789	1.43096e-06	8.33846e-05
LOC120098155	11.6271	1.82968	-2.66784	3.71222e-08	2.6379e-06
LOC103693494	6.35074	1.0116	-2.65029	5.86341e-05	0.00256382
Sostdc1	51.6104	8.25591	-2.64416	5.86084e-17	7.47791e-15
LOC120102967	27.7312	4.44456	-2.6414	2.56649e-11	2.36158e-09
Slco1a5	22.6147	3.64209	-2.63442	2.13189e-11	1.97226e-09
LOC102552634	62.4053	10.0681	-2.63187	1.0854e-16	1.37465e-14
LOC120096578	6.39766	1.03316	-2.63048	5.88158e-05	0.00256829
Pdzd9	267.066	43.1872	-2.62852	4.26544e-56	2.28748e-53
Lmln2	32.5415	5.29599	-2.61931	7.22119e-13	7.33272e-11
LOC120103606	22.611	3.70886	-2.60798	1.98238e-10	1.72251e-08
Mir2985	41.2251	6.79211	-2.60159	5.39284e-14	5.87597e-12
Lnc215	41.322	6.99378	-2.56277	7.17978e-14	7.7249e-12
LOC102549865	20.1014	3.47098	-2.53388	3.83367e-10	3.24887e-08
Ttr	3801.81	658.465	-2.52951	5.94777e-104	6.18604e-101
Stkld1	7.86983	1.3677	-2.52458	5.25027e-06	0.000281123
Tmem262	11.0682	1.94191	-2.51087	3.39962e-07	2.16478e-05
LOC102556178	59.7292	10.5069	-2.5071	3.58831e-15	4.27632e-13
LOC102548542	12.1488	2.15339	-2.49614	1.52401e-07	1.0059e-05
LOC120102424	14.2316	2.55117	-2.47987	3.20635e-08	2.29268e-06
LOC120102979	70.6982	12.7918	-2.46645	2.36143e-16	2.93656e-14
LOC102553609	27.517	5.00965	-2.45754	1.02419e-10	9.13042e-09
Tmem72	47.6784	8.72369	-2.45033	4.74197e-15	5.53585e-13
Pcdhga2	1588.06	291.53	-2.44555	2.12519e-160	3.17133e-157
LOC120098501	27.1015	5.01714	-2.43343	4.12012e-10	3.47447e-08
LOC102555052	85.9917	16.0796	-2.41897	2.25867e-17	2.92537e-15
LOC102552170	41.2122	7.71419	-2.41748	1.19682e-12	1.20461e-10
LOC120102342	53.0873	10.0919	-2.39516	7.38411e-14	7.91992e-12
LOC120101641	17.5102	3.37058	-2.37713	6.96692e-09	5.29826e-07
LOC103691945	12.0221	2.32483	-2.37049	5.74433e-08	3.99103e-06
LOC120098961	25.2987	4.90914	-2.36552	3.51905e-10	2.98963e-08
Lrrc71	92.8257	18.0317	-2.36399	2.00803e-18	2.84792e-16
LOC102552290	8.16334	1.60311	-2.34828	2.59483e-05	0.00123011
Wdr38	55.7282	11.0404	-2.33562	2.39411e-14	2.69412e-12
LOC100363289	11.3461	2.32972	-2.28396	1.47801e-06	8.59803e-05
Lair1	63.6711	13.216	-2.26836	2.95837e-14	3.29666e-12
LOC103694135	15.8455	3.31089	-2.25878	3.90833e-08	2.76581e-06
LOC103691043	9.99009	2.09777	-2.25164	2.42113e-06	0.000135781
Prss8	7.81033	1.65008	-2.24285	3.85965e-05	0.00175458
Cldn2	57.1894	12.1203	-2.23832	2.75647e-14	3.08168e-12
Sox15	30.7675	6.56453	-2.22864	2.50261e-10	2.16906e-08
Spata6l	300.266	65.485	-2.197	2.24833e-56	1.22488e-53
LOC120094172	29.0205	6.34379	-2.19365	1.83573e-09	1.47901e-07
LOC102550575	123.188	27.1996	-2.17921	1.79013e-17	2.3907e-15
LOC120100903	32.613	7.23217	-2.17294	1.80559e-10	1.57288e-08
Chrnb1	83.6634	18.7117	-2.16065	1.53811e-14	1.74227e-12
LOC120095934	19.15	4.28751	-2.15913	4.43595e-08	3.11989e-06
RGD1309036	104.367	23.4381	-2.15474	1.59131e-15	1.92993e-13
Etfrf1	459.627	103.565	-2.14993	5.94437e-60	3.64326e-57
Mfrp	97.1766	21.913	-2.14882	6.4415e-17	8.18834e-15
LOC120100873	110.34	24.9278	-2.14613	8.52378e-16	1.03742e-13
LOC290428	14.6834	3.3182	-2.14571	4.47843e-07	2.78963e-05
LOC108351572	24.8629	5.70048	-2.12484	1.75642e-08	1.28811e-06
Akr1b7	11.7526	2.74059	-2.10043	3.05044e-06	0.000168324
LOC120096301	7.15448	1.67251	-2.09683	0.00018387	0.00742445
LOC120096724	17.7413	4.15751	-2.09332	1.12552e-07	7.54491e-06
LOC103691200	33.711	7.98149	-2.07849	4.50317e-10	3.77892e-08
Slc24a5	148.331	35.2808	-2.07187	9.89679e-20	1.48331e-17
LOC100910201	49.7711	11.8784	-2.06697	8.8211e-12	8.31752e-10
Asb14	189.129	45.2117	-2.0646	7.49844e-26	1.59852e-23
LOC120094091	41.5347	10.0685	-2.04447	4.4856e-10	3.7734e-08
LOC120102833	8.89492	2.15762	-2.04354	6.1914e-05	0.00268989
Lnc012	62.2783	15.1198	-2.04229	3.73063e-12	3.62728e-10
Foxp3	22.3886	5.43567	-2.04224	1.07982e-07	7.25275e-06
LOC681458	40.2945	9.82522	-2.03602	3.88877e-10	3.28745e-08
LOC100912259	12.9569	3.17106	-2.03068	1.74041e-06	0.000100058
Clec2dl1	8.65068	2.12542	-2.02506	6.51085e-05	0.00281089
LOC108352578	312.547	77.5853	-2.01022	3.49833e-51	1.74014e-48
LOC120099276	26.1553	6.50501	-2.00748	3.15769e-08	2.27138e-06
LOC120097396	27.4491	6.91333	-1.98931	1.80961e-08	1.31867e-06
Insm2	40.8641	10.4775	-1.96354	7.38456e-10	6.1073e-08
Nr1i3	65.0389	16.7396	-1.95803	1.7787e-11	1.64996e-09
LOC687508	177.979	45.9908	-1.95229	2.22878e-22	3.94311e-20
Trnf	20.2172	5.33448	-1.92216	3.79092e-07	2.39176e-05
LOC103693914	31.134	8.26257	-1.91383	1.56974e-08	1.15863e-06
Eml6	762.307	202.877	-1.90977	1.97639e-77	1.54168e-74
LOC102547892	8.24487	2.19451	-1.9096	0.000195165	0.00779797
LOC102547942	12.0475	3.22825	-1.89991	1.13781e-05	0.000580266
LOC120093687	63.3271	16.9983	-1.89743	4.99614e-11	4.53644e-09
Mis18a	14.4732	3.90314	-1.89068	6.52285e-06	0.000344427
LOC103690204	83.3871	22.5351	-1.88765	2.25385e-12	2.24222e-10
LOC120100877	12.7102	3.44988	-1.88137	9.7839e-06	0.000504967
LOC120097376	62.9849	17.2251	-1.8705	6.35657e-11	5.69635e-09
Sla2	85.1272	23.3059	-1.86892	3.60647e-12	3.51651e-10
Rcor2	50.5473	13.8476	-1.868	3.34227e-10	2.85357e-08
LOC102555358	20.0494	5.54907	-1.85324	8.43116e-07	5.08566e-05
Esrp2	10.5213	2.91242	-1.85302	2.88291e-05	0.0013499
LOC120094340	11.2231	3.14163	-1.83689	3.33888e-05	0.0015341
LOC120098498	11.5661	3.24231	-1.83481	1.93743e-05	0.000939216
Grtp1	142.256	39.9315	-1.83288	1.22035e-16	1.53424e-14
LOC120093540	11.6212	3.29783	-1.81716	1.98545e-05	0.000957087
LOC102547008	68.7109	19.6287	-1.80758	1.32096e-10	1.16851e-08
LOC102547088	21.0389	6.02325	-1.80445	1.29505e-06	7.59805e-05
Rec114	37.6041	10.8255	-1.79646	2.69563e-08	1.95189e-06
LOC102549281	156.227	45.0321	-1.79462	1.26675e-17	1.705e-15
Zfp397	73.7099	21.27	-1.79303	1.37967e-10	1.2173e-08
Trnn	296.239	85.6994	-1.7894	5.54035e-42	2.11284e-39
LOC120094315	42.3238	12.2541	-1.7882	7.28396e-09	5.51877e-07
LOC120101486	18.3788	5.32223	-1.78794	2.73665e-06	0.00015174
LOC120095647	16.9158	4.93335	-1.77773	2.17019e-06	0.000122509
Clcn1	98.2482	28.72	-1.77438	8.73831e-12	8.26215e-10
LOC120101836	17.0113	5.04522	-1.75351	6.64792e-06	0.000350492
LOC120093824	131.319	39.3631	-1.73815	3.94248e-14	4.36497e-12
Phykpl	390.329	117.478	-1.7323	2.15774e-36	6.61231e-34
Hvcn1	24.5685	7.43699	-1.72402	2.06653e-06	0.00011782
Kl	110.15	33.4236	-1.72053	1.01575e-12	1.02537e-10
LOC120096335	13.6867	4.15682	-1.71922	2.64148e-05	0.00124877
Atp6v0a4	23.6957	7.19987	-1.71858	1.26664e-06	7.46971e-05
Thoc1	435.414	133.627	-1.70418	1.03707e-39	3.66952e-37
Dcdc2b	21.6144	6.64044	-1.70264	2.09661e-06	0.000119306
LOC120095128	13.4395	4.14556	-1.69684	1.94988e-05	0.000941261
Klra2	15.7618	4.94304	-1.67296	9.74334e-06	0.000503631
Trnv	22.006	6.98528	-1.65551	6.91788e-06	0.000363607
Trnc	419.725	134.724	-1.63943	1.04392e-37	3.41232e-35
LOC120095704	10.2482	3.30615	-1.63215	0.000109675	0.00457383
LOC108351039	60.208	19.528	-1.62441	8.02274e-09	6.05179e-07
Glycam1	12.0919	3.92245	-1.62421	1.32081e-05	0.000662761
LOC120094729	42.0077	13.6353	-1.62331	7.35202e-08	5.02661e-06
Jhy	121.9	39.5784	-1.62292	5.14288e-12	4.95825e-10
Cdh23	115.263	37.6306	-1.61495	1.4266e-11	1.33054e-09
LOC108352532	9.99321	3.26887	-1.61216	0.000206345	0.0081592
Tcte1	120.262	39.3438	-1.61197	5.53576e-12	5.32208e-10
NEWGENE_1309147	21.3711	7.00946	-1.60829	1.79031e-05	0.000876265
Mk1	72.534	24.0466	-1.59282	5.79911e-09	4.44279e-07
Lrrc39	18.2476	6.08859	-1.58353	2.6672e-05	0.0012592
Hpgds	74.9074	24.9946	-1.58349	6.21854e-09	4.75351e-07
LOC102549783	21.2849	7.21352	-1.56106	3.2403e-05	0.00149242
LOC120098482	32.3467	10.9654	-1.56066	7.59089e-07	4.59856e-05
Ccdc116	21.6189	7.35577	-1.55534	1.89081e-05	0.000919211
LOC120099878	46.9608	16.0957	-1.54478	1.02008e-07	6.90831e-06
Ncapg	21.5987	7.43393	-1.53875	1.89694e-05	0.000920889
LOC499407	62.367	21.5534	-1.53286	3.84972e-08	2.72996e-06
LOC108351553	12.2522	4.24789	-1.52822	0.000108499	0.00453028
LOC120102378	33.9489	11.8155	-1.52268	6.84326e-07	4.17926e-05
Cfap157	17.306	6.03721	-1.51932	5.32642e-05	0.00236498
Fxyd3	30.869	10.7932	-1.51603	2.16777e-06	0.000122509
Cabyr	234.002	82.3318	-1.507	3.23207e-23	6.02887e-21
LOC100360244	12.9085	4.5617	-1.50067	0.000222568	0.00875024

## Sheet: Table S10
Supplemental Table 10: Differentially expressed genes - ET males versus PF males after filtering
ET = prenatal ethanol expsure, PF = pair-fed on a liquid diet (controls). Male samples only included. Samples filtered for outliers. P < 0.01, L2FC >1.5. Adjusted p-values were determined by Benjimini-Hochburg multiple testing correction
gene_ID	ET	PF	Log2FoldChange	PValue	AdjustedPValue
Slc3a1	0.33001	259.837	9.62088	1.91269e-63	2.5249e-60
LOC102551795	0.659749	366.723	9.11856	3.62694e-103	8.89171e-100
Cnfn	0.33001	156.559	8.88998	2.90554e-46	2.43229e-43
Hnf1a	0.660292	263.424	8.64007	1.66845e-64	2.29059e-61
LOC120093799	5.7764	2102.55	8.50775	3.56806e-263	1.22463e-258
LOC100134871	0.164869	56.5381	8.42176	4.48969e-21	1.71217e-18
LOC120094275	0.49488	166.705	8.396	3.90567e-49	3.52764e-46
LOC120097384	0.33001	109.65	8.37618	6.11047e-33	3.49539e-30
LOC120094712	0.990031	324.086	8.35469	1.00529e-88	1.81597e-85
LOC120093065	0.165141	54.0114	8.35342	2.74172e-20	1.00108e-17
LOC120096001	0.49488	140.187	8.14606	1.66354e-42	1.29764e-39
LOC100362040	0.164869	46.1819	8.12986	3.92444e-18	1.27071e-15
Leap2	0.165141	42.7168	8.01496	6.33515e-17	1.94138e-14
Foxh1	0.660564	167.129	7.98305	2.68849e-49	2.4939e-46
LOC120095089	0.330282	79.0085	7.90217	5.0338e-24	2.15963e-21
LOC120096002	0.165141	30.3861	7.52357	7.06359e-13	1.59498e-10
RGD1563217	0.165141	30.2198	7.51565	7.23689e-13	1.62343e-10
Fam151a	0.164869	28.5571	7.43638	2.37446e-12	4.96928e-10
LOC102552420	1.32004	220.847	7.38632	2.15975e-53	2.11791e-50
LOC120097407	0.164869	26.1847	7.31126	1.27739e-11	2.46306e-09
LOC120093801	0.164869	25.9858	7.30026	1.26158e-11	2.44949e-09
LOC108352107	0.164869	25.3504	7.26454	2.41661e-11	4.57811e-09
Pcdhga1	9.90167	1411.03	7.15487	4.64781e-197	7.97611e-193
Fam166a	3.62957	488.801	7.07331	1.61073e-98	3.45523e-95
LOC120099811	0.164869	22.1556	7.07021	1.93629e-10	3.27376e-08
LOC100910615	0.49488	58.0791	6.8748	4.44686e-20	1.60658e-17
Treh	0.329739	38.2423	6.8577	6.28803e-14	1.58689e-11
LOC103695171	0.494608	55.6711	6.8145	1.86127e-19	6.51863e-17
LOC120098587	0.33001	36.9625	6.80741	1.31879e-13	3.25638e-11
RGD1560986	0.33001	34.8575	6.72281	6.47483e-13	1.47172e-10
Tmem54	0.989759	97.5004	6.62219	3.50498e-28	1.85074e-25
LOC102556679	1.15517	113.632	6.62011	5.66735e-33	3.29686e-30
LOC120094778	1.32113	126.553	6.58183	5.04473e-36	3.53357e-33
LOC120097363	0.494608	43.6224	6.46264	6.08214e-16	1.72522e-13
LOC120102471	0.660021	56.2086	6.41213	1.26372e-19	4.47149e-17
LOC120097020	0.824618	69.8428	6.40424	1.36057e-21	5.30652e-19
LOC120095976	0.825161	61.2145	6.21305	8.47887e-20	3.03137e-17
Ergic2	0.989759	72.6456	6.19765	7.33181e-22	2.92608e-19					A(Clec3a)
Chtf8	2.47467	178.255	6.17056	3.13083e-47	2.68641e-44
Lenep	0.165141	11.256	6.09085	3.86293e-06	0.000409208
LOC120098633	0.33001	22.1527	6.06883	3.05016e-09	4.71565e-07
LOC102553801	0.33001	21.4787	6.02425	4.51589e-09	6.85816e-07
Mybph	5.28098	340.648	6.01133	4.32882e-85	7.42869e-82
LOC102555670	0.990302	63.8569	6.01083	2.08703e-20	7.74005e-18
LOC102546551	0.330282	20.9888	5.98978	6.7885e-09	1.02191e-06
LOC120094686	0.33001	20.9442	5.9879	6.82188e-09	1.02245e-06
LOC102546766	0.164869	9.54572	5.85546	1.48243e-05	0.00140942
LOC120095046	14.1907	818.342	5.84969	3.02432e-131	1.73001e-127
LOC108348727	6.10505	337.976	5.79077	2.45832e-83	4.01783e-80
LOC108352789	2.30899	126.028	5.77034	7.7505e-34	4.75023e-31
Igfals	0.659749	35.9473	5.76782	3.38918e-13	7.91315e-11
LOC120094796	0.330282	17.2892	5.71003	2.3398e-07	2.9309e-05
Zbtb11os1	0.33001	16.7934	5.66924	3.6926e-07	4.40061e-05
LOC120094713	0.164869	8.38778	5.66889	4.09705e-05	0.00351564
LOC102547892	0.165141	8.36995	5.66345	4.09725e-05	0.00351564
LOC120093231	0.49488	24.9852	5.65785	4.11348e-10	6.78764e-08
LOC102547165	0.164869	8.20368	5.63688	6.90795e-05	0.00575472
LOC120103038	19.7968	962.46	5.60339	4.19033e-131	2.05458e-127
LOC120101590	0.165141	7.88006	5.57644	6.89266e-05	0.00575472
LOC120095131	0.825161	39.038	5.56406	3.03564e-13	7.13625e-11
Tmdd1	0.330282	15.2583	5.52976	1.40647e-06	0.000157755
LOC102556588	0.330282	14.4329	5.44952	2.21314e-06	0.000239619
LOC102553046	2.96955	128.528	5.43569	1.05555e-33	6.35588e-31
LOC120101608	7.42455	315.158	5.40763	1.03871e-71	1.55002e-68
LOC120097122	1.64978	69.5963	5.39867	2.09727e-20	7.74005e-18
LOC120095972	0.330282	13.9163	5.39693	3.50972e-06	0.000372943
LOC689986	4.95043	207.313	5.38812	9.39147e-45	7.49614e-42
LOC100911357	0.825161	33.9164	5.36116	1.21485e-11	2.38264e-09
LOC120095224	0.989488	39.2221	5.30884	2.76797e-13	6.59739e-11
Pkd2l2	1.15436	45.3178	5.29492	2.18452e-15	6.09569e-13
LOC120096251	0.33001	12.88	5.28648	8.3792e-06	0.0008432
Rn45s	16.6545	648.575	5.28329	1.07626e-108	3.69396e-105
LOC108352691	0.660021	25.6413	5.27982	3.09022e-10	5.1238e-08
LOC120103604	0.990302	38.4443	5.27876	5.92063e-13	1.35472e-10
LOC102552297	0.329739	12.7702	5.27532	1.25774e-05	0.0012219
LOC108349549	3.29929	123.332	5.22424	2.60582e-31	1.44253e-28
LOC120093696	0.330282	12.2506	5.21301	1.84465e-05	0.00173934
LOC102553625	0.33001	12.2358	5.21245	1.84178e-05	0.00173934
Dear	1.32004	47.5891	5.17198	4.02998e-15	1.11546e-12
Pcdhga9	40.421	1454.58	5.16936	7.53203e-156	8.61714e-152
LOC120095292	0.49488	17.7762	5.16672	1.45278e-07	1.83993e-05
LOC120098485	0.660021	23.4888	5.15332	1.02517e-09	1.62148e-07
LOC120102940	4.2885	148.4	5.11287	6.31869e-36	4.3374e-33
LOC120094260	5.61045	180.749	5.00973	5.86951e-42	4.47674e-39
Spata21	0.989759	30.5553	4.9482	8.27554e-11	1.45658e-08
LOC103691302	7.91916	240.835	4.92655	5.25756e-45	4.29643e-42
LOC120099980	0.495151	14.9377	4.91494	1.41902e-06	0.000158644
Pcdhga5	47.8594	1440.39	4.91152	2.16862e-147	1.86079e-143
LOC108350091	1.48491	42.7465	4.84736	1.08155e-13	2.70955e-11
LOC102555129	0.659477	18.5867	4.8168	5.95642e-08	7.92388e-06
LOC100364958	1.98006	55.6503	4.81277	1.65369e-16	4.93548e-14
Spata9	1.15463	31.6776	4.77796	4.20698e-11	7.68042e-09
LOC120099973	1.3195	35.9532	4.76806	2.42764e-11	4.57811e-09
LOC120103139	0.824618	22.4614	4.76758	1.74016e-08	2.47824e-06
Best1	12.3723	330.253	4.73839	1.1991e-70	1.71482e-67
LOC103691945	0.495423	12.9187	4.70465	8.40203e-06	0.0008432
LOC120101891	1.48545	38.5957	4.69946	2.90611e-12	6.00864e-10
LOC120103536	0.660021	16.6004	4.65256	3.61902e-07	4.32795e-05
LOC120102384	32.1699	796.646	4.63016	1.34944e-106	3.85963e-103
Kcnk15	1.64924	40.2941	4.6107	7.70808e-13	1.70682e-10
LOC120101908	1.81438	43.2602	4.57549	4.50679e-13	1.03813e-10
Kdf1	1.48518	35.3979	4.57495	3.32868e-11	6.14231e-09
Tgm4	0.495151	10.9175	4.46263	3.74461e-05	0.00328702
Ugt1a8	0.659749	14.0885	4.41646	3.30017e-06	0.000351766
LOC120099906	2.47521	51.6182	4.38226	1.29007e-14	3.45919e-12
LOC100366054	0.49488	10.0475	4.34362	8.5418e-05	0.00701367
Tmem150b	8.24998	164.199	4.31491	1.9813e-34	1.2593e-31
Lrrn4	1.64869	32.3724	4.29537	2.05688e-10	3.46061e-08
LOC102555900	3.3001	59.0351	4.16099	4.17548e-15	1.14649e-12
LOC120094193	1.98033	35.2168	4.15245	1.79028e-10	3.04188e-08
LOC102555043	0.825704	14.5338	4.13764	1.28451e-05	0.00124188
Acp4	2.1452	36.936	4.10584	6.24717e-11	1.11675e-08
LOC120100097	2.14493	36.541	4.09051	6.62209e-11	1.17763e-08
LOC120100973	2.63954	44.1153	4.06292	1.14868e-12	2.49525e-10
LOC120098155	0.825433	13.7797	4.06125	2.91235e-05	0.0026167
LOC108352583	2.80495	46.6272	4.05512	1.21009e-12	2.61212e-10
Icam2	0.82489	13.5897	4.04217	2.97702e-05	0.00266781
Sh2d1a	1.32031	21.1223	3.99982	2.79751e-07	3.45444e-05
LOC120097916	2.30953	36.9241	3.99889	2.84355e-10	4.73769e-08
LOC102548542	0.825161	13.0998	3.98873	4.55804e-05	0.00389157
LOC120096966	2.14466	33.5571	3.9678	4.47454e-10	7.3131e-08
Ugt1a6	1.1549	17.791	3.94531	9.38923e-07	0.00010814
LOC108352447	3.79444	57.7079	3.92681	2.98307e-14	7.75643e-12
Smim22	5.94018	90.0952	3.92287	6.76708e-19	2.27706e-16
Pgpep1l	4.95124	74.8933	3.91898	3.08246e-16	8.96577e-14
Morn5	4.9526	74.3083	3.90727	4.04159e-16	1.16568e-13
Scd4	2.80604	42.0103	3.90414	2.51655e-11	4.71983e-09
LOC120099979	3.46524	51.6539	3.89785	2.53522e-13	6.08489e-11
Ugt1a1	0.990574	14.7566	3.89695	1.26028e-05	0.0012219
LOC120095835	3.96012	58.8748	3.89403	1.74703e-14	4.64819e-12
Tmem262	0.82489	12.0933	3.87386	0.000100887	0.00814742
LOC120102351	18.1514	261.447	3.84837	8.5338e-40	6.10202e-37
LOC120096626	1.15544	16.642	3.84831	2.25784e-06	0.00024369
LOC103692563	1.48518	21.1491	3.83188	2.79802e-07	3.45444e-05
LOC691532	3.95958	55.0956	3.79852	1.48518e-13	3.61521e-11
Pcdhga11	108.584	1506.5	3.79432	8.73707e-113	3.74842e-109
LOC102549375	3.62984	49.0084	3.75505	1.48104e-12	3.1378e-10
Pcdhga10	118.311	1547.26	3.70906	4.95934e-110	1.89127e-106
Pcdhgb8	118.482	1516.77	3.67826	1.67781e-108	5.23507e-105
Rasl10a	5.60909	70.211	3.64586	1.03518e-14	2.79759e-12
LOC301115	4.78528	58.6017	3.61427	2.94031e-13	6.95983e-11
Pcdhga3	124.423	1520.82	3.61152	8.61831e-106	2.27537e-102
Syce1l	0.990031	11.9032	3.58773	0.000100783	0.00814742
LOC120095110	1.81519	21.7815	3.58491	8.47603e-07	9.86151e-05
LOC120102972	5.27989	61.6035	3.54443	2.15201e-13	5.2015e-11
Pcdhga8	135.312	1556.15	3.52362	1.10884e-102	2.53717e-99
LOC102555354	14.518	161.96	3.47972	4.40543e-28	2.29096e-25
LOC102547852	14.0223	155.089	3.4673	8.07024e-27	4.13413e-24
Ccdc152	27.8849	302.622	3.43996	2.26884e-47	1.9967e-44
LOC120098801	8.57837	92.0518	3.42367	5.64495e-17	1.76133e-14
Gins2	11.7152	122.595	3.38745	9.50028e-22	3.74792e-19
LOC102553539	1.48491	15.4216	3.37651	2.38031e-05	0.00220207
Pcdhga12	148.341	1527.66	3.36433	1.48077e-95	2.98958e-92
LOC102552138	14.025	140.134	3.32073	1.8722e-23	7.55974e-21
Serinc4	6.43398	63.7115	3.30777	7.40822e-13	1.65107e-10
Cntd1	11.222	110.594	3.30088	3.6965e-19	1.26871e-16
LOC120097610	2.14439	21.1045	3.29891	1.17979e-06	0.000134082
LOC290428	3.30065	31.9481	3.27491	7.34585e-08	9.65993e-06
Pcdhgb7	165.999	1536.41	3.21031	1.82677e-89	3.48325e-86
LOC120097042	6.60102	60.6178	3.19898	3.0295e-12	6.22626e-10
Snrpn	25.4102	230.612	3.18199	2.68824e-28	1.44165e-25
LOC120095112	17.3249	155.238	3.16357	4.28536e-24	1.8618e-21
LOC102548575	1.65005	14.6141	3.14677	5.17876e-05	0.00439964
LOC120096922	9.40461	83.1919	3.145	2.85945e-14	7.49175e-12
LOC120099927	2.14439	18.949	3.14348	4.9055e-06	0.000514883
LOC120101929	4.62042	40.7275	3.13991	1.68676e-09	2.65564e-07
Map3k15	21.9453	192.025	3.12931	3.10711e-25	1.4219e-22
LOC120100865	2.97009	25.8492	3.12154	9.57596e-07	0.000109922
LOC120102389	9.07352	78.2899	3.10909	1.18986e-13	2.9593e-11
LOC103691621	2.3098	19.5962	3.08473	1.12441e-05	0.00109949
LOC103691765	7.42428	62.7317	3.07887	8.32211e-12	1.65105e-09
LOC120102385	25.0808	210.012	3.06582	6.16313e-25	2.74715e-22
LOC120095619	8.91163	74.2015	3.05769	1.30183e-12	2.79258e-10
LOC120093584	2.14547	17.2565	3.00777	2.31306e-05	0.00215146
LOC120098626	4.61906	36.7192	2.99086	2.54202e-08	3.54663e-06
LOC120103007	1.98006	15.582	2.97626	7.72884e-05	0.00637666
LOC120095279	4.78474	37.0695	2.95372	4.84315e-08	6.49323e-06
LOC120102386	3.1355	23.6669	2.9161	3.1512e-06	0.000336933
Trna	28.3793	211.625	2.8986	1.47285e-23	6.01798e-21
Serhl2	32.0058	238.008	2.8946	3.50881e-26	1.72042e-23
Pcdhga7	216.84	1604.71	2.88762	3.08976e-78	4.8203e-75
LOC120096989	12.7025	93.18	2.8749	5.97935e-14	1.52017e-11
LOC102556178	8.41458	61.5648	2.87114	9.22308e-11	1.60688e-08
LOC120103606	3.1336	22.6366	2.85276	5.58366e-06	0.00057898
Sox15	4.7861	33.9015	2.82443	4.44469e-07	5.27857e-05
LOC120102826	10.3933	72.9068	2.8104	2.14239e-11	4.08507e-09
Mx2	66.8318	466.891	2.80448	3.20167e-41	2.38886e-38
Rec114	5.94181	39.5368	2.73422	5.30728e-08	7.08781e-06
LOC120102979	10.559	70.024	2.72938	9.0328e-11	1.58175e-08
LOC102549865	3.30037	21.8142	2.72456	2.67879e-05	0.00242589
LOC103694135	2.63927	17.1141	2.69697	6.89942e-05	0.00575472
Fam20a	63.3609	409.852	2.69344	2.72511e-34	1.70057e-31
Foxp3	3.46551	22.3427	2.68866	2.05485e-05	0.0019217
Lnc215	6.59939	42.3188	2.68089	3.21448e-08	4.39551e-06
LOC120098961	4.29013	26.0482	2.60209	1.20619e-05	0.00117611
LOC120094172	4.78501	28.8569	2.59232	6.49755e-06	0.000665699
LOC120094185	2.96873	17.898	2.59188	0.000122256	0.00964616
Lmln2	5.77477	34.5755	2.58191	1.21526e-06	0.000137657
LOC120100903	6.26829	37.2001	2.56916	5.18334e-07	6.11349e-05
LOC102555052	15.3459	90.2821	2.55659	4.98591e-12	1.00074e-09
LOC120099369	10.0644	59.1925	2.55616	2.10606e-09	3.27078e-07
Nox1	2.96901	17.4347	2.55391	0.00012681	0.00993868
Eme1	8.57864	50.1664	2.5479	1.21484e-08	1.77428e-06
LOC102552634	10.5598	59.8843	2.5036	3.74638e-09	5.74032e-07
Pcdhga2	296.549	1659.45	2.48436	1.42742e-62	1.81451e-59
Agrp	7.09454	39.623	2.48156	2.58235e-07	3.21128e-05
Pdzd9	46.5358	257.293	2.467	2.32425e-25	1.09278e-22
LOC103693236	14.1888	77.1022	2.44202	4.80498e-10	7.81595e-08
LOC120102342	10.3941	56.1729	2.43411	1.38225e-08	1.99334e-06
LOC681458	7.9197	42.129	2.41129	3.28213e-07	3.93879e-05
LOC102557169	4.12581	21.4341	2.37716	6.63278e-05	0.00560715
LOC120102967	5.4434	28.2008	2.37315	1.84032e-05	0.00173934
Lair1	11.7122	60.0238	2.35752	2.91e-08	4.01112e-06
LOC120100873	23.7591	120.811	2.3462	5.10084e-14	1.3065e-11
Slc5a2	11.216	55.3594	2.30327	7.51065e-08	9.83895e-06
LOC120099916	5.94154	29.0054	2.28741	2.33032e-05	0.00216166
Chrnb1	17.8227	86.6095	2.28081	4.16653e-10	6.84228e-08
Asb14	41.9094	199.312	2.24968	4.07948e-16	1.1668e-13
LOC120098501	5.93991	28.0256	2.23823	3.7837e-05	0.00330443
LOC102552170	9.40706	44.3083	2.23576	9.07382e-07	0.000105213
Lrrc71	19.3068	90.7514	2.23281	2.37704e-10	3.97974e-08
Nr1i3	15.0159	70.1665	2.22429	1.66228e-08	2.3772e-06
LOC687508	39.5996	184.953	2.2236	2.08034e-15	5.85258e-13
LOC120093687	13.8596	64.0381	2.20804	7.9768e-08	1.03313e-05
Sla2	20.7849	94.4776	2.18443	1.75512e-10	2.99697e-08
Trnc	117.646	526.817	2.16285	2.03605e-31	1.1456e-28
Atp5mk	22.4385	100.227	2.15922	7.69648e-11	1.36164e-08
LOC102550017	11.0579	47.8921	2.11471	9.91709e-07	0.000113458
LOC103690204	19.4701	84.145	2.11162	3.56565e-09	5.4879e-07
Mir2985	7.58969	32.5268	2.09951	2.65008e-05	0.00240624
Spata6l	68.4759	293.145	2.09795	2.84076e-25	1.31757e-22
LOC102550575	29.5371	124.608	2.0768	3.89682e-12	7.91401e-10
RGD1309036	26.0705	109.843	2.07495	3.61031e-11	6.62637e-09
Clcn1	25.5754	105.042	2.03814	1.37978e-10	2.36783e-08
Fap	8.74161	35.5224	2.02276	2.75837e-05	0.00249139
Grtp1	38.1155	153.584	2.01058	4.23366e-13	9.81809e-11
Trnn	86.1275	344.716	2.00086	6.95326e-21	2.62253e-18
Slc24a5	35.1422	140.268	1.99691	1.3732e-12	2.9274e-10
LOC100910201	12.539	49.9585	1.9943	2.17066e-06	0.000235764
Cbln4	81.1896	318.665	1.97267	1.69325e-21	6.52987e-19
Lrrc31	9.0727	35.2644	1.95861	3.40705e-05	0.00299838
Etfrf1	121.781	470.509	1.94993	6.09299e-25	2.74715e-22
Insm2	11.5476	43.6313	1.91777	1.03469e-05	0.00102048
Wdr38	14.0286	52.8861	1.91452	2.99729e-06	0.000322486
LOC120097922	16.6537	62.4136	1.90602	1.89617e-06	0.000207262
LOC120094246	9.23676	34.1805	1.88772	9.69451e-05	0.00788471
Tcte1	37.9536	133.724	1.81694	1.11572e-10	1.92431e-08
LOC120094315	12.045	42.2833	1.81166	3.19479e-05	0.00282607
Eml6	208.577	731.662	1.8106	1.66433e-25	7.93375e-23
LOC102554883	14.8496	52.037	1.80911	1.08718e-05	0.00106612
LOC108351039	16.9976	59.3825	1.80471	6.17435e-06	0.000634479
Atp1a4	14.2005	48.4415	1.7703	2.58965e-05	0.00236416
Slc35d3	21.7959	74.2608	1.76854	9.16852e-07	0.000105954
Rps24	28.2117	95.0365	1.75219	6.09948e-08	8.08286e-06
LOC120103553	28.7109	96.2769	1.74559	4.03131e-08	5.44735e-06
Akr1b10	119.961	395.775	1.72212	4.39145e-18	1.40863e-15
LOC102549281	47.5141	152.806	1.68527	5.35658e-10	8.67209e-08
Rcor2	16.8286	53.7323	1.67487	3.07937e-05	0.00273101
Cabyr	84.1418	268.456	1.67379	2.9252e-17	9.21089e-15
Lnc012	20.7906	65.8286	1.66278	1.06367e-05	0.00104606
LOC102547008	20.786	63.3641	1.60805	2.58995e-05	0.00236416
Cntnap3	75.0674	228.179	1.60391	8.0019e-13	1.76052e-10
Cox6b1	33.1662	100.565	1.60034	1.69456e-07	2.13826e-05
Cdh23	39.2734	118.643	1.59501	2.58797e-08	3.59613e-06
Trns2	54.7825	162.581	1.56937	7.1916e-09	1.06853e-06
Moap1	72.4385	211.2	1.54378	9.86619e-11	1.71024e-08
Slc26a10	47.0282	136.559	1.53793	1.38003e-08	1.99334e-06
Snurf	91.7369	265.419	1.5327	4.53401e-15	1.23505e-12
LOC120093824	46.0396	132.744	1.5277	1.90446e-08	2.68991e-06
Tymp	49.667	140.594	1.50118	2.30758e-08	3.23269e-06
Ifit1	15.8413	0.66805	-4.56759	1.32321e-06	0.000148902
Slc39a12	473.254	33.2008	-3.83333	9.35805e-57	1.10754e-53
LOC690414	54.1154	5.70964	-3.24457	1.14309e-11	2.25478e-09
Tcam1	20.7923	2.36344	-3.13709	7.78549e-06	0.00078824
Shox2	17.333	2.17934	-2.99156	3.06843e-05	0.00272835
Npsr1	60.2064	11.0511	-2.44573	6.99242e-09	1.04345e-06
Zfp458	419.786	88.3641	-2.24812	2.2572e-26	1.13929e-23
Zfp40	969.822	249.294	-1.95987	8.92145e-36	6.00396e-33
LOC120102989	66.8492	20.8699	-1.67949	7.31308e-06	0.000744802
LOC102547235	52.4695	16.6448	-1.65641	3.21492e-05	0.00283656
Nqo2	73.2536	25.5137	-1.52163	1.863e-05	0.00175184
Tnnt1	35.7039	7.7684	-2.20039	2.75505e-06	0.00033413
Adprhl1	31.5447	7.03754	-2.16425	1.12096e-05	0.00119855
Cd200r1	36.9182	8.53927	-2.11215	8.18076e-06	0.000905742
Wnt9b	42.7887	10.6371	-2.00813	4.31522e-06	0.000506339
Sdc1	92.2192	23.3028	-1.98456	7.04792e-09	1.30053e-06
Adra1b	127.27	32.4581	-1.97124	2.29086e-09	4.57133e-07
Trh	36.4516	10.2484	-1.83059	3.34666e-05	0.00321748
Qrfpr	44.1985	12.7789	-1.79023	6.04304e-05	0.00548702
Nqo2	79.8742	23.5458	-1.76226	2.63793e-07	3.82022e-05
Trim54	46.1569	14.2482	-1.69576	8.58936e-05	0.00752051
Alox15	106.31	33.8534	-1.6509	3.31808e-07	4.76498e-05
Kcns1	103.279	33.8076	-1.61113	7.83599e-07	0.000104649
Prkcd	499.249	165.575	-1.59228	2.36704e-16	9.55783e-14
Cort	62.8095	21.9595	-1.51613	3.28401e-05	0.00317504

[truncated: 16 more sheets: Table S11, Table S12, Table S13, Table S14, Table S15, Table S16, Table S17, Table S18, Table S19, Table S20, Table S21, Table S22, Table S23, Table S24, Table S25, Sheet1]
