# Supplementary material for: Prenatal alcohol exposure alters expression of genes involved in cell adhesion, immune response, and toxin metabolism in adolescent rat hippocampus
Source: PLoS One. 2024 Jan 25;19(1):e0293425. doi: 10.1371/journal.pone.0293425 (PMC10810486; doi:10.1371/journal.pone.0293425)
Supplement: S1 Data — (CSV) [file pone.0293425.s003.csv]

gene_ID	C3a1_ET_F_L	C3a2_ET_M_R	C3a3_ET_F_L	C3a4_ET_M_L	C3a5_ET_M_L	C11f1_PF_F_R	C11f2_PF_F_L	C11f3_PF_F_L	C11f5_PF_M_L	C11f6_PF_M_L	C11f7_PF_M_R	C13a1_AD_M_L	C13a2_AD_F_L	C13a3_AD_M_R	C13a4_AD_F_L	C13a5_AD_M_L	C13a6_AD_F_L
Vom2r3	0	0	0	0	0	0	0	0	0	0	0	0	0	0	0	0	0
LOC103693496	0.666666666666667	1.33333333333333	0.333333333333333	0.666666666666667	0.666666666666667	0.333333333333333	0.333333333333333	0	0	1.33333333333333	0.333333333333333	0	0.666666666666667	2	2	1.33333333333333	0.666666666666667
Vom2r4	0	0	0	0	0	0	0	0	0	0	0	0	0	0	0	0	0
LOC102556157	0	0	0	0	0	0	0	0	0	0	0	0	0	0	0	0	0
LOC108352169	0	0	0	0	0	0	0	0	0	0	0	0	0	0	0	0	0
LOC103690913	0	0	0	0	0	0	0	0	0	0	0	0	0	0	0	0	0
LOC102548633	0.333333333333333	0.666666666666667	1.33333333333333	1	0.333333333333333	0.666666666666667	0	0.666666666666667	1	0	2	0	0.666666666666667	0.333333333333333	0.666666666666667	1	0.333333333333333
LOC103690914	0	0	1.33333333333333	0.666666666666667	0.666666666666667	0	0.333333333333333	0	0	0.333333333333333	0.333333333333333	0	0	0	0	0	0
LOC102556098	0.333333333333333	1	1.66666666666667	1.66666666666667	0	0.666666666666667	0.666666666666667	0.666666666666667	1	1	0.333333333333333	1	1.33333333333333	1.33333333333333	0.333333333333333	0	0
Vom2r1	0	0	0	0	0	0	0	0	0	0	0	0	0	0	0	0	0
LOC102548076	0.333333333333333	0.666666666666667	0	0	0	0	0.333333333333333	0	0	1	0	0	1	0.666666666666667	0.666666666666667	0.333333333333333	0
LOC100910337	0	0	0	0	0	0	0	0	0	0	0	0	0	0	0	0	0
LOC100910123	0	0	0	0	0	0	0	0	0	0	0	0	0	0	0	0	0
Vom2r5	0	0	0	0	0	0	0	0	0	0	0	0	0	0	0	0	0
Vom2r6	0	0	0	0	0	0	0	0	0	0	0	0	0	0	0	0	0
LOC100360735	128.333333333333	162	371.333333333333	254.666666666667	283.333333333333	221	285.666666666667	301.333333333333	296.333333333333	254	169.666666666667	265.666666666667	361.666666666667	250	220.666666666667	232.333333333333	166.333333333333
LOC120100385	0	0	0	0	0	0	0	0	0	0	0	0	0	0	0	0	0
LOC120100082	0	0	0.333333333333333	0	0	0	0	0	0	0	0	0	0	0.333333333333333	0	0	0
LOC120098765	0	0	0	0.333333333333333	0	0	0.333333333333333	0	0.333333333333333	0	0.333333333333333	0.333333333333333	0	0	0	0.333333333333333	0.666666666666667
LOC103690290	0	0	0	0	0	0.333333333333333	0	0	0.333333333333333	0.333333333333333	0	0	0	0	0	0	0
Rrlt	0	1	0.333333333333333	0	0.333333333333333	0.333333333333333	0.333333333333333	0.333333333333333	0	0	0.666666666666667	0	0.333333333333333	0	0.333333333333333	1	0
LOC120100384	0	0	0	0	0	0	0	0	0	0	0	0	0	0	0	0	0
LOC108348301	0	0.333333333333333	0	1	0.333333333333333	0	1.66666666666667	0.333333333333333	0.333333333333333	0.666666666666667	0.333333333333333	0.333333333333333	0.666666666666667	1	0.333333333333333	0.333333333333333	1.33333333333333
LOC120098766	0	1	0	1.33333333333333	0	0	0.666666666666667	0	1	0.666666666666667	0	1	0	0	0.333333333333333	0.333333333333333	0
LOC120097698	0	0	0	0	0	0	0.333333333333333	0	0	0	0	0	0	0	0	0	0
Raet1e	0	0.333333333333333	0	0	0	0	0	0	0	0	0	0	0	0	0	0	0
Ulbp1	0.333333333333333	0.666666666666667	0	0	0	0.333333333333333	0	0.333333333333333	0	0.333333333333333	0.333333333333333	0	0.666666666666667	0	0.333333333333333	0	0
LOC102547284	0	0	0	0	0	0	0	0	0	0	0	0	0	0	0	0	0
Raet1c	0	0.333333333333333	0	0	0	0	1.33333333333333	0.333333333333333	0	0.333333333333333	0	0	0	0	0.666666666666667	0.333333333333333	0
LOC120093164	0	0	0	0	0	0	0	0.333333333333333	0	0	0	0	0	0	0.333333333333333	0.333333333333333	0
LOC120100382	0	0	0	0	0	0	0	0	0	0	0	0	0	0	0	0	0
LOC120098768	0	0	0.333333333333333	0	0	0	0	0.333333333333333	0	1.33333333333333	0	0	0	0	0	0	0
LOC100913013	0	0	0	0	0	0	0	0	0	0	0	0	0	0	0	0	0
LOC120098769	0	0	0	0	0	0	0	0	0	0	0	0	0	0	0	0	0
Raet1l	0	0	0	0	0	0	0	0	0	0	0	0	0	0	0	0	0
Raet1d	0	0	0	0	0	0	0	0	0	0	0	0	0	0	0	0	0
LOC100910848	2.66666666666667	5	3.33333333333333	5	4	4.66666666666667	4.33333333333333	3	5.33333333333333	4.33333333333333	5.66666666666667	2.66666666666667	4.33333333333333	3.66666666666667	5.33333333333333	3.33333333333333	3
Lrp11	3939.33333333333	2951.33333333333	4196.66666666667	4145.66666666667	3836	4125.66666666667	4139.33333333333	3820.33333333333	3798.33333333333	3344.66666666667	3905.66666666667	4065.33333333333	5060.33333333333	3855	3313.33333333333	3604.66666666667	3148.66666666667
Pcmt1	3629	2490	3514.33333333333	3552.33333333333	3403.33333333333	3381	3429	3139.66666666667	3424.66666666667	2753	3305.66666666667	3321	4375	3221	2856.66666666667	2905	2705.66666666667
Nup43	69.3333333333333	52	53	60	65.6666666666667	63	66	56	54.3333333333333	55.3333333333333	59.3333333333333	69	76.6666666666667	65.3333333333333	48.3333333333333	49.6666666666667	40.3333333333333
Lats1	489	594.333333333333	813.666666666667	692.333333333333	668.333333333333	695	684.333333333333	719.666666666667	660.666666666667	697	683.333333333333	666.333333333333	799.333333333333	684	649	606	461.333333333333
Katna1	116.333333333333	91.6666666666667	95	104.333333333333	88.6666666666667	122.666666666667	103.333333333333	97.6666666666667	111	116.333333333333	104.333333333333	103.666666666667	134.666666666667	104.333333333333	86.6666666666667	92	83.6666666666667
Ginm1	244.666666666667	235	226	236.333333333333	233	233.333333333333	232	203	203	252.333333333333	219.333333333333	222.333333333333	259.666666666667	236.666666666667	223.666666666667	197	189
LOC120098771	0	0	0	0	0	0	0	0	0	0.333333333333333	0	0	0.333333333333333	0	0	0	0
Ppil4	501.666666666667	496.333333333333	600	754.666666666667	566.666666666667	637.666666666667	632.666666666667	591.666666666667	599.333333333333	544	609	611.666666666667	714.333333333333	574.333333333333	549.333333333333	536.666666666667	447.333333333333
Zc3h12d	3.33333333333333	6	3.33333333333333	4.33333333333333	2.33333333333333	2	4	6.33333333333333	4.33333333333333	3	3.66666666666667	6.66666666666667	6.33333333333333	6.66666666666667	3.33333333333333	6	2
Tab2	934.333333333333	931	1258	1090.33333333333	1110.66666666667	1067.66666666667	1047.33333333333	991.333333333333	1013.66666666667	974.333333333333	1056.66666666667	1043.33333333333	1322.66666666667	1105	947	924.333333333333	858
LOC120098772	0	0	0	0	0	0	0	0	0	0	0	0	0	0	0	0	0.333333333333333
Ust	425	331.333333333333	393.666666666667	323	444	394.666666666667	423	261.333333333333	371.666666666667	326	279.333333333333	398	539	433.333333333333	263.333333333333	292.333333333333	276.333333333333
LOC108348767	0.333333333333333	0.666666666666667	1	0	0	1	0.333333333333333	0.666666666666667	1.66666666666667	0.666666666666667	0.333333333333333	0.666666666666667	0.333333333333333	0.666666666666667	0.666666666666667	0.333333333333333	0.666666666666667
LOC120098774	0	0.666666666666667	0.333333333333333	0.666666666666667	0	0	0.333333333333333	0.333333333333333	0	0.666666666666667	0.666666666666667	0.333333333333333	0	0	0	0.333333333333333	0
LOC120100187	0	0	0	0	0	0	0	0	0	0	0	0	0	0	0	0	0
Sash1	1253	1312.66666666667	2069	1627.66666666667	1703.33333333333	1775.66666666667	1531.66666666667	1368.66666666667	1415.66666666667	1383	1316.33333333333	1705	2132	1657.33333333333	1433.33333333333	1420.33333333333	1214.66666666667
LOC120100357	0	0	0	0	0	0	0	0	0	0	0	0	0	0	0	0	0
Samd5	110	115.666666666667	251	171.333333333333	208.666666666667	124	174.333333333333	143.666666666667	158.333333333333	104.333333333333	115.666666666667	199.333333333333	280	224.666666666667	128.666666666667	123	106.333333333333
LOC120098775	21.3333333333333	16	23.6666666666667	17.6666666666667	25	24	28.6666666666667	24	25	14	20	21.3333333333333	28	17.3333333333333	14.6666666666667	12.3333333333333	18
RGD1560633	0	0.333333333333333	0	0.333333333333333	1.33333333333333	0.333333333333333	0	0.333333333333333	0.333333333333333	1.33333333333333	0	0.666666666666667	0.666666666666667	0.333333333333333	0.333333333333333	1	0.333333333333333
Stxbp5	1915.66666666667	1855.66666666667	3041.33333333333	2756.66666666667	2478.33333333333	2411.33333333333	2883	3058.66666666667	2708	2192.66666666667	2674	2525	3319.33333333333	2458.33333333333	2263	2286.33333333333	1832.66666666667
LOC120098776	0	0	0	0.333333333333333	0.333333333333333	0.333333333333333	0	0.333333333333333	0.666666666666667	0	0	0.333333333333333	0	0	0.333333333333333	0.333333333333333	0
LOC120100355	0	0	0.333333333333333	0	0	0	0	0	0	0	0	0	0.333333333333333	0	0	0	0
Adgb	20	28.3333333333333	59.6666666666667	37.6666666666667	17.6666666666667	36	17	18.3333333333333	19	40.3333333333333	11.3333333333333	15.3333333333333	20.3333333333333	11.3333333333333	30.6666666666667	18	27.3333333333333
Rab32	15.3333333333333	11.3333333333333	11.6666666666667	12.6666666666667	19.6666666666667	15	12	7.66666666666667	19	9	22.6666666666667	17	19.6666666666667	13.6666666666667	12.3333333333333	8.33333333333333	13.3333333333333
LOC120098778	0	0	0	0	0	10	7.33333333333333	10.6666666666667	7.33333333333333	5	13	0	0	0	0	0	0
LOC120100440	0	0	0	0	0	0	0	0	0	0	0	0	0	0	0	0	0
Grm1	591.666666666667	710.333333333333	1433.66666666667	1053	826	902	875.333333333333	1084	803	874.666666666667	965	890.666666666667	1152.66666666667	884	874.333333333333	1003.33333333333	585.666666666667
Dctn3l1	852.666666666667	545	675	766	745.333333333333	756	752.333333333333	655	740	634	510.333333333333	723.333333333333	933.666666666667	746.666666666667	628.333333333333	699	614.333333333333
Shprh	628.333333333333	577.333333333333	990.666666666667	812	794	775.333333333333	914.333333333333	813	819	682	768	849.333333333333	1044	815	643	669	552.333333333333
LOC102547024	0	0	0.333333333333333	0	0	0	0	0.333333333333333	0.333333333333333	0.333333333333333	0.333333333333333	0.333333333333333	0.333333333333333	0.333333333333333	0.333333333333333	0	0
LOC102547090	0.666666666666667	0.333333333333333	0.333333333333333	0	0	0	0	0	0.333333333333333	0.333333333333333	0	1.33333333333333	0.333333333333333	0	0.333333333333333	0	0.333333333333333
Fbxo30	152.666666666667	156.333333333333	199	164.666666666667	189	174.666666666667	206.333333333333	150.333333333333	189	171.333333333333	156.666666666667	174.666666666667	228.333333333333	194.666666666667	143.666666666667	151.333333333333	127.666666666667
LOC120100342	0	0	0	0	0	0	0	0	0	0	0	0	0	0	0	0	0
Epm2a	15	23.6666666666667	72.3333333333333	40.6666666666667	53	47.6666666666667	44.3333333333333	47.6666666666667	59	38	45	47.3333333333333	65	36	39	36.6666666666667	31.3333333333333
LOC120100424	0	0	0	0	0	0	0	0	0	0	0	0	0	0	0	0	0
LOC102547285	0	0	0	0	0	0	0	0	0.333333333333333	0	0	0	0	0	0	0	0
LOC120098779	0	0	0.333333333333333	0	0	0	0	0	0	0	0.333333333333333	0	0	0	0	0	0
LOC120100351	0	0	0	0	0	0	0	0	0	0	0	0	0	0	0	0	0
Utrn	1272.66666666667	633.666666666667	1083.66666666667	816.666666666667	1392.66666666667	1135	1389.66666666667	916	1483	919.666666666667	1425.33333333333	1281	1539.66666666667	1207.66666666667	821.333333333333	766	1334
Trnal-uaa	0.333333333333333	0.666666666666667	0	1	0	0.333333333333333	0.333333333333333	0.333333333333333	0.666666666666667	0	1	0	1.66666666666667	1.33333333333333	0.333333333333333	0.333333333333333	2.33333333333333
Stx11	7	5.33333333333333	6.33333333333333	4.66666666666667	8.66666666666667	7.66666666666667	9.33333333333333	3.66666666666667	7.66666666666667	4	4	6.33333333333333	7.66666666666667	8.33333333333333	7	2.66666666666667	4.66666666666667
LOC120098780	0	0	0	0	0	0	0	0.333333333333333	1	1	0	0	0	0	0	0	0
LOC120098781	0	0.333333333333333	0.333333333333333	0	0	0	0	0	0	0	0.333333333333333	0	0	0	0.333333333333333	0	0
LOC120100405	0	0	0	0	0	0	0	0	0	0	0	0	0	0	0	0	0
LOC120098782	0	0	0	0	0.333333333333333	0	0.333333333333333	0	0.333333333333333	0	0.333333333333333	0	0.333333333333333	0.333333333333333	0.333333333333333	0	0
Sf3b5	487	407.666666666667	397	469.333333333333	492.333333333333	510.333333333333	432	374.333333333333	418.666666666667	426.333333333333	534.666666666667	514	593.666666666667	418.666666666667	452	452	406
Plagl1	37.3333333333333	37	62	49	68.3333333333333	195.333333333333	120	56.3333333333333	96.3333333333333	166.333333333333	24.3333333333333	57	79.3333333333333	91	212	31.3333333333333	44.3333333333333
Zc2hc1b	0	0.333333333333333	0.666666666666667	0.333333333333333	0.333333333333333	0.666666666666667	1.33333333333333	0.666666666666667	0.333333333333333	1	0.333333333333333	0	0.333333333333333	0	0	0.333333333333333	0.333333333333333
Ltv1	273.333333333333	249	298.333333333333	299.333333333333	262	298.333333333333	276.333333333333	264	256.666666666667	275	262	271.666666666667	332.666666666667	280	288.333333333333	244	221.666666666667
Phactr2	169.333333333333	537.333333333333	313.666666666667	213	204	383	373.333333333333	218	291.666666666667	720.333333333333	184.666666666667	193.333333333333	204.666666666667	191.666666666667	675	186.666666666667	152
LOC120098783	0	0	0	0	0	0	0	0	0	0	0	0	0.666666666666667	0	0	0.333333333333333	0
Fuca2	386	260.666666666667	293.333333333333	317.666666666667	334.333333333333	304.333333333333	332.666666666667	255.333333333333	333.666666666667	332	313.333333333333	313.333333333333	417	324.333333333333	323	256	294
Pex3	351.666666666667	307.333333333333	367.333333333333	406.333333333333	365.333333333333	403.666666666667	393	327.666666666667	359.666666666667	331.666666666667	326.333333333333	363.666666666667	453	318	317	328	272.333333333333
Adat2	233.666666666667	193.666666666667	250.333333333333	245	263.333333333333	232.333333333333	243.333333333333	210.666666666667	261.666666666667	186.333333333333	264.666666666667	251.666666666667	302.666666666667	245.333333333333	209	209	167.333333333333
LOC120098785	0	0	0	0	0	0.333333333333333	0	0	0.333333333333333	0	0	0.333333333333333	0	0	0	0	0
Aig1	832	655.333333333333	813.666666666667	840	777.333333333333	883	814	674.333333333333	732.333333333333	745.333333333333	764	803.666666666667	994	758	689	742	596
Hivep2	3558	2757	5108.33333333333	4049.66666666667	4465.33333333333	3913.33333333333	4683	4300	4496.66666666667	3300.33333333333	4298.33333333333	4907.66666666667	5902.33333333333	4244.33333333333	3400	3596	3406
LOC120098786	2.66666666666667	1	2	2.33333333333333	1.66666666666667	1	1.66666666666667	0.666666666666667	0	2.33333333333333	1.66666666666667	0.333333333333333	2.33333333333333	2.33333333333333	1.66666666666667	1	2.33333333333333
Trnaa-agc	0	0	0	0	0	0	0	0	0	0	0	0	0	0	0	0	0
LOC100912436	2.66666666666667	2	3.33333333333333	4.66666666666667	6.66666666666667	3.66666666666667	2	3	4	3.33333333333333	2.33333333333333	3	6.33333333333333	4.66666666666667	4.66666666666667	5.66666666666667	1.33333333333333
Adgrg6	236.333333333333	309.666666666667	392.333333333333	370	376.666666666667	276.333333333333	237	249.333333333333	249	232.666666666667	250.333333333333	230.666666666667	343	342.666666666667	210	263	208.666666666667
LOC108349488	0	0	0	0	0	0	0	0	0	0	0	0	0	0	0	0	0
Vta1	817.666666666667	634	736.666666666667	745	740	767.333333333333	742	686.666666666667	695	612.333333333333	826.333333333333	749	917.333333333333	743.333333333333	613.666666666667	677.666666666667	645.666666666667
LOC103690921	0	0	0	0	0.666666666666667	0	0	0.333333333333333	1.33333333333333	0	0	0.666666666666667	0.333333333333333	0.333333333333333	0.333333333333333	0.333333333333333	0
Gje1	0	0	0	0	0	0	0	0.333333333333333	0	0	0	0	0	0	0	0	0
Nmbr	53.3333333333333	58.3333333333333	41.3333333333333	53	62.6666666666667	56.6666666666667	63	43.3333333333333	60	44	47.3333333333333	61.3333333333333	66.3333333333333	76.6666666666667	50.6666666666667	42	35.3333333333333
LOC120100430	0	0	0	0	0	0	0	0	0	0	0	0	0	0	0	0	0
LOC102552144	3.66666666666667	4	12.6666666666667	7.66666666666667	4.66666666666667	8.33333333333333	7.33333333333333	4.66666666666667	3.33333333333333	6.33333333333333	5.33333333333333	8.66666666666667	5.66666666666667	5.33333333333333	5	6.66666666666667	8
LOC102552210	0	0	0	0	0	0	0	0	0.333333333333333	0.333333333333333	0	0	0	0	0	0	0
LOC108349489	0.666666666666667	0	1.66666666666667	0.666666666666667	0	0	0.666666666666667	1.66666666666667	0.333333333333333	0.333333333333333	0	1.33333333333333	0.333333333333333	0.333333333333333	0	1.33333333333333	0.333333333333333
LOC120100212	0	0	0	0	0	0	0	0	0	0	0	0	0	0	0	0	0
LOC120100214	0	0	0	0	0	0	0	0	0	0	0	0	0	0	0	0	0
LOC102552459	2	1.33333333333333	2	2	2.33333333333333	2.33333333333333	2	4	2.33333333333333	2.33333333333333	0.333333333333333	4	2.66666666666667	0.666666666666667	3	3	1.66666666666667
LOC120098787	0.333333333333333	0	0.666666666666667	0	0.333333333333333	1	0	1	0	0	0.333333333333333	0	0.333333333333333	0.333333333333333	0.333333333333333	0	0
LOC120098788	0	0	0	0	0	0	0.333333333333333	0	0	0.333333333333333	0	0	0	0	0.666666666666667	0	0
LOC102546491	0.666666666666667	0.333333333333333	0.333333333333333	0.666666666666667	1	1.33333333333333	0	1.66666666666667	0	0.333333333333333	0.333333333333333	1	1.33333333333333	0.666666666666667	0	0.333333333333333	0
LOC102546604	0	0	0.333333333333333	0.666666666666667	0.333333333333333	1.33333333333333	0	0.333333333333333	0	0.666666666666667	0	0.666666666666667	0.666666666666667	1.66666666666667	2	0.333333333333333	0.333333333333333
LOC120098789	0	0	0	0	0	0	0	0	0	0	0	0	0	0	0	0	0.666666666666667
LOC102546831	0	0	0	0	0	0	0	0	0	0	0	0	0	0	0	0	0
LOC108349492	0	0	0	0	0	0	0	0.333333333333333	0	0	0	0	0	0	0	0	0
LOC120098790	0	0	0	0	0	0	0	0	0	0	0	0	0	0	0	0	0
LOC108349493	0	0	0	0	0	0	0	0	0	0	0	0	0	0	0	0	0
LOC108349494	0	0	0	0	0	0	0	0	0	0	0	0	0	0	0	0	0
LOC120098791	0	0	0	0	0	0	0	0	0	0	0	0	0	0	0	0	0
Cited2	402.666666666667	334	467	458	392.666666666667	482.333333333333	400	382.666666666667	433.666666666667	427.333333333333	445.666666666667	458.666666666667	514	405.333333333333	388.666666666667	426.666666666667	347
Txlnb	13.3333333333333	5.66666666666667	11.6666666666667	7.66666666666667	11.3333333333333	5.66666666666667	10	6	10	4.66666666666667	6.33333333333333	5.66666666666667	10	4.66666666666667	5.33333333333333	4	5
LOC120098792	0.666666666666667	0.333333333333333	0.666666666666667	0	0.333333333333333	1	0.333333333333333	0.333333333333333	0.666666666666667	0.333333333333333	0.333333333333333	0.333333333333333	1.33333333333333	0	0	0	1.33333333333333
Heca	735.333333333333	648.666666666667	984	851.333333333333	845.333333333333	904.666666666667	920.333333333333	852.333333333333	827.333333333333	683.666666666667	884	938.666666666667	1092.33333333333	883.666666666667	700.666666666667	716.333333333333	650.666666666667
Abracl	183.666666666667	159.333333333333	241.333333333333	246	199.666666666667	236	230.333333333333	248.666666666667	197.333333333333	201.333333333333	235.333333333333	218.666666666667	247	201.666666666667	188.333333333333	212.333333333333	133
Reps1	540	454.333333333333	633	592.333333333333	553.666666666667	629.666666666667	550.666666666667	571	478.666666666667	515.333333333333	499.333333333333	553.666666666667	670.333333333333	515	492.333333333333	499	451.666666666667
Ect2l	11.6666666666667	16	28.6666666666667	18.6666666666667	8	15.6666666666667	12	13	16	19.3333333333333	8	13	19.3333333333333	13.3333333333333	12	11	15.6666666666667
Ccdc28a	250.333333333333	172.333333333333	229.333333333333	252	243	247.666666666667	243.666666666667	232.666666666667	227.666666666667	200.666666666667	238.333333333333	239	305.666666666667	217.666666666667	224	211	194.666666666667
LOC102549233	12.6666666666667	11	13.3333333333333	11.6666666666667	9.33333333333333	15.6666666666667	15	9.33333333333333	16.3333333333333	19.6666666666667	8.66666666666667	12	12.6666666666667	15.3333333333333	11.6666666666667	11.6666666666667	17
LOC102549339	0	0	0	0	0	0	0	0	0	0	0	0	0	0	0	0	0
Nhsl1	461.333333333333	702	1118.66666666667	1015	776	1042	758.333333333333	997.666666666667	686.333333333333	879.333333333333	878	801.666666666667	978.333333333333	804.333333333333	856	899.666666666667	517.333333333333
LOC120100161	0	0	0.333333333333333	0	0.666666666666667	0	0	0	0	0	0	0	0	0	0	0	0
Hebp2	55	35.6666666666667	43.6666666666667	51.6666666666667	43	60.3333333333333	33.3333333333333	32.6666666666667	41	50	44.3333333333333	40.6666666666667	57.3333333333333	41.6666666666667	51	44	30
Arfgef3	261.666666666667	368.666666666667	1313	612.333333333333	676	624.333333333333	758.333333333333	971	856	598	606.333333333333	739.333333333333	956.333333333333	639.333333333333	650.666666666667	542.666666666667	459.666666666667
RGD1560303	0	0.333333333333333	0	0	0	0	0	0.333333333333333	0	0	0	0	0	0	0	0	0
LOC108349497	0	0	0.333333333333333	0	0.333333333333333	0	0	0	0.333333333333333	0	0	0	0	0	0	0	0
Perp	73	109.666666666667	116.666666666667	139	98.3333333333333	126	93.6666666666667	123.666666666667	75.3333333333333	128.666666666667	111.666666666667	95.6666666666667	103	105.333333333333	132.666666666667	121.666666666667	52.6666666666667
Tnfaip3	127	117.666666666667	185.333333333333	159	148	158.333333333333	137.666666666667	155.666666666667	155.333333333333	148	134.666666666667	156	188	147.666666666667	137	153.666666666667	109
LOC120098793	0	0	0	0	0	0	0	0	0	0	0	0	0	0	0	0	0
LOC102550206	0	1.66666666666667	0.333333333333333	0.333333333333333	0	0	0.333333333333333	0	0	0	0	0	0	0.333333333333333	0.666666666666667	0	0
LOC120098794	1.66666666666667	0.666666666666667	1.66666666666667	1.33333333333333	2	0	1	0	0.333333333333333	0.333333333333333	0.666666666666667	0.333333333333333	0	0.666666666666667	0.333333333333333	1.66666666666667	0.333333333333333
Olig3	0	0	0	0	0	0	0	0	0	0	0	0	0	0	0	0	0
LOC120098795	0	0	0	0	0	0	0	0	0	0	0	0	0	0	0	0	0
LOC120098796	1.66666666666667	3	3.66666666666667	3	2	2	1.66666666666667	2.66666666666667	1.66666666666667	3	3.33333333333333	1.66666666666667	1.66666666666667	0.333333333333333	2.33333333333333	2.33333333333333	2.33333333333333
Ifngr1	641.666666666667	510	621.666666666667	627.333333333333	645.333333333333	694.666666666667	603.333333333333	543.333333333333	565.666666666667	532	663.333333333333	636.333333333333	705	553	510.666666666667	523.333333333333	509
Il22ra2	13.3333333333333	6.33333333333333	8.66666666666667	5.33333333333333	15	6.66666666666667	11.3333333333333	5	7.66666666666667	8	3.33333333333333	10.6666666666667	19	7.66666666666667	8.33333333333333	3	11.6666666666667
LOC120098798	0.333333333333333	0	0.333333333333333	0.333333333333333	0	0.333333333333333	0.333333333333333	0	0	1	0.333333333333333	0.333333333333333	0	0	0	0	0
Il20ra	0	0.666666666666667	0	0	0	0	1.33333333333333	0	0.333333333333333	0.333333333333333	0	0	0.333333333333333	0	0	0	0
LOC120098799	0	0	0	0	0	0	0	0	0.333333333333333	0	0	0.333333333333333	0	0	0	0	0
Slc35d3	2.66666666666667	2.66666666666667	41.3333333333333	40.6666666666667	3.33333333333333	95.3333333333333	78	59	80	81.6666666666667	67.6666666666667	45.6666666666667	5	38.6666666666667	39.6666666666667	74.6666666666667	15.3333333333333
Pex7	129	96.6666666666667	119	129.666666666667	120	134.666666666667	123.333333333333	111.666666666667	116	100.333333333333	114.666666666667	137.666666666667	156.333333333333	130.333333333333	111.666666666667	107	107.666666666667
LOC102547604	2	3.33333333333333	2.66666666666667	4	6.33333333333333	2.33333333333333	3.33333333333333	3.33333333333333	3	3.66666666666667	2.33333333333333	6	7	3.33333333333333	3.33333333333333	4.33333333333333	3.66666666666667
LOC102547411	1.33333333333333	0	0.666666666666667	1.33333333333333	1	1.33333333333333	3	2.33333333333333	0.666666666666667	1.33333333333333	1.66666666666667	1.33333333333333	2.33333333333333	1.33333333333333	1	0.666666666666667	1.33333333333333
Map3k5	511.666666666667	363	572	487.333333333333	466	419.333333333333	521.666666666667	494	571	364.666666666667	528.666666666667	518	627.666666666667	454.333333333333	395.333333333333	440	516.666666666667
LOC120100374	0	0.333333333333333	0	0	1	0	0.333333333333333	0	0	0.333333333333333	0	0	0	0.333333333333333	0.333333333333333	0.333333333333333	0
LOC102547350	0.666666666666667	0	0.333333333333333	0	0.333333333333333	0.666666666666667	0.333333333333333	1	0.333333333333333	0	0.666666666666667	0	0	0	0	0.333333333333333	1.33333333333333
Map7	662.666666666667	606.666666666667	991.666666666667	799.333333333333	919.333333333333	858.666666666667	859	818.333333333333	908.333333333333	805	792.333333333333	709.666666666667	986	803	643.333333333333	681	658
LOC102551251	21.6666666666667	49	142.333333333333	52	81	81.3333333333333	84.6666666666667	107	102.333333333333	75	53.3333333333333	67	78.6666666666667	67.3333333333333	52.6666666666667	42	74
LOC120098800	12.3333333333333	9.33333333333333	17.6666666666667	11.6666666666667	23.6666666666667	26.6666666666667	23.6666666666667	26.3333333333333	29	32	18.6666666666667	12	16.3333333333333	9.66666666666667	12	7	16.6666666666667
LOC120098801	11	4.33333333333333	7.66666666666667	6.33333333333333	11	104.666666666667	95.3333333333333	79.6666666666667	96.6666666666667	88.3333333333333	86.3333333333333	7	11.6666666666667	7	6.66666666666667	3.33333333333333	12.6666666666667
LOC120100154	0	0	0	0	0	0	0	0	0	0	0	0.333333333333333	0	0	0	0	0
Bclaf1	1869.33333333333	1869.66666666667	2394.66666666667	2335	2154.66666666667	2316	2487	2257	2382.33333333333	2143.66666666667	2267.66666666667	2082	2831.33333333333	2195	1933.33333333333	1863.33333333333	1619.33333333333
Mtfr2	13.3333333333333	11.6666666666667	17.6666666666667	13.3333333333333	19.6666666666667	19.3333333333333	20.3333333333333	19.3333333333333	24	24.3333333333333	16	16.3333333333333	19	16.6666666666667	13.3333333333333	10	17.3333333333333
Pde7b	421	382	485.666666666667	422.666666666667	438.666666666667	378.333333333333	358.666666666667	362	359	333	465.333333333333	436	452.666666666667	389	334.666666666667	370.333333333333	402
LOC120098802	9.33333333333333	7	3.33333333333333	5.33333333333333	9.33333333333333	3.66666666666667	5	4.66666666666667	6	2	6.33333333333333	5.33333333333333	11.6666666666667	4.33333333333333	4.66666666666667	2.66666666666667	5
LOC108349499	7.33333333333333	2.33333333333333	3	3.33333333333333	6	2.33333333333333	5.66666666666667	1.66666666666667	7.66666666666667	3	6	4	8.33333333333333	3	4.66666666666667	3	4.66666666666667
LOC120098803	0	0	0	0	0	0	0	0	0	0	0	0	0	0	0	0	0
LOC120100369	0	0	0	0	0	0	0	0	0	0	0	0	0	0	0	0	0
Ahi1	727.333333333333	805.666666666667	1333	1039.66666666667	1047	1127	1152.66666666667	1044.66666666667	1042.66666666667	1103	853.666666666667	1085.33333333333	1429.66666666667	1003.33333333333	1070.33333333333	872.666666666667	833.333333333333
Myb	24.6666666666667	40	61	51	23	41.3333333333333	19.3333333333333	24.6666666666667	18.3333333333333	40.6666666666667	13	21.3333333333333	39.3333333333333	20.3333333333333	36	30.3333333333333	32.6666666666667
Hbs1l	1269.33333333333	987	1283.33333333333	1215.33333333333	1210.66666666667	1168.66666666667	1200	1112.66666666667	1118	1033.33333333333	1113	1219.66666666667	1579	1149.33333333333	1030.33333333333	1045.33333333333	1042
Aldh8a1	1.33333333333333	1.33333333333333	1.66666666666667	0.666666666666667	0.333333333333333	1.66666666666667	2.66666666666667	1.66666666666667	1.33333333333333	3	2.66666666666667	2.33333333333333	3.33333333333333	1.33333333333333	1	3.66666666666667	1
LOC120100169	0	0	0	0	0	0	0	0	0	0	0	0	0	0	0	0	0
Themis	0.333333333333333	0.666666666666667	0.666666666666667	0	0.333333333333333	1	1	0.333333333333333	1.33333333333333	0	0.666666666666667	0.666666666666667	0.333333333333333	0	2	1.33333333333333	0.666666666666667
LOC120098804	4.66666666666667	2.66666666666667	4.33333333333333	3	5	4.66666666666667	5.66666666666667	3.33333333333333	3.33333333333333	2.33333333333333	3.33333333333333	3	3.33333333333333	3	3.33333333333333	6	4.33333333333333
Ptprk	636.666666666667	463.333333333333	769.666666666667	690.333333333333	616.666666666667	690.333333333333	782	641.666666666667	790	609.666666666667	608	698.333333333333	838.666666666667	655.333333333333	520.333333333333	591	571.666666666667
LOC120098806	2.33333333333333	0.666666666666667	2	0.333333333333333	2.33333333333333	1	1.66666666666667	1.33333333333333	6.33333333333333	0.666666666666667	0.666666666666667	2.33333333333333	2.33333333333333	2.66666666666667	1	1.66666666666667	1.66666666666667
LOC120098805	0	0	0	0.333333333333333	0	0	0	0	0	0.333333333333333	0	0	0	0	0	0	0
Lama2	188	435	191.333333333333	229.333333333333	235.666666666667	231.333333333333	219.666666666667	229.333333333333	185.333333333333	609.333333333333	166.666666666667	165.666666666667	223	179.666666666667	407	175.666666666667	232.666666666667
LOC120100129	0	0	0	0	0	0	0	0	0	0	0	0	0	0	0	0	0
LOC120098807	0	1	0	0	0	6	9	6.33333333333333	3	18.3333333333333	4	0	0	0	0.333333333333333	0	0
LOC120100143	0	0	0	0	0	0	0	0	0	0	0	0	0	0	0	0	0
Arhgap18	71.3333333333333	63	72.3333333333333	73.6666666666667	55	100.666666666667	101.333333333333	56.3333333333333	87	102.333333333333	58.6666666666667	69.6666666666667	93	61.6666666666667	64	50	81.3333333333333
LOC120097699	1151.66666666667	681	981.333333333333	1092	1184.66666666667	1110.33333333333	923.666666666667	971	928.333333333333	882	695.666666666667	1250	1345	962.333333333333	1088	1101.33333333333	1073
LOC361456	0	0	0	0	0	0	0	0	0	0	0	0	0.333333333333333	0	0.666666666666667	0	0
LOC120097350	2	2	3	1.33333333333333	3.33333333333333	2	3.66666666666667	1.66666666666667	3	5.66666666666667	2	3.66666666666667	3.33333333333333	2.66666666666667	3.33333333333333	1.33333333333333	1
L3mbtl3	250.666666666667	266	305.333333333333	264	264.333333333333	272.666666666667	306.666666666667	227	270.333333333333	256	238.666666666667	292	353	276.333333333333	258	252.333333333333	211
Samd3	1.33333333333333	3.33333333333333	0.666666666666667	0	1.33333333333333	0	1.33333333333333	0	0.666666666666667	0.333333333333333	0.666666666666667	0	0.333333333333333	0	1.33333333333333	0.666666666666667	0.666666666666667
LOC100360791	2842.33333333333	2088.66666666667	2731.33333333333	2879.33333333333	2866.33333333333	2846.66666666667	2626.66666666667	2439.33333333333	2447.66666666667	2557.33333333333	1739.66666666667	2718.66666666667	3080.33333333333	2537.33333333333	2332.33333333333	2334	2342.33333333333
Tmem200a	322.333333333333	234.333333333333	376.666666666667	396.333333333333	369	373.333333333333	368	357	387.666666666667	270.666666666667	366	385.333333333333	549.333333333333	344.666666666667	319	326	238
LOC120100396	0	0.333333333333333	0.666666666666667	0	0	0.333333333333333	0.333333333333333	0	0.666666666666667	0	0	0	0	0	0	0	0
RGD1559962	2.33333333333333	2.33333333333333	5.66666666666667	1.33333333333333	3.33333333333333	2.33333333333333	5	2.33333333333333	3.66666666666667	1.66666666666667	1	1.33333333333333	5.33333333333333	3.33333333333333	1.66666666666667	1.33333333333333	3.33333333333333
LOC120098808	14.3333333333333	5.66666666666667	12	10.6666666666667	9	11	13	10	23.3333333333333	13.6666666666667	14.3333333333333	10.6666666666667	26.3333333333333	11	14.6666666666667	11	11.6666666666667
LOC120098809	3288.66666666667	2537.33333333333	4458	4111.66666666667	4171.33333333333	4021	3879	3887.66666666667	3874.66666666667	3290.33333333333	2481	3933.33333333333	5033	3545.33333333333	3350	3528	3211.66666666667
Smlr1	0	0	0	0	0	0	0	0	0	0	0	0	0	0	0	0	0
Epb41l2	1723	1470.33333333333	1846.66666666667	1756	1931.66666666667	1620.33333333333	1512.66666666667	1469	1634.66666666667	1388.66666666667	1731.66666666667	1658.66666666667	2058.33333333333	1730.66666666667	1274	1419.33333333333	1476.66666666667
LOC102552728	1.33333333333333	2.33333333333333	5	2	2.33333333333333	8	9	7.66666666666667	7.33333333333333	9.33333333333333	4	6	6	5.66666666666667	7.33333333333333	3.33333333333333	5
Akap7	601.666666666667	514	630.666666666667	637	631	643.666666666667	616.333333333333	579.666666666667	544.333333333333	473.333333333333	650.333333333333	625.666666666667	759	612.333333333333	477.333333333333	540.666666666667	460
LOC100364016	10.3333333333333	6.33333333333333	4.33333333333333	12.3333333333333	12	7.66666666666667	7.66666666666667	4	7.66666666666667	9	5	6.33333333333333	12	9	4.33333333333333	8.33333333333333	9
LOC102552962	9	3	5	7	5.66666666666667	7	7	9	7.66666666666667	5	7.66666666666667	1.66666666666667	3.66666666666667	3.33333333333333	2.66666666666667	5	1.33333333333333
Arg1	100.333333333333	144.666666666667	187	192.666666666667	125	139	120.666666666667	160.333333333333	88.3333333333333	120	153.666666666667	132	184.333333333333	184.333333333333	134	169	102.333333333333
Med23	408	341	500	440	418.333333333333	444.333333333333	456	427	418.333333333333	407.333333333333	343.666666666667	409.666666666667	535.666666666667	434	398.333333333333	353	320
LOC120098836	0.333333333333333	2.33333333333333	2.66666666666667	2.33333333333333	0.333333333333333	1.66666666666667	0.333333333333333	0.333333333333333	0	1	0.333333333333333	0.333333333333333	0.666666666666667	0.333333333333333	2	1.33333333333333	2
Enpp3	31.3333333333333	33.3333333333333	30.3333333333333	34.6666666666667	20.3333333333333	35.3333333333333	23.3333333333333	19	20	30.3333333333333	20.3333333333333	17	25	26.3333333333333	17.3333333333333	17.6666666666667	19
LOC102553363	0.333333333333333	0	0	0	0.333333333333333	0	0	0	0	0	0	0.333333333333333	0	0	0	0	0
Enpp1	93.6666666666667	78	94.6666666666667	93.6666666666667	99.3333333333333	93.6666666666667	85.6666666666667	77	92	78.6666666666667	73.6666666666667	73	98.3333333333333	97	70	67	77.6666666666667
Ccn2	185.333333333333	91	78	102	143.666666666667	288.333333333333	286.333333333333	136	336.666666666667	121.666666666667	193.666666666667	181	139.333333333333	212	100.666666666667	86.3333333333333	143.333333333333
LOC102553526	0	1.33333333333333	0	0	1	1.33333333333333	1	0.666666666666667	0	0	0	0	1.33333333333333	0.333333333333333	0.333333333333333	0.666666666666667	0
LOC102553457	3.33333333333333	3.66666666666667	4.33333333333333	4	3	3.66666666666667	5.33333333333333	4	6.66666666666667	6.33333333333333	4	4.33333333333333	3	2.33333333333333	1.33333333333333	1.66666666666667	0.333333333333333
Moxd1	292	210.333333333333	365.333333333333	345	352.333333333333	310	309.666666666667	232.666666666667	364.666666666667	172	323	416	325.333333333333	389	182	261.666666666667	229
Stx7	1986.33333333333	1647.66666666667	2176.33333333333	2168.33333333333	1946	2185	2125	2042.33333333333	2034.33333333333	1802	2018.33333333333	2021	2595.66666666667	1955	1811.33333333333	1816	1496.33333333333
LOC108349187	12.6666666666667	9	11.6666666666667	10	12	13	13.6666666666667	10.3333333333333	9.33333333333333	6.33333333333333	13	11	17.3333333333333	13	9	12.6666666666667	11
LOC108349831	1	0	1.66666666666667	1.66666666666667	1	1.33333333333333	1	0.666666666666667	1.66666666666667	1	1	0	1.33333333333333	2.33333333333333	0.333333333333333	0.666666666666667	0.666666666666667
Taar9	0	0	1	0	0	0.666666666666667	0.333333333333333	0	0	0	0	0	0	0	0	0	0
Taar8c	0	0	0	0	0	0	0	0	0	0	0	0	0	0	0	0	0
Taar8b	0	0	0	0	0	0	0	0	0	0	0	0	0	0.333333333333333	0	0	0
Taar8a	1	1.66666666666667	2	1	1	1.66666666666667	2.33333333333333	1.33333333333333	1.66666666666667	1.66666666666667	3	3.33333333333333	2	1.66666666666667	1	1	1.66666666666667
Taar7h	0	0	0	0	0	0	0	0	0	0	0	0	0	0	0	0	0
Taar7g	0	0	0	0	0	0	0	0	0	0	0	0	0	0	0	0	0
Taar7e	0	0	0	0	0	0	0	0	0	0	0	0	0	0	0	0	0
Taar7d	0	0	0	0	0	0	0	0	0	0	0	0	0	0	0	0	0
Taar7c	0	0	0	0	0	0	0	0	0	0	0	0	0	0	0	0	0
Taar7b	0	0	0	0	0	0	0	0	0	0	0	0	0	0	0	0	0
Taar7a	0	0	0	0	0	0	0	0	0	0	0	0	0	0	0	0	0
Taar6	0	0	0	0	0	0	0	0	0	0	0	0	0	0	0	0	0
Taar5	0	0	0	0	0	0	0	0	0	0	0	0	0	0	0	0	0
Taar4	0	0	0	0	0	0	0	0	0	0.666666666666667	0	0	0	0.333333333333333	0	0	0
Taar3	0	0	0	0	0	0	0	0.333333333333333	0	0	0	0.333333333333333	0	0	0	0.333333333333333	0
Taar2	0	0	0	0	0	0	0	0	0	0	0	0	0	0	0	0	0
Taar1	0	0	0	0	0	0	0	0	0	0.333333333333333	0	0	0	0	0	0	0
Vnn1	4	5	3.33333333333333	5.33333333333333	4.33333333333333	3.66666666666667	4.33333333333333	2	2.66666666666667	2	2	6.33333333333333	5.33333333333333	5.33333333333333	3.66666666666667	3.33333333333333	4.66666666666667
Vnn3	0	0	0	0	0	0	0	0	0	0	0	0	0	0	0	0.333333333333333	0
LOC120097411	0	0	0	0	0	0	0	0	0	0	0	0	0	0	0	0	0
Slc18b1	303	301.666666666667	339.666666666667	347.333333333333	256.666666666667	286.666666666667	242.333333333333	269	241.666666666667	325.666666666667	261.333333333333	295.666666666667	332.666666666667	293.666666666667	280	282	200.333333333333
LOC100910237	8.66666666666667	10.3333333333333	12.3333333333333	0.333333333333333	16	6	13	14.3333333333333	10.3333333333333	7.33333333333333	11.3333333333333	9	20.6666666666667	9.66666666666667	12	10	18.6666666666667
Rps12	29.6666666666667	17.6666666666667	22.3333333333333	24	35.6666666666667	38	28.3333333333333	34.6666666666667	33.6666666666667	31	29	37	40.3333333333333	25.3333333333333	30	30.3333333333333	32.6666666666667
LOC120100344	1.33333333333333	1	1	1	1.33333333333333	3	3.66666666666667	1.33333333333333	1.66666666666667	3	1	1.33333333333333	2.33333333333333	0.666666666666667	0	0.666666666666667	1
LOC120100476	2.33333333333333	1	0.333333333333333	1.33333333333333	0.666666666666667	0	1.66666666666667	1.33333333333333	3	1.33333333333333	2	2	0.666666666666667	1.33333333333333	1	1.33333333333333	0.333333333333333
LOC120100393	2.66666666666667	0.666666666666667	2	1.33333333333333	1	2.66666666666667	2	1	1.66666666666667	3	0.666666666666667	0.666666666666667	0.333333333333333	2	1	0	0
LOC103690933	0	0.333333333333333	0.333333333333333	0	0.333333333333333	0.666666666666667	0	0.666666666666667	0	1	0.666666666666667	0	0	1.66666666666667	0	0.666666666666667	0.333333333333333
LOC108349443	0	0	0	0	0.333333333333333	0	0	0	0	0	0	0	0	0.333333333333333	0	0	0
LOC102554376	2.66666666666667	0.333333333333333	0.666666666666667	2.33333333333333	0.333333333333333	1.33333333333333	0.666666666666667	1	1	1.66666666666667	0.333333333333333	0.666666666666667	0.666666666666667	0.333333333333333	0.333333333333333	2.66666666666667	1
Eya4	248.333333333333	170.666666666667	228.333333333333	180.666666666667	267.666666666667	154	206.333333333333	145.666666666667	208	154	205.333333333333	213	287.666666666667	222.333333333333	141	164.333333333333	224.333333333333
LOC120098871	0	0	0.333333333333333	0	0	0	0	0.333333333333333	0	0.333333333333333	0.333333333333333	0	0	0	0	0	0
LOC102555465	0.333333333333333	2.33333333333333	0.333333333333333	0	0.333333333333333	1	0.333333333333333	0	0	2	0.333333333333333	0	0	0.333333333333333	0.333333333333333	0.666666666666667	0.333333333333333
Tcf21	0.666666666666667	9	0.333333333333333	0	0.666666666666667	0.333333333333333	2	0.333333333333333	0	6.66666666666667	0.333333333333333	0.333333333333333	0	0.666666666666667	6.66666666666667	0	0.333333333333333
LOC120098884	0	0.333333333333333	0.333333333333333	0.666666666666667	0	0.666666666666667	0	0.333333333333333	0.333333333333333	0.666666666666667	0	0.333333333333333	0.333333333333333	0	1	0	0.333333333333333
LOC120098885	0.333333333333333	1	0.333333333333333	1.33333333333333	0.666666666666667	0.666666666666667	3.66666666666667	2.66666666666667	2	2	0.666666666666667	0.333333333333333	0.333333333333333	1	0.666666666666667	0.333333333333333	0.666666666666667
Tbpl1	463.333333333333	384	503.666666666667	479	504	515	516.333333333333	496.333333333333	454.333333333333	472.333333333333	455	465.666666666667	654.666666666667	477.666666666667	486.333333333333	405.333333333333	403.666666666667
Slc2a12	407.333333333333	615	384.666666666667	402	403	487.666666666667	478.333333333333	359.333333333333	360.666666666667	736.666666666667	420.666666666667	364.666666666667	440.666666666667	378.666666666667	639	333.333333333333	290
LOC102555830	0	0	0	0	0	0	0	0	0	0.333333333333333	0	0	0.333333333333333	0	0	0	0
Sgk1	752	895.333333333333	870	951	785	864	840	823.333333333333	761.666666666667	866.333333333333	858	812	926.666666666667	684.666666666667	857	757.666666666667	703.333333333333
LOC108349236	6.33333333333333	5.33333333333333	8	4.33333333333333	6.33333333333333	5	4	6.66666666666667	6.66666666666667	7.66666666666667	7.33333333333333	3	6.66666666666667	4.33333333333333	6.33333333333333	6	4
LOC120100131	0	0	0	0	0	0	0	0	0	0	0	0	0	0	0	0	0
LOC120098893	4	6	3.66666666666667	2	2	2.66666666666667	4	1.33333333333333	5	5.66666666666667	2.33333333333333	2.33333333333333	2	2.33333333333333	2.66666666666667	2.33333333333333	3
LOC108349468	3.33333333333333	14	3.66666666666667	2.33333333333333	2.66666666666667	1.33333333333333	6.33333333333333	3	1.66666666666667	15.6666666666667	2.66666666666667	0.666666666666667	4	1.33333333333333	8.66666666666667	3.66666666666667	4.66666666666667
LOC108349469	2.66666666666667	2	2.33333333333333	1.66666666666667	0.666666666666667	3.66666666666667	2	1.33333333333333	2.66666666666667	5.33333333333333	0.333333333333333	2	1.33333333333333	2.66666666666667	1.33333333333333	2.33333333333333	2
LOC120100484	0	0	0	0	0	0	0	0	0	0	0	0	0	0	0	0	0
LOC108348899	0	0	0	0	0	0	0	0	0	0	0	0	0	0	0	0	0
LOC102546868	0	0	0	0	0	0	0	0	0	0	0	0	0	0	0	0	0
Clvs2	64.6666666666667	53.3333333333333	133.333333333333	104.333333333333	91.6666666666667	96	103.666666666667	122.666666666667	111	90	77.6666666666667	102.333333333333	139	98.6666666666667	90	79.6666666666667	71
Trdn	7.66666666666667	9.66666666666667	8.33333333333333	6.33333333333333	7.33333333333333	3.66666666666667	5	9.33333333333333	6.33333333333333	7.33333333333333	5.66666666666667	4.66666666666667	9.66666666666667	12.3333333333333	6.33333333333333	9.66666666666667	9.33333333333333
Trnaa-agc_1	0	0	0	0	0	0	0	0	0	0	0	0	0	0	0	0	0
Nkain2	2266.33333333333	1719.66666666667	2053.33333333333	1998	2066	1939.33333333333	2152.33333333333	1792.66666666667	2216.66666666667	1676.33333333333	2119	1781.66666666667	2654	1979.66666666667	1742	1731	1740.66666666667
Trnav-cac	0	0	0	0	0	0	0	0	0	0	0	0	0	0	0	0	0
LOC120100163	0	0	0	0	0	0	0	0	0	0	0	0	0	0	0	0	0
LOC108349071	0	0	0	0	0	0	0	0	0	0	0	0.333333333333333	0	0	0	0	0
LOC103690944	0.333333333333333	0.333333333333333	0	0.333333333333333	0.333333333333333	0	0.333333333333333	0.333333333333333	0	0.666666666666667	1	0	0.333333333333333	0	0	0	0
Rnf217	138.333333333333	83	125	120.333333333333	123.333333333333	151	155.666666666667	103.666666666667	151	106.666666666667	129	140.666666666667	146.666666666667	118.333333333333	120.333333333333	110.333333333333	103.666666666667
LOC120098932	0	0.333333333333333	0.666666666666667	0.333333333333333	0.333333333333333	0.333333333333333	1	0	2.66666666666667	2	1	0.333333333333333	0	1	0	0.333333333333333	0.333333333333333
Tpd52l1	285.333333333333	113.333333333333	209.666666666667	187	195.333333333333	286	235	132	258.333333333333	287	165.666666666667	178.333333333333	201.333333333333	169.666666666667	219.333333333333	138.333333333333	207.666666666667
Hddc2	79	59	63.3333333333333	69.6666666666667	62.3333333333333	71.6666666666667	70.6666666666667	56.6666666666667	66.6666666666667	65	73.6666666666667	80	89.6666666666667	68	69.6666666666667	64	65.6666666666667
Hey2	121	92.6666666666667	125.666666666667	118.333333333333	120.333333333333	121	114.333333333333	90.6666666666667	100	93.3333333333333	120.666666666667	111.666666666667	127.666666666667	118.666666666667	85.3333333333333	102	89.6666666666667
Trnae-cuc	0	0	0	0	0	0	0	0	0	0	0	0	0	0	0	0	0
Ncoa7	1429.33333333333	1168.33333333333	1909	1700.33333333333	1586.33333333333	1692.66666666667	1830.33333333333	1650.66666666667	1769.33333333333	1416	1503.33333333333	1664.66666666667	2271.33333333333	1681.33333333333	1451.33333333333	1442	1150
Hint3	171.666666666667	129.666666666667	183.333333333333	211.666666666667	184	183.666666666667	177	159.333333333333	169.666666666667	172	163	197.333333333333	230	185	153	181	138.333333333333
Trmt11	37.3333333333333	27	38	38.6666666666667	39.3333333333333	41	36.6666666666667	32.6666666666667	37	43.3333333333333	28	35	45.3333333333333	43	31.3333333333333	28.6666666666667	32.6666666666667
Cenpw	3.33333333333333	3.66666666666667	2.66666666666667	4.33333333333333	4.33333333333333	3.33333333333333	6	3.33333333333333	2.33333333333333	4	4.33333333333333	3	3.66666666666667	3.66666666666667	2	5	3
LOC120100112	0	0	0	0	0	0	0	0	0	0	0	0	0	0	0	0	0
LOC120097700	0	0	0	0.333333333333333	0	0	0	0	0	0	0	0	0	0	0	0	0
Rspo3	154.333333333333	89	122	110	129	127.333333333333	154.333333333333	97.3333333333333	144.333333333333	98.6666666666667	99.3333333333333	136.333333333333	187.333333333333	125	104.666666666667	111.333333333333	78
Rnf146	755.333333333333	609	612.666666666667	773	732.666666666667	706	765	528.333333333333	690.333333333333	645.666666666667	709.333333333333	702.666666666667	924.333333333333	703.666666666667	599.666666666667	646	546.666666666667
Echdc1	463	419.666666666667	407	475.666666666667	478.666666666667	481.666666666667	493	308.666666666667	461.666666666667	421	465	462.666666666667	563	438.666666666667	385.333333333333	400.333333333333	399.333333333333
Kiaa0408L	1902.66666666667	1641.33333333333	2656.33333333333	2302	2030.33333333333	2248.66666666667	2247	2177	2155.33333333333	1857	2082.66666666667	2198.66666666667	2984.33333333333	2097.66666666667	1801.66666666667	1925.33333333333	1501.66666666667
Soga3	346	402	920.333333333333	704.333333333333	664	620	606.666666666667	748.333333333333	653	549.333333333333	621.333333333333	751	986	635	614.666666666667	629.666666666667	435.666666666667
RGD1311933	0.333333333333333	0.333333333333333	0	0	0	0	0	0	0	0.333333333333333	0	0	0	0	0	0	0
LOC102555956	0	0	0	0	0	0	0	0	0	0	0	0	0	0	0	0	0
LOC100911237	5.66666666666667	5	7	29.6666666666667	7.33333333333333	4.66666666666667	9.33333333333333	12.3333333333333	12	1.33333333333333	6.66666666666667	26	9.66666666666667	28.6666666666667	22.3333333333333	46	4.33333333333333
Lrrc14b	104.333333333333	64.3333333333333	104	108.666666666667	91.3333333333333	108.333333333333	104	78	95	79	88.6666666666667	105	110	107	84.3333333333333	100.666666666667	72.3333333333333
Ccdc127	448.333333333333	452	649.333333333333	591.666666666667	554	553	613.333333333333	520	551.333333333333	464.333333333333	581.666666666667	573.666666666667	753	599.666666666667	501.666666666667	501.666666666667	415.666666666667
Sdha	4048.33333333333	3032.66666666667	4238	4008.66666666667	3908	4127	4244	3663.66666666667	4022.33333333333	3481.66666666667	3772.33333333333	4221.66666666667	5227.66666666667	3902	3478	3460.66666666667	3296.33333333333
Pdcd6	663.333333333333	551	567.333333333333	667.333333333333	613	642.333333333333	575.666666666667	535	555.666666666667	566.333333333333	611	634.666666666667	762	587.333333333333	558.333333333333	603.666666666667	512.333333333333
Ahrr	1	0.333333333333333	1.33333333333333	0.666666666666667	1.33333333333333	1.33333333333333	1.33333333333333	0.333333333333333	3	0.666666666666667	0.333333333333333	1	1.33333333333333	0.333333333333333	0	1.66666666666667	1.33333333333333
LOC108349507	0	0	0	0	0	0	0	0	0	0	0	0	0	0	0	0	0
Exoc3	799	551	804.666666666667	800.666666666667	785.333333333333	766	807.333333333333	685	779	674.333333333333	680.666666666667	850.333333333333	980	734.333333333333	681.333333333333	675.666666666667	612.666666666667
Slc9a3	6	5.66666666666667	16.6666666666667	10.3333333333333	12	10	18	9.66666666666667	11.6666666666667	5.33333333333333	12.3333333333333	16	10	13.3333333333333	9.66666666666667	14	4
Cep72	25	19.3333333333333	34	27	24.3333333333333	30.6666666666667	33	25.6666666666667	27	24.6666666666667	29.3333333333333	24	22.3333333333333	21.3333333333333	16	17.3333333333333	18.6666666666667
Tppp	10325.6666666667	7449	11779	9322	11052.3333333333	9577	10782.3333333333	8896.66666666667	10695.3333333333	7560	10428	10279.6666666667	14189.3333333333	9745	7522.33333333333	7732.33333333333	8605.33333333333
Zdhhc11	1	0.666666666666667	1.33333333333333	1	1	3	3.33333333333333	2	1.66666666666667	2	1.66666666666667	0.333333333333333	2	0.333333333333333	0.333333333333333	0	0
Brd9	567.666666666667	437.666666666667	533.333333333333	554.333333333333	592.333333333333	623.666666666667	681	508	652	495.333333333333	540.666666666667	564.666666666667	671	511.333333333333	383.333333333333	436.666666666667	453
Trip13	16.6666666666667	12.3333333333333	15.6666666666667	14.3333333333333	11.3333333333333	18.6666666666667	21.3333333333333	15.6666666666667	18.3333333333333	16	20.3333333333333	10.6666666666667	20	12.6666666666667	13.6666666666667	11	10.6666666666667
LOC120100379	0	0	0	0	0	0.333333333333333	0	0	0.333333333333333	0	0	0	0	0	0	0	0
Nkd2	231.666666666667	143.333333333333	115.666666666667	141.333333333333	182	111.666666666667	125	78.6666666666667	133.333333333333	85	136	171.666666666667	214.333333333333	168.333333333333	106.666666666667	130	175.666666666667
Slc12a7	95.6666666666667	184.666666666667	93.3333333333333	104.333333333333	102.666666666667	123.333333333333	128	93	92.6666666666667	197	89.3333333333333	83.6666666666667	101.333333333333	84.6666666666667	168	88.3333333333333	84
Slc6a19	0	0	0	0	0	0	0	0	0	0	0	0	0.666666666666667	0	0	0	0
Slc6a18	0	0	0	0	0	0	0	0	0	0	0	0	0	0	0	0	0
Tert	14.6666666666667	19	17	17.3333333333333	23.3333333333333	22	31	24.3333333333333	25.6666666666667	28.3333333333333	24.3333333333333	21	22	16	16.6666666666667	17.3333333333333	17
Clptm1l	1570.66666666667	1382.66666666667	1691	1648.66666666667	1550.33333333333	1629	1561	1443	1497.66666666667	1421	1550.66666666667	1645	1911.66666666667	1542.66666666667	1420	1474.66666666667	1278
Slc6a3	0.333333333333333	0.333333333333333	1	0.333333333333333	0	0	0	0.666666666666667	0.666666666666667	0.666666666666667	1.33333333333333	0	1	0.666666666666667	0	0.666666666666667	0.333333333333333
Lpcat1	538.666666666667	428.333333333333	565	562.333333333333	570	571	558.666666666667	474.333333333333	516.666666666667	474	604.333333333333	590	699	510.666666666667	427.666666666667	456	558.666666666667
LOC120098984	0	0	0	0	0	0	0	0	0	0	0	0	0	0	0	0	0
LOC120098986	0	0	0	0	0	0	0	0	0	0	0	0	0	0	0	0	0.333333333333333
Mrpl36	316	243	289	354.666666666667	306.666666666667	305.666666666667	256.333333333333	276	293.333333333333	269	350	337.666666666667	353.666666666667	273	305.333333333333	307.666666666667	293.333333333333
LOC679739	198.666666666667	120.666666666667	121	157	172	153	160.666666666667	113.333333333333	172.666666666667	150.666666666667	193	184	224.666666666667	136.666666666667	151.666666666667	143.666666666667	186
LOC120098989	0.333333333333333	0.666666666666667	0	0.333333333333333	0	0	0	0	0.666666666666667	1.33333333333333	0.333333333333333	0.333333333333333	0.333333333333333	0.333333333333333	0	0	0
Irx4	0	0.333333333333333	0	0.333333333333333	0	1	0	0	0	0	0	0.333333333333333	0	0.333333333333333	0	0	0
LOC120097701	0	0	0	0	0	0	0	0	0	0	0	0	0	0	0	0	0
Irx2	1	2.66666666666667	2.33333333333333	0.333333333333333	2.33333333333333	0.333333333333333	0	0.333333333333333	0	1.66666666666667	0	0.666666666666667	0.666666666666667	1.66666666666667	0.333333333333333	2	0.666666666666667
LOC102553527	0	0	0	0	0	0	0	0	0	0	0	0	0	0	0	0	0
LOC120098992	0	0	0	0	0	0	0	0	0	0	0	0	0	0	0	0	0
Irx1	0.666666666666667	1.66666666666667	5.66666666666667	1.33333333333333	2.66666666666667	1.33333333333333	0.333333333333333	0.333333333333333	1	6.33333333333333	0.666666666666667	0.333333333333333	1	0.666666666666667	1.33333333333333	0.333333333333333	4.66666666666667
LOC120098995	0	0	0	0	0	0	0	0	0	0	0	0	0	0	0	0	0
LOC108349508	0	0	0	0	0	0	0	0	0	0	0	0	0	0	0	0	0
Adamts16	7.66666666666667	7	13.3333333333333	12.6666666666667	12.3333333333333	11	7.66666666666667	9	10	10.6666666666667	12.6666666666667	10	17.3333333333333	15.3333333333333	8.66666666666667	10.3333333333333	10
LOC120097702	0	0	0	0.666666666666667	0	0	0	0	0	0	0	0	0	0	0	0	0
Ice1	797.666666666667	801.333333333333	1425.66666666667	1053.33333333333	1087	1120.33333333333	1157	1101.33333333333	1174.33333333333	1101	997.666666666667	1070.33333333333	1329.33333333333	1053.66666666667	962	943.666666666667	783.666666666667
LOC120100435	0	0	0	0	0	0	0	0	0	0	0	0	0	0	0	0	0
LOC120099033	0	0	0	0	0	0	0	0	1	0	0	0	0.333333333333333	0.333333333333333	0	0	0
LOC108349392	0	0	0	0	0	0	0	0	0	0	0	0	0	0	0	0	0
Med10	372.666666666667	296.333333333333	342	385.333333333333	336	355.666666666667	325.333333333333	331.666666666667	321	289.666666666667	344.333333333333	374.333333333333	449	331.333333333333	301.333333333333	325	290
LOC108348755	0	0	0	0	0.333333333333333	0.333333333333333	0	0	0	0	0.333333333333333	0	0.333333333333333	0	0	0	0
Ube2ql1	2697	2068.33333333333	2956.33333333333	2971.33333333333	2660.33333333333	2862	2410	2700	2510.33333333333	2243.33333333333	3010	2859.66666666667	3600.33333333333	2614.33333333333	2369.33333333333	2372.33333333333	2124.66666666667
Nsun2	679.666666666667	522	742	707.666666666667	652	707.666666666667	749.666666666667	581.666666666667	655.333333333333	613	640.333333333333	713.333333333333	862.666666666667	678	617.666666666667	595.666666666667	548.333333333333
Srd5a1	577.333333333333	414	491	364	546.333333333333	383.333333333333	423	358.333333333333	443.333333333333	355.333333333333	464.666666666667	329.666666666667	646.333333333333	404	259.333333333333	214.666666666667	454.666666666667
LOC120100362	0	0	0	0.333333333333333	0	0	0	0	0	0	0	0	0	0	0.333333333333333	0.333333333333333	0.333333333333333
Tent4a	591.666666666667	517.666666666667	707	614	657.666666666667	667.666666666667	661	588	624.666666666667	542.333333333333	619	655.333333333333	811.333333333333	646.666666666667	537	545	511
LOC120097694	0.333333333333333	0.666666666666667	0.666666666666667	1.66666666666667	0	0.666666666666667	1	0.666666666666667	0.666666666666667	1	1.33333333333333	2.33333333333333	2.66666666666667	0.666666666666667	1.33333333333333	2.66666666666667	1
Adcy2	2804.66666666667	1964.33333333333	2902.66666666667	2611	2757.33333333333	2486.33333333333	2658	2449	2591.33333333333	1888.33333333333	2586	2815	3547	2847.66666666667	2110.66666666667	2348	2289.66666666667
Trnap-agg	0	0	0	0	0	0	0	0.333333333333333	0	0	0	0	0	0	0	0	0
LOC100362709	255.333333333333	226	206	259.666666666667	250	245.666666666667	248	187.333333333333	212.333333333333	265.333333333333	178.333333333333	210.333333333333	270.666666666667	214.666666666667	218.666666666667	227.333333333333	238.666666666667
LOC120100144	0	0	0	0	0	0	0	0	0	0	0	0	0	0	0	0	0
RGD1308544	188	65	64.6666666666667	89.3333333333333	125.666666666667	123.333333333333	150.333333333333	57.6666666666667	139.666666666667	69.3333333333333	104.666666666667	145.666666666667	184.333333333333	141	77	76	106.333333333333
Fastkd3	244	190	228.666666666667	234	235	246.333333333333	252.333333333333	202.333333333333	248.333333333333	205.333333333333	226.666666666667	254.333333333333	313	239	185.666666666667	204	193.333333333333
LOC680200	19	16	24.3333333333333	19.6666666666667	21.6666666666667	24.6666666666667	25.3333333333333	21	21.3333333333333	17	24.3333333333333	18	26.3333333333333	16.6666666666667	18.6666666666667	14.6666666666667	16
Mtrr	335.333333333333	262.666666666667	347.333333333333	343.666666666667	313.333333333333	307.666666666667	303	266.333333333333	302.666666666667	296.333333333333	316.333333333333	346.333333333333	431.666666666667	328	285	291.666666666667	272.666666666667
LOC120100215	0	0	0.333333333333333	0	0	0	0	0	0.333333333333333	0	0	0	0	0	0	0	0
RGD1566325	925	646.666666666667	782	912.333333333333	879.666666666667	850	890	699.666666666667	868	699	893	874.666666666667	1096.66666666667	864.333333333333	693.333333333333	743	687.666666666667
LOC120099099	12.3333333333333	11.3333333333333	20	16.3333333333333	19.6666666666667	25.6666666666667	31.6666666666667	21	26.6666666666667	17.6666666666667	25	19.6666666666667	20	21.6666666666667	16	12.3333333333333	12.3333333333333
LOC682870	54.3333333333333	36.6666666666667	59.6666666666667	37	60.3333333333333	54.3333333333333	65.3333333333333	58.6666666666667	58.3333333333333	51	51	55	53.6666666666667	47.6666666666667	37	39.3333333333333	46.3333333333333
LOC102547287	125.666666666667	131.666666666667	176.666666666667	158	161.333333333333	151.666666666667	161	143.666666666667	154.666666666667	131	150	147	210.333333333333	168.333333333333	119	125.666666666667	100.333333333333
LOC102549842	156	146.333333333333	155	166	172.666666666667	159.666666666667	195.333333333333	144	174	148.333333333333	169.333333333333	169.333333333333	235.333333333333	188.666666666667	141	145	132
Zfp748	161.666666666667	149	226.666666666667	202.333333333333	188.666666666667	179.666666666667	177.333333333333	195	174.333333333333	155	170	184.666666666667	229.333333333333	199.666666666667	147.333333333333	153.333333333333	123
RGD1564382	0	0	0.333333333333333	1	0	0	0	0.333333333333333	0	0.333333333333333	0	0	0.333333333333333	0.333333333333333	0.333333333333333	0	0
LOC102551340	144.666666666667	122.333333333333	165	166.333333333333	180	164	179.666666666667	147	172	150.666666666667	138.666666666667	166.666666666667	221.666666666667	163.666666666667	123.666666666667	120	130.666666666667
LOC120099100	0.666666666666667	0.666666666666667	1.33333333333333	1	2	0.333333333333333	0.666666666666667	0.333333333333333	1.66666666666667	1.33333333333333	0.333333333333333	1.66666666666667	1	1.66666666666667	2.66666666666667	0.333333333333333	1
LOC501406	66.6666666666667	52.6666666666667	89.3333333333333	61.3333333333333	69.6666666666667	65.3333333333333	71	76.6666666666667	64.3333333333333	49.6666666666667	57.6666666666667	73	91.6666666666667	73.3333333333333	39.3333333333333	51	49.6666666666667
LOC120093155	35.3333333333333	13	20	13	24	36.6666666666667	43.3333333333333	20.6666666666667	43	23.3333333333333	19.6666666666667	31.6666666666667	39	22.3333333333333	19	14	23.3333333333333
LOC681177	14.3333333333333	14.3333333333333	20	17.6666666666667	17.3333333333333	12	17.3333333333333	19.3333333333333	20	16	14	14	22	14.6666666666667	11	8.66666666666667	11
LOC120099102	12	9	11	13	10.6666666666667	14	15.3333333333333	12.6666666666667	12.3333333333333	13.6666666666667	8.33333333333333	14.3333333333333	16.3333333333333	16.3333333333333	10.3333333333333	6	9
LOC120099104	0	0	0	0	0	0	0.333333333333333	0	0	0	0	0	0	0	0	0	0
LOC120099103	4.33333333333333	7.66666666666667	7.66666666666667	9	4.33333333333333	12	12.3333333333333	9.66666666666667	15	6.66666666666667	1.33333333333333	8	7.33333333333333	8.33333333333333	6.66666666666667	3.33333333333333	8
LOC120099105	0	1	0	0.333333333333333	0.666666666666667	2.33333333333333	1.33333333333333	1	1.66666666666667	0.333333333333333	0	0.333333333333333	1	1	0	0	0
LOC108349732	0	0	0	0	0	0	0	0	0	0	0	0	0	0	0	0	0
LOC120100088	1	1.66666666666667	2.66666666666667	2.33333333333333	3.66666666666667	2	2	3.33333333333333	4	2.66666666666667	3.33333333333333	5.33333333333333	5.66666666666667	1.33333333333333	2.66666666666667	1.33333333333333	3
LOC102551815	1631	1133	2066.66666666667	1767	1823	1685.66666666667	1881.33333333333	1713.33333333333	1889.66666666667	1471.66666666667	1150	1858.66666666667	2274.66666666667	1794.66666666667	1430	1577.66666666667	1548.66666666667
LOC120100094	1.66666666666667	1.66666666666667	4	2.66666666666667	3.66666666666667	3.66666666666667	13.6666666666667	1.33333333333333	10.3333333333333	1.33333333333333	1.66666666666667	7	2.33333333333333	4.33333333333333	1.33333333333333	2.66666666666667	1.66666666666667
LOC102546520	0	0	0	0	0	0	0	0	0	0	0	0	0	0	0	0	0
LOC120100096	0.666666666666667	0.333333333333333	0	0	0.666666666666667	0.666666666666667	3	0.333333333333333	4.33333333333333	0	0.333333333333333	2.33333333333333	0.666666666666667	0.666666666666667	0.333333333333333	0.333333333333333	0.666666666666667
LOC120100090	4.66666666666667	5	4.33333333333333	4.33333333333333	10.6666666666667	17.6666666666667	25	7	32.3333333333333	5	9	18.6666666666667	14	15.3333333333333	5.66666666666667	6.33333333333333	3.66666666666667
LOC102556805	9	11.3333333333333	10.6666666666667	10	14.6666666666667	13.6666666666667	20.6666666666667	13.6666666666667	19	8.66666666666667	11	18.3333333333333	15.3333333333333	20.3333333333333	10.6666666666667	9.66666666666667	7.66666666666667
LOC120100091	0.333333333333333	0.666666666666667	0	0	0.333333333333333	0	1.66666666666667	0.666666666666667	1.33333333333333	0.666666666666667	0	0	0.666666666666667	0.333333333333333	0	0.333333333333333	0
LOC120100093	0	0	0	0	0	0	0.333333333333333	0	0.333333333333333	0	0	0	0.333333333333333	0	0.333333333333333	0	0.333333333333333
LOC102552482	0.333333333333333	0.666666666666667	0.666666666666667	0	1.66666666666667	2.66666666666667	2	1	1.33333333333333	0.333333333333333	0.333333333333333	0.333333333333333	0.333333333333333	0.333333333333333	0.666666666666667	1	0.333333333333333
LOC120100089	4.66666666666667	2	2.33333333333333	3.33333333333333	4	4	6.33333333333333	1.33333333333333	13	2.33333333333333	3.66666666666667	5.66666666666667	6.33333333333333	6.33333333333333	0.666666666666667	3	3.33333333333333
LOC120100092	0	0	0	0	0	0	0	0	0.333333333333333	0	0	0	0	0	0.333333333333333	0	0
LOC120100095	1.33333333333333	0.333333333333333	0.333333333333333	1.66666666666667	1.66666666666667	0	0.333333333333333	0.333333333333333	1.66666666666667	1	1	0	0.666666666666667	1	1	0	0
LOC120100087	7.33333333333333	5.66666666666667	6	5	9	7.66666666666667	12.6666666666667	6.33333333333333	10	5.33333333333333	4	8.66666666666667	11	7	2	3.33333333333333	6
Ppp1r14c	295.333333333333	296.333333333333	415.333333333333	445.666666666667	341	427	341	358	310.666666666667	355.333333333333	372	354.333333333333	505	387	347.333333333333	398	241.666666666667
Iyd	0.333333333333333	1	0.333333333333333	0.666666666666667	0.333333333333333	1	1	0.666666666666667	0.333333333333333	1.33333333333333	0.666666666666667	0.333333333333333	2.66666666666667	0	0.666666666666667	1.33333333333333	1
LOC120099107	2	3.33333333333333	7	3.66666666666667	7.33333333333333	3.33333333333333	2.66666666666667	3.33333333333333	2.66666666666667	4	2.33333333333333	3.66666666666667	6.66666666666667	3	6.33333333333333	5.66666666666667	2.66666666666667
Plekhg1	211.333333333333	388.333333333333	855.333333333333	543.666666666667	458.666666666667	431.666666666667	433.666666666667	524	395.666666666667	426	395.666666666667	407	571.333333333333	468.333333333333	364.666666666667	435.666666666667	326.333333333333
LOC679794	0	2	0.666666666666667	0.333333333333333	0	0.666666666666667	0.666666666666667	0	1.33333333333333	1.66666666666667	0	0	1	0.333333333333333	0.333333333333333	2.33333333333333	0.666666666666667
Mthfd1l	349	326	490	419	406.666666666667	397.333333333333	440	419.666666666667	399.666666666667	376	379.666666666667	362.666666666667	497.333333333333	381	347.666666666667	325	283.333333333333
LOC120100178	0	0	0	0	0	0	0	0	0	0	0	0	0	0	0	0	0
Akap12	689.666666666667	627.666666666667	817.333333333333	605	863.666666666667	725.333333333333	876.333333333333	482.333333333333	771.666666666667	586.666666666667	550.333333333333	847.666666666667	1107.33333333333	865.666666666667	520.666666666667	561.333333333333	577
Zbtb2	140.666666666667	163	213.666666666667	201	181.666666666667	176.666666666667	171.666666666667	183	153.333333333333	156	220	169.333333333333	238	184.333333333333	156	178.666666666667	132.333333333333
LOC103690958	2.66666666666667	4	6	4	5.66666666666667	6	6.66666666666667	9.66666666666667	10	7.66666666666667	6.33333333333333	6	3.33333333333333	3	3.66666666666667	4.33333333333333	2.33333333333333
Rmnd1	368	284	327.333333333333	355.666666666667	350.333333333333	390.666666666667	390.333333333333	326.333333333333	372.666666666667	315.333333333333	323	354.333333333333	452.333333333333	380	319.333333333333	332.666666666667	287
Armt1	445	358	506	466.333333333333	433.333333333333	444.333333333333	422	430.333333333333	402.333333333333	362	449.333333333333	435	599.333333333333	434.333333333333	382.333333333333	374.666666666667	327
Ccdc170	26.3333333333333	53.3333333333333	73.6666666666667	32	20.3333333333333	25.3333333333333	24.3333333333333	21.3333333333333	17	76.6666666666667	16.6666666666667	23	30.3333333333333	18	56	20.6666666666667	24.6666666666667
Esr1	16.6666666666667	27.3333333333333	30.6666666666667	35.3333333333333	21	40.6666666666667	25.3333333333333	22	31	38.6666666666667	23	26.3333333333333	31	23.3333333333333	46.3333333333333	17.3333333333333	17
LOC120099108	0	0	0	0	0	0	0	0	0	0	0	0	0	0	0	0	0
LOC120100474	0	0	0	0	0	0	0	0	0	0	0	0	0	0	0	0	0
Syne1	5876	4992	9572.66666666667	7119.33333333333	7047.66666666667	7203.33333333333	7650.33333333333	7762.33333333333	7742	6392.66666666667	6845.66666666667	7743	9030.66666666667	6952.33333333333	6003.33333333333	5927	5640
LOC120100097	1.33333333333333	1.33333333333333	2	2	2.33333333333333	26.3333333333333	30.3333333333333	29.3333333333333	39.6666666666667	26	33	1.33333333333333	1.66666666666667	2.33333333333333	0.333333333333333	1	0
LOC120100183	0	0	0	0	0	0	0	0	0	0	0	0	0	0	0	0	0
Myct1	3.66666666666667	6.66666666666667	3	4.66666666666667	5	4.66666666666667	3	3	2.33333333333333	4.66666666666667	3	5	3.33333333333333	5	7	2.33333333333333	5.33333333333333
Vip	529	186.666666666667	252.333333333333	298.666666666667	349.333333333333	341	419.666666666667	263.666666666667	419.666666666667	209	352.333333333333	477	452.666666666667	338.333333333333	336	281.666666666667	348
LOC120097707	0	0	0	0	0	0	0	0	0	0	0	0	0	0	0	0	0
Fbxo5	24.6666666666667	12	15	16.3333333333333	14.6666666666667	16.6666666666667	18.6666666666667	12.3333333333333	17	15	15.3333333333333	19	18	13	16.3333333333333	9	16.3333333333333
Mtrf1l	216.666666666667	142.666666666667	199.333333333333	186.333333333333	199.666666666667	201.666666666667	227	181.666666666667	211.666666666667	176.333333333333	201.666666666667	196.333333333333	262	193	168	160	162
LOC120100395	0	0	0.666666666666667	0	0.333333333333333	0	0.666666666666667	1.66666666666667	1	0.333333333333333	0	0	0.666666666666667	0.333333333333333	0	1	0.666666666666667
LOC120100394	0.333333333333333	0	0	0	0	0	0.333333333333333	0.333333333333333	0.333333333333333	0.333333333333333	0	0.333333333333333	1.33333333333333	0	0	0	0
Rgs17	1183.33333333333	624	1037.33333333333	1037	1088.33333333333	998.666666666667	1377.33333333333	836	1275.33333333333	872.666666666667	976.666666666667	1378.66666666667	1700	1258.66666666667	798.333333333333	755.333333333333	793.666666666667
RGD1562524	0	0.333333333333333	0	0	0	0	0	0	0	0	0	0	0	0	0	0	0
LOC102546606	0	0	0	0	0	0	0	0	0	0	0	0	0	0	0	0	0
LOC102546790	0	0	0.333333333333333	0	1	0	0.666666666666667	0	0.666666666666667	0.666666666666667	0.333333333333333	0.333333333333333	0	0.333333333333333	0.333333333333333	0.333333333333333	0
LOC120097708	0	0.333333333333333	0	0	0	0	0	0	0	0	0	0.333333333333333	0	0	0	0	0
Oprm1	2.66666666666667	11.3333333333333	50.6666666666667	24.3333333333333	18	21	23	32	22	16	15.3333333333333	15.6666666666667	23	15.6666666666667	26.3333333333333	21	8.66666666666667
Ipcef1	1560.33333333333	410.333333333333	791.666666666667	676.333333333333	1015.33333333333	660.666666666667	1245.33333333333	538	1263.66666666667	470	952	1011.66666666667	1149.33333333333	837	640.333333333333	600	1136
Cnksr3	289.333333333333	227.333333333333	286.333333333333	255.666666666667	326	224.666666666667	229.666666666667	206	254.666666666667	181.333333333333	263	234.666666666667	323.333333333333	260.666666666667	199.666666666667	242.666666666667	213
LOC120099109	0	0	0.333333333333333	0	0	0	0	0	0.666666666666667	0	0	0	0	0.666666666666667	0.333333333333333	0	0
LOC120097709	0	0	0	0	0	0	0	0	0	0	0	0	0	0	0	0	0
Scaf8	969.666666666667	852	1222	1071	1105	1073.33333333333	1147.33333333333	1045.66666666667	1088.66666666667	957.333333333333	1054.33333333333	1047	1359	1070.33333333333	913.333333333333	894.333333333333	858.333333333333
LOC120099110	12.3333333333333	5	9	7.33333333333333	7.33333333333333	6	6.33333333333333	6.33333333333333	5.66666666666667	10.3333333333333	7.33333333333333	11.6666666666667	12.6666666666667	7	7.66666666666667	4.66666666666667	6.66666666666667
Tiam2	350.333333333333	211	272.666666666667	274	310	312	447.333333333333	354.333333333333	463	271.666666666667	394.333333333333	341.333333333333	407	264	192	211	245
Tfb1m	419.333333333333	365.333333333333	551	481	439	633	587.333333333333	610.666666666667	618	537	559	449.666666666667	577.333333333333	458.666666666667	386.666666666667	431	362.333333333333
Cldn20	0	0.333333333333333	1	0	1	0.666666666666667	0	2.33333333333333	1	0.333333333333333	1.33333333333333	0.333333333333333	0	1	0.333333333333333	0.333333333333333	0.333333333333333
Nox3	17.6666666666667	0.666666666666667	3.33333333333333	0.333333333333333	10.6666666666667	7	9	1.33333333333333	9	0.666666666666667	6.33333333333333	10.3333333333333	11.3333333333333	4.33333333333333	2.33333333333333	2	5.33333333333333
LOC120099111	3.66666666666667	0	0	0	3.66666666666667	1.66666666666667	1	0.666666666666667	4.33333333333333	0.666666666666667	1.66666666666667	1.66666666666667	1.66666666666667	0.333333333333333	0.666666666666667	0.333333333333333	6.33333333333333
LOC108349518	0.333333333333333	1	0	0	0	0	0	0.333333333333333	1	0.333333333333333	1.33333333333333	0	1.66666666666667	0	0.333333333333333	0	0.666666666666667
LOC120097710	1.33333333333333	0	0	0.666666666666667	0	0.333333333333333	0.333333333333333	0.333333333333333	0	0	1.33333333333333	0.333333333333333	0	0	0.333333333333333	0.333333333333333	0.333333333333333
LOC120099112	0	0	0	0	0.333333333333333	0.333333333333333	0	0.666666666666667	0	0	0	0	0	0	0	0	0.333333333333333
LOC102548198	0	1	1	2.33333333333333	2	3	1.66666666666667	0.666666666666667	2.66666666666667	2	1	1	3.66666666666667	0.333333333333333	1.66666666666667	0.666666666666667	0.333333333333333
LOC120099113	0.333333333333333	0.333333333333333	0	0	0	0.333333333333333	0	0	0	0	0	0	0	0	0	0	0
LOC102548409	0	0	0.333333333333333	0	0	0.333333333333333	0.333333333333333	0.333333333333333	0	0.333333333333333	0.333333333333333	0	0	0	0	0.333333333333333	0.666666666666667
LOC102548472	0	0	0.333333333333333	0.333333333333333	0	0	0	0	0	0	0	0	0.333333333333333	0	0.666666666666667	0	0
Arid1b	1064.66666666667	1219	2069.66666666667	1782	1469.33333333333	1569	1436	1723	1433.66666666667	1441.66666666667	1545.66666666667	1621.33333333333	2003.33333333333	1482.66666666667	1480.33333333333	1553	1129
Tmem242	310.666666666667	282.666666666667	339	321.666666666667	295	271.333333333333	250.333333333333	214.666666666667	220	300.666666666667	304.333333333333	251.666666666667	306.666666666667	257.666666666667	304	262.666666666667	225
Ldhal6b	1	1	2.33333333333333	0	1.33333333333333	0.666666666666667	1	1	0	0.666666666666667	1.66666666666667	0.333333333333333	1	0.333333333333333	0.666666666666667	0.333333333333333	0
LOC120099114	1.33333333333333	0	1.33333333333333	0.666666666666667	3	2.33333333333333	2.33333333333333	1	0.666666666666667	1.66666666666667	1.66666666666667	2.66666666666667	1.66666666666667	1	2	0.666666666666667	0.666666666666667
LOC120099115	75	73	97.3333333333333	83.3333333333333	83.6666666666667	58.6666666666667	66.3333333333333	69.6666666666667	70.3333333333333	70.6666666666667	80	71.6666666666667	94.6666666666667	72.3333333333333	66.3333333333333	77.6666666666667	53
Zdhhc14	780	685.333333333333	977.333333333333	994.333333333333	784.333333333333	848.333333333333	699	872.666666666667	733	748	850	818	1111.33333333333	790	816.333333333333	805.666666666667	706.333333333333
Snx9	260	278.666666666667	295.666666666667	280.666666666667	278.666666666667	292.666666666667	253	260.666666666667	250.333333333333	278	264	247.333333333333	312	262	265.666666666667	225	212.333333333333
Synj2	1785	1467.66666666667	2496.33333333333	2118	2154.33333333333	1992.33333333333	2294.66666666667	2124.33333333333	2295	1657.66666666667	2003.66666666667	2340	2823.66666666667	2110.66666666667	1708	1775.33333333333	1604
Serac1	245.666666666667	203.666666666667	331	279	261.333333333333	299.666666666667	307	281.333333333333	300.333333333333	277.333333333333	265.333333333333	254.666666666667	355.666666666667	279.666666666667	235.333333333333	246	177.333333333333
LOC120099116	2.33333333333333	3.33333333333333	6.66666666666667	5.66666666666667	4.66666666666667	7.66666666666667	13	8.33333333333333	14.3333333333333	8	10	8	3.33333333333333	7	5.33333333333333	2.66666666666667	4.33333333333333
Gtf2h5	523.333333333333	429	364	494	458.666666666667	505.666666666667	503	345	491.333333333333	434.333333333333	477.666666666667	489.666666666667	556	459	440.666666666667	443.333333333333	398
LOC102551377	3.66666666666667	5	6.66666666666667	8	9.33333333333333	6.33333333333333	5	8.33333333333333	6	5.66666666666667	4	5	8.66666666666667	4.66666666666667	4.66666666666667	5	6.33333333333333
Tulp4	2113.66666666667	2265.33333333333	4223	3048.66666666667	3025.33333333333	3140	3224.66666666667	3326	3241.66666666667	2875.33333333333	3232.66666666667	3176.33333333333	3936.66666666667	3129	2842.33333333333	2746	2400
Trnap-agg_1	0	0.333333333333333	0.333333333333333	0	0.666666666666667	0	0	0	0	0	0	0	0	0	0	0	0
Tmem181	1850.66666666667	1637.66666666667	2450	2309	2003.33333333333	2299.33333333333	2159	2186	2073.66666666667	1889.66666666667	2023	2130.33333333333	2716.33333333333	2031.66666666667	1939	1962.33333333333	1589.66666666667
Dynlt1	190.333333333333	154.666666666667	163	156.666666666667	172.333333333333	144.666666666667	154	129.333333333333	123.666666666667	137	140.666666666667	141.666666666667	204.333333333333	170	122.666666666667	136.333333333333	145.333333333333
Sytl3	8	38.6666666666667	5.66666666666667	6	5.66666666666667	4.33333333333333	16	3	2	36.6666666666667	6	2.33333333333333	3.33333333333333	5	21.6666666666667	5	4
LOC120099117	4.66666666666667	26.6666666666667	1	2.66666666666667	2.66666666666667	1.66666666666667	4.66666666666667	1.66666666666667	0.666666666666667	19.3333333333333	1.66666666666667	1	2.66666666666667	1.66666666666667	20	2.33333333333333	2.66666666666667
Ezr	1044.33333333333	1587	1348.66666666667	1178.66666666667	1164	1176	1047	1131.66666666667	1033	1914	1301.33333333333	1218.66666666667	1566.33333333333	1031.33333333333	1768.66666666667	1094.33333333333	1028
LOC120100170	0	0	0	0	0	0	0	0	0	0	0	0	0	0	0	0	0
Rsph3	52.6666666666667	54.6666666666667	56.3333333333333	59.6666666666667	57.3333333333333	69	56.6666666666667	48.3333333333333	53	69.6666666666667	52	51	69.6666666666667	48.3333333333333	75.3333333333333	48.6666666666667	51
Tagap	10.6666666666667	8.66666666666667	16.6666666666667	9.33333333333333	13.6666666666667	21.3333333333333	10.6666666666667	9.33333333333333	14.3333333333333	8	18.3333333333333	14	14.6666666666667	13	10	13.6666666666667	13.3333333333333
LOC120099118	1.66666666666667	0	0	0	0.333333333333333	0.333333333333333	0.333333333333333	0	0.333333333333333	0.666666666666667	0	0	0.333333333333333	0	0.333333333333333	0	0
LOC102551987	5	3.33333333333333	7	6.66666666666667	5.33333333333333	7.33333333333333	6	7.66666666666667	8	5.33333333333333	6.66666666666667	6.66666666666667	4	3.66666666666667	5.33333333333333	3.66666666666667	5.66666666666667
RGD1560015	4048.33333333333	2394.33333333333	3064.33333333333	3140.33333333333	3284.33333333333	3144.66666666667	3180.66666666667	2612.66666666667	3026.33333333333	2765	2433.66666666667	3252.66666666667	4154.66666666667	3138	2620.66666666667	2688.33333333333	2804
Fndc1	59.6666666666667	80.3333333333333	78.6666666666667	87.3333333333333	95.6666666666667	89.3333333333333	88.6666666666667	66	85.6666666666667	63.3333333333333	62	68.6666666666667	87	92.3333333333333	50.3333333333333	63	63.3333333333333
LOC103690969	2.66666666666667	3	2.33333333333333	2.66666666666667	5.33333333333333	5	2.66666666666667	2	2.33333333333333	4.33333333333333	5.66666666666667	0.666666666666667	3.33333333333333	5	2.66666666666667	3	0.333333333333333
Sod2	1522.66666666667	1304.66666666667	1834	1681.33333333333	1684.33333333333	1695.66666666667	1755.66666666667	1516.33333333333	1656.66666666667	1508.33333333333	1707.33333333333	1809	2283.33333333333	1614	1465.66666666667	1427.66666666667	1297.33333333333
Wtap	815.333333333333	743.333333333333	953.333333333333	960	848.666666666667	939.666666666667	966.666666666667	876.333333333333	866.666666666667	811.333333333333	870.333333333333	810.666666666667	1125.66666666667	888.666666666667	744.333333333333	762	638
LOC102553528	78	70.3333333333333	87.3333333333333	86.3333333333333	79.6666666666667	103	99.6666666666667	91	89.3333333333333	88.6666666666667	102.666666666667	64.6666666666667	77	75.3333333333333	66	64	56
Acat2	555	451	599.333333333333	594.666666666667	505	561	521.333333333333	491.333333333333	459.333333333333	441	474.333333333333	516.333333333333	712	508	466.333333333333	467	441
LOC120099120	5.33333333333333	2.33333333333333	3	3.33333333333333	4.66666666666667	3.66666666666667	6	3	3.66666666666667	5.66666666666667	2	4.33333333333333	4.66666666666667	4.66666666666667	5.33333333333333	6	2.66666666666667
LOC120099122	4.33333333333333	7.66666666666667	4.66666666666667	7.66666666666667	5.33333333333333	5.66666666666667	3.66666666666667	5	6	4.66666666666667	5	7	6	5.33333333333333	6.66666666666667	5.33333333333333	3.66666666666667
LOC120099121	0	0.333333333333333	0	0	0	0	0	0	0	0	0	0	0	0	0	0	0
LOC120099119	0	0.333333333333333	0	0	0	0	0	0	0.333333333333333	0	0	0	0	0	0	0	0
Acat2l1	47.6666666666667	35.6666666666667	43	49.3333333333333	54.3333333333333	62.6666666666667	55.3333333333333	52	54.3333333333333	57	52.3333333333333	57.6666666666667	50.6666666666667	56	45	42.6666666666667	38.3333333333333
Tcp1	450.333333333333	338	474	484	484.666666666667	467.666666666667	470	369.666666666667	492.666666666667	458	404.666666666667	524	587.666666666667	459	443.666666666667	435.333333333333	356.666666666667
LOC120100365	0	0	0.666666666666667	0	0	0.333333333333333	0.333333333333333	1	0.333333333333333	0	0	0.333333333333333	0.333333333333333	0	0	0	0.333333333333333
LOC120100389	0	0.666666666666667	0.333333333333333	0.666666666666667	0	0	0	0.666666666666667	0.666666666666667	0.333333333333333	0.333333333333333	0	0.666666666666667	0.333333333333333	0	0.666666666666667	0.666666666666667
Mrpl18	405.666666666667	312	347	378.333333333333	347.666666666667	355.666666666667	352.333333333333	292.666666666667	335.333333333333	307.333333333333	364.333333333333	364	474.333333333333	369.666666666667	283.333333333333	321.333333333333	305
Pnldc1	6.33333333333333	9	6.33333333333333	8.66666666666667	8.33333333333333	10	8.66666666666667	11.6666666666667	14.6666666666667	11	10	11.3333333333333	9	10.3333333333333	7	6.33333333333333	10
Mas1l	2.33333333333333	3	4.66666666666667	5	5.33333333333333	4.33333333333333	4.66666666666667	1.66666666666667	4.33333333333333	2	6.33333333333333	2.66666666666667	5.66666666666667	5.33333333333333	2.33333333333333	3	3
Mas1	353.666666666667	556.666666666667	845	866.333333333333	493.333333333333	612	483	696.333333333333	409	549.333333333333	601.333333333333	550.666666666667	705	569.333333333333	590.333333333333	688	360
LOC120099123	10.6666666666667	10.3333333333333	17	11	12.3333333333333	14.3333333333333	15	22.6666666666667	12.3333333333333	11.6666666666667	13.3333333333333	13.6666666666667	14.3333333333333	13	11.6666666666667	16.6666666666667	5
Igf2r	748.333333333333	924	1417	1182.33333333333	935	981	961.666666666667	1128	915.333333333333	1046.33333333333	896.666666666667	995.666666666667	1283.33333333333	1047.66666666667	1106	983.333333333333	800.333333333333
LOC120100462	0	0	0	0	0	0	0	0	0	0	0	0	0	0	0	0	0
Slc22a1	0.333333333333333	0	0	0	0.333333333333333	0	0	0.333333333333333	0	0	0	0.333333333333333	0.666666666666667	0	0	0	0.333333333333333
Slc22a2	12.3333333333333	30.3333333333333	17.3333333333333	42	20.3333333333333	13.6666666666667	4.66666666666667	9	10.3333333333333	6.33333333333333	15.3333333333333	19.3333333333333	10.6666666666667	39.3333333333333	1.33333333333333	37.6666666666667	5
LOC102553224	0	0.333333333333333	0	0.333333333333333	0	0	0	0	0	0	0	0	0	0.333333333333333	0	0.333333333333333	0
Slc22a3	60	35	14.6666666666667	7.66666666666667	35.3333333333333	11	17.3333333333333	6.33333333333333	29.3333333333333	12.6666666666667	41	21	36.3333333333333	12.6666666666667	6	20	31
Plg	4	1.66666666666667	1.66666666666667	1.33333333333333	1	1.33333333333333	3.33333333333333	2	2.33333333333333	0.666666666666667	3	1.66666666666667	5.33333333333333	2	0.666666666666667	1.33333333333333	3.66666666666667
LOC120099124	3.66666666666667	3	3.66666666666667	2.66666666666667	3	2.33333333333333	5.66666666666667	3.33333333333333	4.66666666666667	3.66666666666667	2.66666666666667	0.666666666666667	2	2.66666666666667	3	3.33333333333333	4
Map3k4	554.333333333333	536	737.333333333333	638	617.666666666667	656	633	666.666666666667	647.333333333333	601	681	638	793.333333333333	579.666666666667	550.666666666667	561.333333333333	458
LOC120100432	0	0	0	0	0	0	0	0	0	0	0	0	0	0	0	0	0
Agpat4	1826.33333333333	1530	2140.33333333333	1947	1823	1886.66666666667	1747	1694.33333333333	1671	1574.33333333333	1759.33333333333	1849.66666666667	2323.33333333333	1761.66666666667	1672.66666666667	1688.33333333333	1583
LOC108349099	43.6666666666667	20.6666666666667	39	24.3333333333333	43.6666666666667	15.6666666666667	21	13.3333333333333	16	20	13.6666666666667	19	26.3333333333333	27	17.3333333333333	19.6666666666667	18.6666666666667
Prkn	204	166.666666666667	255.333333333333	251	215.333333333333	287	257	239.666666666667	258	216.333333333333	237.333333333333	244.666666666667	271.333333333333	232.666666666667	230.333333333333	199.333333333333	162
LOC120100099	0	0	0	0	0	0	0	0	0	0	0	0	0	0	0	0	0
LOC120100100	0.333333333333333	1	1	0.333333333333333	0.666666666666667	1.33333333333333	0.666666666666667	0.333333333333333	0.666666666666667	0.333333333333333	0.666666666666667	0.333333333333333	0	0	0	0	0.333333333333333
LOC120100101	0.333333333333333	0.333333333333333	0	1	0	1.33333333333333	1.66666666666667	0.666666666666667	1.66666666666667	2	0.666666666666667	0.333333333333333	1.33333333333333	0	0.333333333333333	0.666666666666667	0.333333333333333
Pacrg	66	96	87	80.3333333333333	58.3333333333333	77.6666666666667	76.6666666666667	61.3333333333333	56.6666666666667	138.666666666667	55	55	85	55.3333333333333	123.333333333333	55.6666666666667	58
LOC120100098	2.33333333333333	3.66666666666667	4.33333333333333	2.66666666666667	3	4	5.66666666666667	4.33333333333333	2.33333333333333	3	3.66666666666667	2.33333333333333	6	3.66666666666667	2	2	4.66666666666667
Cahm	26	19	22.6666666666667	19	25	26	25	17.3333333333333	22	18	18.6666666666667	22.3333333333333	28.6666666666667	23	17.3333333333333	19.3333333333333	17.3333333333333
Qk	7957.66666666667	7346	9790.33333333333	8392	9364.66666666667	8628.33333333333	8655.33333333333	7703	8006	6969	8561	8486.66666666667	10950	9083	6767.33333333333	7626	6154.33333333333
LOC102549462	0	0.333333333333333	0.666666666666667	0	0	0	0.666666666666667	0.333333333333333	0	0	0	0	0.333333333333333	0	0	0.333333333333333	0.333333333333333
LOC102549608	62.6666666666667	78	94.3333333333333	102.333333333333	86	151.333333333333	144.333333333333	120.333333333333	130.666666666667	123.333333333333	113.333333333333	83.6666666666667	98.3333333333333	80	67.3333333333333	75	57
Pabpc6	2.66666666666667	4	3.33333333333333	3	7	2.33333333333333	2	4	3	2.66666666666667	3	4	4	3.33333333333333	3	3.66666666666667	1.33333333333333
LOC120097713	0	0	0	0	0	0.333333333333333	0	0	0	0	0	0	0	0	0	0	0
LOC108349524	53	19.6666666666667	32.6666666666667	90.3333333333333	31.6666666666667	71.3333333333333	49.3333333333333	40	46	75.6666666666667	94	27	35	67	35.3333333333333	63.6666666666667	18.6666666666667
MGC94891	2.33333333333333	8.66666666666667	5	4.33333333333333	2.66666666666667	4	2.33333333333333	1	3.66666666666667	6.66666666666667	1.66666666666667	1.66666666666667	5.33333333333333	2.66666666666667	6.66666666666667	2	2.66666666666667
Pde10a	1019.66666666667	1030.33333333333	1919	1434	1314.66666666667	1481.66666666667	1520.66666666667	1632.66666666667	1539.66666666667	1214.33333333333	1276.66666666667	1660	1907.33333333333	1334.33333333333	1405.66666666667	1349.66666666667	1213.33333333333
Tbxt	1	5	13.3333333333333	7.33333333333333	4	9.33333333333333	4.33333333333333	3	3.66666666666667	14.3333333333333	1	2	3.66666666666667	5	6	3.33333333333333	10
T2	28	33.6666666666667	41	34.6666666666667	18.6666666666667	30.6666666666667	14	17	15	53.6666666666667	15.3333333333333	21.6666666666667	27.6666666666667	12.6666666666667	28.6666666666667	22.6666666666667	33.6666666666667
LOC120100103	3	4.33333333333333	3.66666666666667	1.66666666666667	2	3.33333333333333	3	2.66666666666667	3.33333333333333	6.33333333333333	2.66666666666667	2.66666666666667	3	0.666666666666667	4.66666666666667	1.33333333333333	3.66666666666667
Prr18	930.666666666667	766.333333333333	932.666666666667	739	979	709	709.333333333333	656.333333333333	706.666666666667	600.666666666667	731.333333333333	715.333333333333	1167	804.666666666667	613.333333333333	618.666666666667	733.666666666667
Sft2d1	421.333333333333	357.333333333333	420	405.333333333333	432	385.333333333333	384.333333333333	347.333333333333	339.333333333333	355	338	392	483.666666666667	356.333333333333	348.333333333333	342.666666666667	312
Mpc1	1748.33333333333	1322	1593.66666666667	1620	1642.66666666667	1622.66666666667	1578.66666666667	1511	1498	1401.33333333333	1562	1627.66666666667	2061.66666666667	1568.33333333333	1352.33333333333	1433	1247.66666666667
Ccr6	1.33333333333333	1.33333333333333	1	0.666666666666667	0.666666666666667	0.666666666666667	0	0.666666666666667	2	0.666666666666667	0	2	0.666666666666667	0.333333333333333	1.66666666666667	0	0.666666666666667
Cep43	268.666666666667	176	237	239	266.666666666667	254	289	203.666666666667	244.333333333333	230.333333333333	243.333333333333	223.333333333333	287	270.333333333333	194.333333333333	189.333333333333	160.333333333333
Rnaset2	57	80	49.6666666666667	60	59.6666666666667	68	46.6666666666667	44	47.3333333333333	75.3333333333333	76.3333333333333	75.6666666666667	53.3333333333333	62.3333333333333	60.3333333333333	52.3333333333333	58.6666666666667
Rps6ka2	883.333333333333	804	1117.66666666667	1019	1081.66666666667	1055	1057.66666666667	962.666666666667	1160.33333333333	965	1223.66666666667	1068.66666666667	1287	1079	846.333333333333	877.666666666667	774
LOC120099125	0.666666666666667	0	0.666666666666667	0	0.333333333333333	0	0	0.333333333333333	0	0.333333333333333	0.333333333333333	0	0	1	0.666666666666667	0.333333333333333	0
LOC120093055	0	0	0	0	0	0	0	0	0	0	0	0.333333333333333	0	0	0	0	0
Gpr31	2.33333333333333	1.66666666666667	2.33333333333333	2	5	5.33333333333333	5.33333333333333	2.66666666666667	3.33333333333333	4.66666666666667	2.66666666666667	5.66666666666667	3.66666666666667	2.66666666666667	3.33333333333333	2.66666666666667	2
Tcp10b	0	0	0	0	0.333333333333333	0	0	0	0	0.333333333333333	0.333333333333333	0	0	0	0	0.333333333333333	0.333333333333333
Ttll2	1	2.33333333333333	4.66666666666667	4	1.33333333333333	5	1	1.66666666666667	1	3.66666666666667	0	0.666666666666667	1	0.666666666666667	2.66666666666667	1	1.33333333333333
Unc93a	1	3.33333333333333	12.6666666666667	7.33333333333333	3.66666666666667	6.66666666666667	3.66666666666667	3.33333333333333	4	4.66666666666667	1.66666666666667	3	4.66666666666667	2.66666666666667	5	4	5.33333333333333
LOC120100245	0	0	0	0	0	0	0	0	0	0	0	0	0	0	0.333333333333333	0	0
LOC103689976	0	0	0	0	0	0	0	0	0	0	0	0	0	0	0	0	0
LOC102555131	0	0	0	0	0	0	0	0	0	0	0	0	0	0	0	0	0
LOC120093143	0	0	0	0	0	0	0	0	0	0	0.333333333333333	0	0	0	0	0	0
LOC120093081	0	0	0	0	0	0	0	0	0	0	0	0	0	0	0	0	0
LOC102546709	1.66666666666667	2.66666666666667	1	1	2.33333333333333	0.333333333333333	0.333333333333333	0.333333333333333	0.333333333333333	0.333333333333333	1	1	1	0	0.333333333333333	0.333333333333333	0.666666666666667
LOC102546375	0	0.333333333333333	0.333333333333333	0.666666666666667	1	0	0	0	0	0	0	0.666666666666667	0.333333333333333	1	0.333333333333333	0.666666666666667	0
LOC120100108	0	0	0	0	0	0	0	0	0	0	0	0	0	0	0	0	0
LOC120100105	0	0	0	0	0	0	0	0	0	0	0	0	0	0	0	0	0
LOC501391	0	0	0	0	0.333333333333333	0	0	0	0	0	0	0	0	0	0	0	0
LOC102551311	0	0	0	0	0	0	0	0	0	0	0	0	0	0.333333333333333	0	0	0
LOC120100109	0	0	0	0	0	0	0	0	0	0	0	0	0	0	0	0	0
LOC120093090	0	0	0	0	0	0	0	0	0	0	0	0	0	0	0	0	0
LOC102555078	0	0	0.333333333333333	0.666666666666667	0	0	0	0	0	0	0	0	0	0	0	0	0
LOC103690986	0	0.333333333333333	0	0.666666666666667	0	0.666666666666667	0	0	0	0	0	0	0	0	0	0	0
LOC120100107	0	0	0	0	0	0	0	0	0	0	0	0	0	0	0	0	0
Smok2a	0	0	0	0	0	0	0	0	0	0	0	0	0	0	0	0	0
RGD1560718	0	0	0	0	0	0	0	0.333333333333333	0	0	0	0	0.333333333333333	0	0	0	0
LOC120100192	0	0	0	0	0	0	0	0	0	0	0	0	0	0	0	0	0
LOC120100207	0	0.333333333333333	0	0	0.333333333333333	0	0	0	0	0	0	0	0	0	0	0	0
LOC108348488	4.33333333333333	6.66666666666667	10	9	9.33333333333333	10.6666666666667	6	6	7.66666666666667	8.33333333333333	7.33333333333333	5	5	5.66666666666667	4	5	4.33333333333333
LOC120100106	101	78.3333333333333	157.333333333333	146.666666666667	132.333333333333	173	128	124	130	138.333333333333	172.333333333333	86.3333333333333	119.333333333333	112.333333333333	71	97	80.6666666666667
Afdn	952.666666666667	908.666666666667	1592.66666666667	1241.66666666667	1221.33333333333	1379.33333333333	1435.33333333333	1378	1371.66666666667	1173.33333333333	1119	1333.66666666667	1594	1239	1103	1102.66666666667	956.333333333333
LOC120100104	0.333333333333333	1.66666666666667	2	1.33333333333333	3	1.66666666666667	1.66666666666667	1	1.33333333333333	1.33333333333333	1.33333333333333	2	1.33333333333333	2	2.66666666666667	1.33333333333333	1
LOC103690990	0.333333333333333	0	0	0	0	0	0.333333333333333	0	0	0.333333333333333	0	0	0.333333333333333	0	0.666666666666667	0	0
LOC103694999	0.333333333333333	0	0	0	0.333333333333333	0	0	0	0	0	0	0.333333333333333	0	0	0	0	0
Vom2r7	0	0	0	0	0	0	0	0	0	0	0	0	0	0	0	0	0
Vom1r1	0	0	0	0	0	0	0	0	0	0	0	0	0	0	0	0	0
Vom2r8	0	0	0	0	0	0	0	0	0	0	0	0	0	0	0	0	0
Vom2r9	0	0	0	0	0	0	0	0	0	0	0	0	0	0	0	0	0
LOC102556502	3.33333333333333	5	2	3.33333333333333	0.666666666666667	0.333333333333333	2	1.33333333333333	0.666666666666667	1.33333333333333	0.666666666666667	1.33333333333333	3.33333333333333	3	2	1.66666666666667	1.33333333333333
LOC685793	0	0	0	0	0	0	0	0	0	0	0	0	0	0	0	0	0
LOC100910657	0.666666666666667	0.333333333333333	0.333333333333333	0	0	0	0	0.666666666666667	0.333333333333333	0.666666666666667	0	0	1	1	0.333333333333333	0.333333333333333	0
LOC102556873	7.33333333333333	11.3333333333333	4.33333333333333	2.33333333333333	3.33333333333333	0	4.66666666666667	3	3.33333333333333	1.33333333333333	0.666666666666667	7	9.66666666666667	2.66666666666667	4.33333333333333	4.33333333333333	3.66666666666667
Frmd1	0	0	0	0	0	0	0.333333333333333	0	0	0	0	0	0	0	0	0	0
LOC120099127	0.333333333333333	0	0.333333333333333	0	0	0	0	0	0	0	0	0	0.333333333333333	0	0	0	1.66666666666667
Dact2	997.333333333333	226.333333333333	250.333333333333	220	788	287	596.666666666667	203	576.333333333333	197.666666666667	624.333333333333	745	954.333333333333	540	195.333333333333	191	733.333333333333
Smoc2	12.3333333333333	17.6666666666667	14.6666666666667	11.6666666666667	11.3333333333333	25	24	15	15.3333333333333	12.6666666666667	15.6666666666667	16.3333333333333	13.3333333333333	14.6666666666667	14	7.33333333333333	15
Trnap-agg_2	0	0	0	0	0	0	0	0	0	0	0	0	0	0	0	0	0
Thbs2	96.6666666666667	246	103	121.666666666667	117.333333333333	124	121.666666666667	63	68.6666666666667	161.333333333333	50.3333333333333	69.3333333333333	81.6666666666667	109	151.666666666667	107.333333333333	88
LOC120097714	0	0	0	0	0	0	0.333333333333333	0	0	0	0.333333333333333	0	0.333333333333333	0	0.666666666666667	0	0.333333333333333
LOC108348724	0	0	0	0	0	0	0	0	0	0	0	0	0	0	0	0	0
Wdr27	60.3333333333333	57	73	33	63	93	89	70.3333333333333	97.6666666666667	91	72	79.6666666666667	93.6666666666667	51	88	44	89.3333333333333
LOC100125364	378.333333333333	316.333333333333	425	432.666666666667	378.666666666667	434.333333333333	435	380	362.333333333333	346.333333333333	402.666666666667	374.333333333333	493	360	357.666666666667	345.666666666667	290.666666666667
Phf10	308.666666666667	277	382.333333333333	335	354	368.333333333333	379	316	371.333333333333	348	304	331	447	345.666666666667	292	272.333333333333	279.666666666667
Dynlt2	0.333333333333333	0.666666666666667	1	1	1.33333333333333	1	0	1	0.333333333333333	0.666666666666667	0.333333333333333	0	0.666666666666667	0.333333333333333	0.333333333333333	0.333333333333333	0
Ermard	191.666666666667	183	234.666666666667	233	225.333333333333	232.666666666667	232.666666666667	207	232	246.666666666667	182.333333333333	195.333333333333	210	204.333333333333	165.333333333333	177.333333333333	180.333333333333
LOC120099128	0.333333333333333	0	0.333333333333333	0	0	0	0	0	0	0	0	0	0	0	0	1	0
LOC102550786	0	0	0	0.666666666666667	0	0	0.333333333333333	0	0	0	0.333333333333333	0	0.333333333333333	0	0	0	0
LOC102550953	2.33333333333333	0.666666666666667	4.66666666666667	2	2	1	0.333333333333333	1.33333333333333	0.333333333333333	2.33333333333333	1.66666666666667	1.33333333333333	1.66666666666667	1.33333333333333	1.33333333333333	0.333333333333333	0.333333333333333
LOC102550720	0	0	0.666666666666667	0	0	0	0	0	0	0.333333333333333	0.333333333333333	0	0	0	0.666666666666667	0.333333333333333	0.333333333333333
Dll1	80.3333333333333	107.333333333333	139.666666666667	133.333333333333	126.333333333333	140	127.333333333333	137	107	109	103	118	151	126	98.6666666666667	115.666666666667	91.3333333333333
Fam120b	1320.66666666667	1181.33333333333	1769.66666666667	1609.33333333333	1475.33333333333	1676	1667	1580.33333333333	1531	1464.66666666667	1463	1610.33333333333	2004.66666666667	1465.66666666667	1374	1365.33333333333	1135.33333333333
LOC102557016	0	0	0	0	0	0	0	0	0	0	0	0	0	0	0	0	0
Psmb1	1985.33333333333	1498.66666666667	1470	1831.66666666667	1706.33333333333	1794	1775.33333333333	1363	1663.33333333333	1556.66666666667	1540.33333333333	1645.66666666667	2140	1604.33333333333	1607	1560	1415.66666666667
Tbp	185.666666666667	159.666666666667	206.666666666667	180	172.666666666667	195.333333333333	180.666666666667	169.666666666667	162.666666666667	170	179.333333333333	183	225.666666666667	178.666666666667	158.666666666667	149.333333333333	143.666666666667
Pdcd2	219.666666666667	173.333333333333	174.333333333333	198.333333333333	219.666666666667	222	224	155	200.666666666667	175	210.666666666667	216.666666666667	241.333333333333	193.666666666667	166.666666666667	193	174.333333333333
Prdm9	14.3333333333333	14	15.3333333333333	13.3333333333333	16	14.3333333333333	9	8	9.33333333333333	12	10.6666666666667	8	13.3333333333333	12.6666666666667	7.33333333333333	8.66666666666667	11
LOC102551889	74.6666666666667	49.6666666666667	49.3333333333333	65.6666666666667	78.6666666666667	65	72.6666666666667	35.3333333333333	74.6666666666667	54.3333333333333	69.3333333333333	76	77	40.6666666666667	44.3333333333333	59	65
LOC120099138	3	2	1.33333333333333	5	3	5.33333333333333	3.33333333333333	3.66666666666667	4.66666666666667	3	5.33333333333333	3	4.33333333333333	5.66666666666667	3	2	3.33333333333333
LOC108349526	15.3333333333333	7.33333333333333	12	15	15.6666666666667	15.3333333333333	13.6666666666667	14.6666666666667	15.3333333333333	11	13.6666666666667	10	17.6666666666667	10.3333333333333	12.3333333333333	14.6666666666667	9.33333333333333
Chd1	357.333333333333	385.666666666667	547	437.666666666667	446.333333333333	474.666666666667	460	464	490.666666666667	434	454	410	547.666666666667	473	346	365.666666666667	341.333333333333
Rgmb	1318.66666666667	1053.33333333333	1568.33333333333	1441.66666666667	1419.33333333333	1694.66666666667	1716.66666666667	1321	1657.33333333333	1362.33333333333	1263	1551	2073.33333333333	1478.33333333333	1423.33333333333	1339	943
LOC120100349	0	0	0	0	0	0	0	0	0	0	0	0	0	0	0	0	0
Trnaa-agc_2	0	0	0	0	0	0	0	0	0	0	0	0	0	0	0	0	0
LOC120100130	0	0	0	0	0	0	0	0	0	0	0	0	0	0	0	0	0
Riok2	190.333333333333	161.666666666667	192.666666666667	202	182	213	217	170.333333333333	194	185	187	187	259.666666666667	191.333333333333	176	173.333333333333	166
Lix1	1610.66666666667	1569.66666666667	2255	2177.33333333333	1959.33333333333	2805.33333333333	2314.66666666667	2281	2359.33333333333	2120	2612.33333333333	2416	2585.66666666667	1965.33333333333	1754.66666666667	2015	1846.33333333333
Lnpep	1506.66666666667	1526.66666666667	2514	2012	1855.33333333333	2089.33333333333	2115.33333333333	2144.66666666667	2017	1748.33333333333	1894.33333333333	2043.33333333333	2603.33333333333	2076.33333333333	1653.66666666667	1742.66666666667	1380
LOC102552729	5.66666666666667	8	7.33333333333333	4.33333333333333	8	10.6666666666667	5.66666666666667	9.33333333333333	11.6666666666667	7	9.66666666666667	9.66666666666667	11.6666666666667	9.33333333333333	10.3333333333333	8.66666666666667	7.66666666666667
LOC102552823	39.6666666666667	32	43	41.6666666666667	43	45.3333333333333	37.3333333333333	34.3333333333333	31.3333333333333	30.3333333333333	37.3333333333333	43	61	39.6666666666667	33	32	34.6666666666667
LOC102553133	0	0	0	0	0	0	0	0	0	0	0	0	0	0	0	0	0
Spaca6	184.666666666667	151	192.666666666667	176.333333333333	186	208	206.666666666667	235	229	206.333333333333	195.666666666667	199.666666666667	232.333333333333	192	151.333333333333	155.666666666667	175.666666666667
Mir99b	0	0	0	0	0	0	0	0	0	0	0	0	0	0	0	0	0
Mir3596c	0	0	0	0	0	0	0	0	0	0	0	0	0	0	0	0	0
Mirlet7e	0	0	0	0	0	0	0	0	0	0	0	0	0	0	0	0	0
Mir125a	0	0	0	0	0	0	0	0	0	0	0	0	0	0	0	0	0
Has1	11.6666666666667	10.3333333333333	13.3333333333333	10	11.3333333333333	11	12	9	9.33333333333333	11	12	12	19.3333333333333	8.66666666666667	8.66666666666667	10.3333333333333	10.3333333333333
LOC120099163	0.333333333333333	0	0.333333333333333	0.333333333333333	1.66666666666667	0	0.333333333333333	1	0.333333333333333	0.666666666666667	0.666666666666667	0	2	0	0	0.333333333333333	0.666666666666667
Fpr1	0	0.666666666666667	0	0	0.666666666666667	0	1	1	0.666666666666667	2	0	0.666666666666667	0.333333333333333	1	0	0	0
LOC120100140	0	0	0	0	0	0	0.333333333333333	0	0	0	0	0	0	0	0	0.333333333333333	0
LOC108349528	0.333333333333333	1.33333333333333	1.33333333333333	1	2	2.66666666666667	0.666666666666667	2	2.33333333333333	5.66666666666667	1.66666666666667	1.66666666666667	2.66666666666667	2	1	2	1
Fpr2	0.666666666666667	0.666666666666667	0	1	0.333333333333333	0.666666666666667	0	0.333333333333333	0	0.333333333333333	0	1	0.333333333333333	0.666666666666667	0.333333333333333	0	1
Fpr3	0	0	0	0	0	0	0	0.333333333333333	0	0	0.333333333333333	0	0	0	0	0	0
Fpr-rs4	0	0	0	0	0	0	0	0	0	0	0	0	0	0	0	0	0
Vom2r10	0	0	0	0	0	0	0	0	0	0	0	0	0	0	0	0	0
Fpr-rs6	0	0	0	0	0	0	0	0	0	0	0	0	0	0	0	0	0
Vom1r2	0	0	0	0	0	0	0	0	0	0	0	0	0	0	0	0	0
Vom1r3	0	0	0	0	0	0	0	0	0	0	0	0	0	0	0	0	0
Vom1r4	0	0	0	0	0	0	0	0	0	0	0	0	0	0	0	0	0
Vom2r11	0	0	0	0	0	0	0	0	0	0	0	0	0	0	0	0	0
Vom1r5	0	0	0	0	0	0	0	0	0	0	0	0	0	0	0	0	0
LOC681871	0	0	0	0	0	0	0	0	0	0	0	0	0	0	0	0	0
Fpr-rs3	0	0	0	0	0	0	0	0	0	0	0	0	0	0	0	0	0
LOC108349105	0	0	0	0	0	0	0	0	0	0	0	0	0	0	0	0	0
Vom1r6	0	0	0	0	0	0	0	0	0	0	0	0	0	0	0	0	0
Vom1r7	0	0	0	0	0	0	0	0	0	0	0	0	0	0	0	0	0
Vom1r8	0	0	0	0	0	0	0	0	0	0	0	0	0	0	0	0	0
Vom1r9	0	0	0	0	0	0	0	0	0	0	0	0	0	0	0	0	0
Vom1r10	0	0	0	0	0	0	0	0	0	0	0	0	0	0	0	0	0
Vom1r11	0	0	0	0	0	0	0	0	0	0	0	0	0	0	0	0	0
Vom1r12	0	0	0	0	0	0	0	0	0	0	0	0	0	0	0	0	0
Vom1r13	0	0	0	0	0	0	0	0	0	0	0	0.333333333333333	0	0	0	0	0
LOC120098104	0	0	0	0	0	0	0	0	0	0	0	0	0	0	0	0	0
Vom1r15	0	0	0	0	0	0	0	0	0	0	0	0	0	0	0	0	0
Ppp2r1a	8030.33333333333	6011.33333333333	8416.66666666667	8797.66666666667	7228	7956.66666666667	7471.66666666667	7406.66666666667	7267.33333333333	6752.66666666667	7352.33333333333	8003.66666666667	9874.66666666667	7729.33333333333	6729.66666666667	7430.33333333333	6541.33333333333
Vom1r16	0	0	0	0	0	0	0	0	0	0	0	0	0	0	0	0	0
LOC100365363	173.666666666667	156.666666666667	180	220.333333333333	202.666666666667	195.333333333333	201.333333333333	150	165	164	180.666666666667	196.333333333333	253.333333333333	223.333333333333	172	182	130.666666666667
Vom1r17	0	0	0	0	0	0	0	0	0	0	0	0	0	0	0	0	0.333333333333333
Vom1r-ps112	0	1	0.666666666666667	0.666666666666667	1.66666666666667	2.33333333333333	2.33333333333333	2.33333333333333	2.33333333333333	3.33333333333333	1	1	1	1	1	1	0.333333333333333
Vom1r20	0.333333333333333	0	0	0	0	0.333333333333333	0	0	0	0	0	0	1	0	0	0	0
LOC102557368	0.333333333333333	0.666666666666667	0	0.333333333333333	0	6.66666666666667	6.66666666666667	7.33333333333333	8	3.33333333333333	5.66666666666667	0.666666666666667	0.333333333333333	0.333333333333333	0	0.333333333333333	0
Vom1r21	0	0	0	0	0	0	0	0	0	0	0	0	0	0	0	0	0
LOC102554200	390.333333333333	351	425.666666666667	421	415.666666666667	422	442.666666666667	354.333333333333	390	366.666666666667	405.666666666667	380.333333333333	525.333333333333	410.333333333333	355	342.333333333333	320.333333333333
LOC108349017	5.33333333333333	6.66666666666667	8.33333333333333	8.66666666666667	7	8.33333333333333	12.3333333333333	7.33333333333333	9.66666666666667	11.6666666666667	6.66666666666667	7.33333333333333	9.66666666666667	10	4.66666666666667	8	7
LOC102552527	80.3333333333333	67.6666666666667	109	90.6666666666667	92	80.6666666666667	80	76.6666666666667	83.6666666666667	85	87.3333333333333	97	91.6666666666667	78.6666666666667	74.6666666666667	68	59
Zfp54	37	29.6666666666667	43.6666666666667	47.3333333333333	33	17	23.6666666666667	22.3333333333333	26	23	24.3333333333333	32.3333333333333	34.3333333333333	36	28.6666666666667	32.6666666666667	29.3333333333333
LOC103691005	57	49.6666666666667	79	59.3333333333333	58.6666666666667	92.3333333333333	78.6666666666667	84.6666666666667	66	96.3333333333333	99	50.3333333333333	72.6666666666667	53.3333333333333	45.3333333333333	44.6666666666667	43.6666666666667
LOC120099215	0	0	0	0	0	0	0	0	0.666666666666667	0	0	0	0	0	0	0	0
Trnar-ccu	0	0	0	0	0	0	0	0	0	0	0	0	0	0	0	0	0
Zfp53	25	35.3333333333333	51.6666666666667	45	40	46.3333333333333	44.6666666666667	52.3333333333333	37	43	44	35.6666666666667	56.3333333333333	48	34.6666666666667	44	25.3333333333333
LOC102547319	4.66666666666667	5.33333333333333	10	7.66666666666667	5.33333333333333	7.33333333333333	5.33333333333333	5.33333333333333	2.33333333333333	7	4.66666666666667	6.33333333333333	4.66666666666667	5.66666666666667	6	5.33333333333333	4
Zfp52	15.3333333333333	27.6666666666667	38	42.6666666666667	31.6666666666667	47	32.3333333333333	37.6666666666667	27.6666666666667	41.6666666666667	41	25	33.3333333333333	33.3333333333333	25.3333333333333	31.6666666666667	21
LOC102550851	112.666666666667	81.6666666666667	112.333333333333	118	102	144	131	116	136	126	150.333333333333	107.666666666667	138	114	84	99.6666666666667	84.3333333333333
LOC108348215	3.33333333333333	8.33333333333333	2	1.66666666666667	6.33333333333333	6	8	5.33333333333333	6.66666666666667	5.66666666666667	6	3.66666666666667	4	1.66666666666667	6.66666666666667	1.33333333333333	3
Zfp51	58.6666666666667	52	69.6666666666667	71.6666666666667	80.6666666666667	70.6666666666667	91.3333333333333	64.3333333333333	77	58.3333333333333	73.6666666666667	63.3333333333333	104.666666666667	76.3333333333333	56	48	44.6666666666667
RGD1565566	439.333333333333	293.333333333333	362.333333333333	380.666666666667	478	431	337	360	383	367	269	420.666666666667	479	343.666666666667	345	379	391
Vom1r22	0	0	0	0	0	0	0	0	0	0	0	0	0	0	0	0	0
Vom1r23	0	0	0	0	0	0	0	0	0	0	0	0	0	0	0	0	0
LOC102553001	5.66666666666667	4.66666666666667	15	10.3333333333333	10.3333333333333	9.66666666666667	6.66666666666667	11	11.3333333333333	8	4.66666666666667	9.66666666666667	11	5.66666666666667	6.33333333333333	2.66666666666667	6
LOC682206	187.333333333333	163.666666666667	243.333333333333	180	201.333333333333	204.666666666667	244	200	213.333333333333	188	191	199.333333333333	290.333333333333	208	204	160.333333333333	156
LOC120093134	55.3333333333333	52	75.3333333333333	52.6666666666667	59	51	78	70	70	45.6666666666667	37	67.6666666666667	84.6666666666667	59.3333333333333	51	41.3333333333333	49
LOC102548728	32	33.3333333333333	34.3333333333333	27.6666666666667	28.3333333333333	58	48.3333333333333	31.6666666666667	48.6666666666667	45.6666666666667	38	32.3333333333333	48	31.6666666666667	37.3333333333333	24.6666666666667	21.6666666666667
LOC120100076	0	0.333333333333333	1	0.333333333333333	0	9	6.66666666666667	5	4	10	6.66666666666667	1.33333333333333	0.333333333333333	0	0.333333333333333	0	0.666666666666667
LOC102547235	41.3333333333333	54	61	50.3333333333333	55.6666666666667	3.66666666666667	37.3333333333333	40.6666666666667	31.3333333333333	4	2	57.6666666666667	75.6666666666667	51.3333333333333	52	44.3333333333333	35.6666666666667
Zfp758	91	111.666666666667	167	137	114.333333333333	141	148.333333333333	159.666666666667	121.666666666667	137.666666666667	134.666666666667	128.666666666667	140.333333333333	130	87	106	94.3333333333333
Vom2r12	1	1	1.66666666666667	3.33333333333333	0.666666666666667	1.66666666666667	0.666666666666667	2	2.33333333333333	3.33333333333333	0.333333333333333	1.33333333333333	0.333333333333333	2	0.666666666666667	1	0.333333333333333
LOC120099221	0.333333333333333	0.333333333333333	0	0	0	0	0	0	0.333333333333333	0	0	0	0.333333333333333	0.333333333333333	0.333333333333333	0	0
LOC120100136	0	0	0	0	0	0	0	0	0	0.333333333333333	0	0	0.666666666666667	0	0	0	0
LOC120100159	0	0	0	0	0	0	0.666666666666667	0	0	0	0	0	0	0	0	0	0
LOC102555644	36.6666666666667	42	67.6666666666667	64.6666666666667	58.6666666666667	52.6666666666667	62.3333333333333	72	57.6666666666667	51	39	46.3333333333333	64.6666666666667	60.6666666666667	52.3333333333333	43.6666666666667	42.6666666666667
LOC102555377	187.666666666667	160.666666666667	227	240.333333333333	171	201	189.333333333333	192	174.666666666667	142	189	157.333333333333	229.333333333333	224.666666666667	165.666666666667	175	123.666666666667
LOC682225	6.33333333333333	3	4	6	5.66666666666667	6	6	7.66666666666667	4.66666666666667	6.33333333333333	5	4.33333333333333	5.33333333333333	7.33333333333333	3.33333333333333	4	7.66666666666667
LOC120099242	0.333333333333333	0.333333333333333	0.666666666666667	0	0.666666666666667	0	0	1.33333333333333	2.66666666666667	1	0	1	2.33333333333333	0.333333333333333	0.333333333333333	0.333333333333333	1.66666666666667
LOC102555191	60	59.3333333333333	87.6666666666667	66.3333333333333	85.3333333333333	106.666666666667	85	85.6666666666667	84.3333333333333	65.3333333333333	86	86.6666666666667	120.333333333333	84	57.3333333333333	51.6666666666667	62
Zfp945	172	137.333333333333	195.666666666667	172.666666666667	181.666666666667	195.666666666667	212	181.333333333333	208.333333333333	169.333333333333	210.666666666667	182	244.666666666667	183	140	143	122.333333333333
Vom2r80	2.33333333333333	3.33333333333333	2.66666666666667	1.33333333333333	1.33333333333333	4	6.66666666666667	4	6	4.66666666666667	6	2	2.33333333333333	0.666666666666667	3	0.666666666666667	1
Zfp40	501.666666666667	559	902.333333333333	1289	669.666666666667	280.666666666667	278.666666666667	285.666666666667	227.666666666667	244.666666666667	267.333333333333	576	738	931.666666666667	488	901	443
Vom2r15	0	0	0	0	0	0	0	0	0	0	0	0	0	0	0	0	0
LOC682419	0	0	0	0	0	0	0	0	0	0	0	0	0	0	0	0	0
Vom2r16	0	0	0	0	0	0	0	0	0	0	0	0	0	0	0	0	0
LOC120097717	0	0	0	0	0	0.333333333333333	0	0	0	0	0	0	0	0	0	0	0
Vom2r17	0.333333333333333	0	0	0	0	0	0	0.333333333333333	0	0	0	0	0	0	0	0	0
LOC108348195	0	0.333333333333333	0	0	0	0	0	0	0	0	0	0	0	0	0	0	0
Vom2r19	0	0	0	0	0	0	0	0	0	0	0	0	0	0	0	0	0
Vom2r18	0	0	0	0	0	1	0.333333333333333	0	0	0.333333333333333	0	0	0	0	0	0	0
Vom2r22	0.333333333333333	0	0	0	0	0.666666666666667	1	1.33333333333333	0	0	0.333333333333333	0	0	0	0	0	1.33333333333333
LOC680562	30	34.3333333333333	57.6666666666667	52.6666666666667	41	51.3333333333333	46.3333333333333	47	41.6666666666667	42.3333333333333	28	45.3333333333333	50.3333333333333	51.3333333333333	31.3333333333333	41.6666666666667	42
Actl9b	0	0	0	0	0	0.333333333333333	0	0	0	0	0	0	0	0	0	0	0
Vom2r23	0	0	0	0	0	0	0	0	0	0	0	0	0	0	0	0	0
Vom2r24	0.333333333333333	0	0	0	0	0	0	0	0	0	0	0	0	0	0	0	0
Vom2r25	0	0	0	0	0	0	0	0	0	0	0	0	0	0	0	0	0
Vom1r24	0	0	0	0	0	0	0	0	0	0	0	0	0	0	0	0	0
LOC120098107	0	0	0	0	0	0	0	0	0	0	0	0	0	0	0	0	0
Vom1r27	0	0	0	0	0	0	0	0	0	0	0	0	0	0	0	0	0
Vom1r63	0	0	0	0	0	0	0	0	0	0	0	0	0	0	0	0	0
Vom1r110	0	0	0	0	0	0	0	0	0	0	0	0	0	0	0	0	0
Vom1r28	0	0	0	0	0	0	0	0	0	0	0	0	0	0	0	0	0
Vom1r29	0	0	0	0	0	0	0	0	0	0	0	0	0	0	0	0	0
LOC100911184	0	0	0	0	0	0	0	0	0	0	0	0	0	0	0	0	0
LOC102554457	217	173	278	246.333333333333	245.666666666667	266.333333333333	295.333333333333	233	256.666666666667	217	249.666666666667	235.666666666667	326	253.333333333333	201	208	178.333333333333
LOC120099261	0	0	0	0	0	0	0	0	0	0	0	0	0	0	0	0	0
Vom1r30	0	0	0	0	0	0	0	0	0	0	0	0	0	0	0	0	0
Vom2r26	0	0	0	0	0	0	0	0	0	0	0	0	0	0	0	0	0
Lilrc2	0	0.666666666666667	0	1	1	0.333333333333333	0.666666666666667	0	0.666666666666667	0.333333333333333	0	0.333333333333333	0.666666666666667	0.333333333333333	0	0.333333333333333	0.333333333333333
RGD1562625	0	0.333333333333333	0	0	0.666666666666667	0	0	0.333333333333333	0	0	0	0.333333333333333	0	0	0	0	0
Lilrb2	4.66666666666667	7.66666666666667	3.66666666666667	7	6	9.33333333333333	6.66666666666667	4.66666666666667	5.33333333333333	6.33333333333333	4.33333333333333	4	6	5.66666666666667	2	4	6.66666666666667
Lilrb3l	34.3333333333333	30	32.3333333333333	33.6666666666667	30	23.6666666666667	20.3333333333333	16.6666666666667	18.6666666666667	22.6666666666667	22.6666666666667	14	22.3333333333333	23.3333333333333	11	21.6666666666667	19.6666666666667
LOC120099266	1.33333333333333	0.666666666666667	1	0	1.66666666666667	0.666666666666667	1.66666666666667	0.666666666666667	1.33333333333333	0.333333333333333	1	1.33333333333333	0	0.666666666666667	0.666666666666667	1.33333333333333	0
Lilrb1	1	1.33333333333333	2	1.33333333333333	2	1.66666666666667	1	1	2	1.66666666666667	0.333333333333333	1	0.666666666666667	1	0.666666666666667	0.666666666666667	1.66666666666667
Lilrb3a	11	18.6666666666667	20	31	20.6666666666667	20.3333333333333	16.6666666666667	14.6666666666667	18	18.3333333333333	14	23.3333333333333	22.3333333333333	23.6666666666667	8.66666666666667	16	23.3333333333333
LOC120099276	6.66666666666667	7	7.66666666666667	8	10.6666666666667	28	25.6666666666667	26.3333333333333	28	31.6666666666667	24.3333333333333	7.33333333333333	5.66666666666667	9	7	5.33333333333333	5
Rps9l1	386.333333333333	292	315.333333333333	355.666666666667	368.666666666667	371.333333333333	358.666666666667	300	352.333333333333	329.333333333333	494	322.666666666667	397.666666666667	310	263	329.666666666667	283
Tsen34	616.333333333333	547.333333333333	574	601.333333333333	644	591	573.666666666667	476	565	551.333333333333	604	605.666666666667	753	569	538.333333333333	493.666666666667	549
Mboat7	1715	1176.66666666667	1615	1653.66666666667	1619.33333333333	1732	1589	1367	1589.33333333333	1420	1599	1743.33333333333	2048.66666666667	1561	1451.66666666667	1342.66666666667	1378.33333333333
Tmc4	5	1.33333333333333	2	3	3.33333333333333	4.33333333333333	3.66666666666667	3.33333333333333	1.33333333333333	5	1.33333333333333	2	2.33333333333333	4.33333333333333	0.666666666666667	1.66666666666667	5
Leng1	108.333333333333	85	94.3333333333333	83.3333333333333	95	103.333333333333	102.333333333333	97.3333333333333	92.3333333333333	83	92	99.3333333333333	127.333333333333	87.6666666666667	82.6666666666667	70.6666666666667	92.6666666666667
Cnot3	397.333333333333	328.666666666667	463.666666666667	447	423	429.666666666667	406.333333333333	385	419.666666666667	396.333333333333	425	495.333333333333	576	395.666666666667	388	390	348
Mir3572	0	0	0	0	0	2	1	0.666666666666667	2	3	3.33333333333333	0	0	0	0	0	0
Prpf31	328	259.333333333333	362	352	327	344	309	310	313	277.333333333333	334	330.666666666667	411	311.333333333333	268	322	294.666666666667
Tfpt	240.333333333333	178	187	224	232.666666666667	249.333333333333	207	168.333333333333	214.333333333333	191.666666666667	219.333333333333	239	269.333333333333	193.666666666667	193	189.333333333333	186.666666666667
Ndufa3	268	276.333333333333	192.333333333333	227.666666666667	218.666666666667	244	204.333333333333	182.333333333333	208.666666666667	207.333333333333	416.333333333333	226.333333333333	273	219.333333333333	209.333333333333	219	228
Oscar	5	4.66666666666667	4.66666666666667	5.33333333333333	5	9	6.33333333333333	6.66666666666667	8	4.33333333333333	4.66666666666667	5	7.66666666666667	4.66666666666667	3.66666666666667	4.33333333333333	5.33333333333333
LOC100359972	0	0.333333333333333	1.33333333333333	1.33333333333333	0	0.666666666666667	0.666666666666667	0.333333333333333	1.33333333333333	1	0.666666666666667	1	1	1	0.666666666666667	0.666666666666667	0
LOC120099280	0	0	0	0	0	0	0	0	0.333333333333333	0	0	0	0	0	0	0	0
Tarm1	0	0	0	0	0	0	1	0	0	0.333333333333333	0	0	0	0	0	0.333333333333333	0
Vstm1	8.33333333333333	21.6666666666667	35	43.6666666666667	18.3333333333333	32	17.6666666666667	30	12.6666666666667	21	26.6666666666667	16.6666666666667	36	23.3333333333333	22	27	11.6666666666667
Cacng6	18.6666666666667	25.6666666666667	34.3333333333333	36	30	29.6666666666667	29.6666666666667	36.6666666666667	30.3333333333333	28.3333333333333	43.3333333333333	34.6666666666667	30.3333333333333	31.3333333333333	27.3333333333333	45.3333333333333	24.3333333333333
Cacng8	718	980	1580	1515	1141	1205.33333333333	1063	1470.66666666667	1008.66666666667	1078.33333333333	1152.33333333333	1310.66666666667	1632	1217	1259.66666666667	1363.66666666667	771.666666666667
Mir935	0	0	0	0	0	3.33333333333333	1.66666666666667	4.33333333333333	4	3.33333333333333	6	0	0	0	0	0	0
LOC103691003	37.6666666666667	50.6666666666667	77.6666666666667	71	60	70.3333333333333	71.3333333333333	94.3333333333333	71.3333333333333	69.3333333333333	51	49.6666666666667	66.3333333333333	66.6666666666667	50	53.6666666666667	39
Cacng7	1541.66666666667	1042	1492.33333333333	1369.33333333333	1445.66666666667	1312	1258.33333333333	1230.33333333333	1301.66666666667	1094.66666666667	1449	1578.66666666667	1850	1457.66666666667	1041.33333333333	1225.33333333333	1285.66666666667
Prkcg	3809.33333333333	4454.66666666667	7621	7582.33333333333	5167	7183.66666666667	5969	6724.33333333333	6375	6055	5798	6362.33333333333	7908	5712.66666666667	6301	6472	3657.33333333333
Myadm	1078.33333333333	836.333333333333	1325.33333333333	1253	1028.33333333333	1318	1193.66666666667	1084.33333333333	1152.33333333333	1064	1067.66666666667	1131	1398.33333333333	1047.33333333333	1019	1073.66666666667	817.333333333333
LOC120097720	1	0.666666666666667	0.666666666666667	0	1	1	1.66666666666667	2	1.33333333333333	3.66666666666667	2	3.66666666666667	2.66666666666667	2.33333333333333	2	3	0.666666666666667
Olr1l	0	0	0	0	0	0	0	0	0	0	0	0.333333333333333	0	0	0	0	0
LOC103689958	0	0	0	0	0	0	0	0	0	0	0	0	0	0	0	0	0
Olr386	0	0	0	0	0	0	0	0	0	0	0	0	0	0	0	0	0
Nlrp12	0	0.333333333333333	0	0.333333333333333	0	0	0	0	0.333333333333333	0.333333333333333	0.333333333333333	0	0	0.333333333333333	0	0.666666666666667	0.333333333333333
Mir295-1	0	0	0	0	0	0	0	0	0	0	0	0	0	0	0	0	0
Mir294	0	0	0	0	0	0	0	0	0	0	0	0	0	0	0	0	0
Mir293	0	0	0	0	0	0	0	0	0	0	0	0	0	0	0	0	0
Mir291b	0	0	0	0	0	0	0	0	0	0	0	0	0	0	0	0	0
Mir292	0	0	0	0	0	0	0	0	0	0	0	0	0	0	0	0	0
Mir291a	0	0	0	0	0	0	0	0	0	0	0	0	0	0	0	0	0
Mir290	0	0	0	0	0	0	0	0	0	0	0	0	0	0	0	0	0
LOC292543	0	0	0	0.666666666666667	0	0	0	0	0	0.333333333333333	0	0	0	0	0.666666666666667	0	0
Vom2r27	0	0	0	0	0	0	0	0	0	0	0	0	0	0	0	0	0
Nlrp4a	0	0	0	0	0	0	0	0	0	0	0	0	0	0	0	0	0
Nlrp4f	0	0	0	0	0	0	0	0	0	0	0	0	0	0	0	0	0
Vom1r31	0	0	0	0	0	0	0	0	0	0	0	0	0	0	0	0	0
Vom2r28	0	0	0	0	0	0	0	0	0	0	0	0	0	0	0	0	0
Zfp418	116	83	143.666666666667	131.333333333333	129.333333333333	117	136.333333333333	113	123.666666666667	107.333333333333	115	134	141.333333333333	118	99.3333333333333	104.333333333333	87.6666666666667
LOC691135	59.3333333333333	43.3333333333333	92.6666666666667	74	70	78.6666666666667	79	71.3333333333333	80.6666666666667	59.6666666666667	52	80	86	75.6666666666667	65.3333333333333	58.6666666666667	60
Zfp772	26.6666666666667	14	16.6666666666667	11.3333333333333	18	16	15.6666666666667	11.3333333333333	17.3333333333333	20.3333333333333	18.3333333333333	18.3333333333333	17.6666666666667	19	13	10.3333333333333	18
LOC108349540	2	1	2.66666666666667	3	1.66666666666667	1.66666666666667	3.33333333333333	2.66666666666667	2.33333333333333	2.33333333333333	2	2.33333333333333	3.33333333333333	0.333333333333333	2.33333333333333	0.333333333333333	0
Hiatl3	562.333333333333	444.666666666667	681	627.666666666667	588.666666666667	609.666666666667	633.333333333333	566.666666666667	577	532.666666666667	391	590.333333333333	752.666666666667	563.666666666667	542	540	449.333333333333
Zfp773-ps1	25	26	31.3333333333333	29	30.3333333333333	32.6666666666667	27.6666666666667	30.3333333333333	24	27.6666666666667	28.6666666666667	27.3333333333333	36.6666666666667	32.6666666666667	32	23	25.6666666666667
Zfp954	141	110.333333333333	110.666666666667	129.333333333333	116.333333333333	126.333333333333	126.333333333333	112.666666666667	121	108.666666666667	127	121.333333333333	169	116	115.666666666667	116.333333333333	119
LOC102547517	0	0	0	0	0	7.66666666666667	5	5.33333333333333	4	4.66666666666667	5.33333333333333	0	0	0	0	0	0
LOC102547412	0	0	0	0	0	0	1.33333333333333	0	0	0	0	0	0.333333333333333	0	0	0	0
Aurkc	244.333333333333	212	286.333333333333	245.666666666667	299.333333333333	284	341	289	314.666666666667	272.333333333333	240.333333333333	252.333333333333	333	265.333333333333	221.666666666667	223	233.333333333333
LOC103690204	21	14	19.3333333333333	19	20.3333333333333	79.6666666666667	100.666666666667	75	91.3333333333333	88.3333333333333	76	22	27	18.3333333333333	19.3333333333333	24.3333333333333	20.6666666666667
Usp29	736.666666666667	616.666666666667	1034	747.666666666667	829	935	1050	787	998	865.666666666667	810.666666666667	856.333333333333	1131.66666666667	904.666666666667	730.666666666667	690	673
Mir3099	0	0	0	0	0	0	0	0	0	1.33333333333333	0	0	0	0	0.333333333333333	0	0
LOC120100463	0.333333333333333	0	0.333333333333333	0	0	0	0	0	0	0	0	0	0	0	0	0	0
Peg3	4592	4245.33333333333	8078.66666666667	5333.66666666667	5668	6687.66666666667	7043.33333333333	5761	6703	6131.66666666667	5182.33333333333	6272.66666666667	8197.66666666667	6319.33333333333	5603	4851.66666666667	4355.66666666667
Apeg3	0	0	0	0	0	219.666666666667	227	183	214.333333333333	189	146	0	0	0	0	0	0
Zim1	22	23.3333333333333	85.6666666666667	24.6666666666667	26.3333333333333	29.6666666666667	28	22	38.6666666666667	77.6666666666667	23.6666666666667	28	33	28.6666666666667	37.3333333333333	15	26
LOC102548092	0	0	0	0	0	0	0	0	0.666666666666667	0	0.333333333333333	0	0	0	0	0	0
Olr3	0	0	0	0	0	0	0	0	0	0	0	0	0	0	0	0	0
Olr4	0	0	0	0	0	0	0	0	0	0	0	0	0	0	0	0	0
Olr5	0	0	0	0	0	0	0	0	0	0	0	0	0	0	0	0	0
Olr6	0	0	0	0	0	0	0	0	0	0	0	0	0	0	0	0	0
Olr7	0	0	0	0	0	0	0	0	0	0	0	0	0	0	0	0	0
Olr8	0	0	0	0	0	0	0	0	0	0	0	0	0	0	0	0	0
LOC103691061	0	0	0	0	0	0	0	0	0	0	0	0	0	0	0	0	0
Smim17	241.666666666667	222.333333333333	303.333333333333	301	257	369.666666666667	313	275	287.666666666667	269	260.333333333333	288.666666666667	382.333333333333	313	271.333333333333	282	192.666666666667
Zfp28	49.6666666666667	46	72.6666666666667	64	53.3333333333333	69	94.3333333333333	69.6666666666667	82.3333333333333	59	69.6666666666667	63.6666666666667	74.3333333333333	66	48.6666666666667	49.3333333333333	48
Zfp78	23.3333333333333	20.3333333333333	39.6666666666667	31	33.3333333333333	42.3333333333333	41.3333333333333	42.6666666666667	38	33.6666666666667	32.3333333333333	22.6666666666667	31.6666666666667	31	26.3333333333333	26.6666666666667	25.6666666666667
LOC102548162	28.3333333333333	25.6666666666667	41	33	41.3333333333333	43.6666666666667	53	50.3333333333333	57	54.3333333333333	30.3333333333333	30	41.3333333333333	34.3333333333333	35.6666666666667	33.3333333333333	26
Zfp583	63.6666666666667	50	71.3333333333333	69	69.3333333333333	69.3333333333333	69.3333333333333	63.6666666666667	70.3333333333333	56.3333333333333	65.6666666666667	76.6666666666667	81.3333333333333	65.6666666666667	71.6666666666667	62	53.6666666666667
Zfp667	170	228	278.333333333333	302	238.333333333333	301	282	247.666666666667	273.666666666667	256.333333333333	276.666666666667	230.666666666667	324.666666666667	258.333333333333	255.333333333333	228.333333333333	157.333333333333
LOC103691035	0	1	1.66666666666667	1	0.333333333333333	1	1	1	1.33333333333333	1.66666666666667	0	1.66666666666667	0	1	1.66666666666667	0.333333333333333	2
Zscan5b	0	0	0	0	0.333333333333333	0	0.333333333333333	0	0	0	0	0	0	0	0	0	0
Galp	0	0	0	0	0	0	0	0	0.333333333333333	0	0	0	0	0	0	0.333333333333333	0
Zfp444	681.666666666667	577.666666666667	847	752	756	788.666666666667	697	650.666666666667	741	654	811.333333333333	744	999	731.666666666667	642.666666666667	656	694.333333333333
Zfp787	112	80.6666666666667	95	105.666666666667	106.333333333333	103.333333333333	96.6666666666667	86	102.666666666667	99	116.333333333333	131	130.333333333333	97.6666666666667	107.666666666667	93.3333333333333	112
Nlrp5	0.666666666666667	0	1.66666666666667	0	0	0	0	0	0.666666666666667	0.666666666666667	0.333333333333333	0.333333333333333	0.333333333333333	1.33333333333333	0.333333333333333	0.333333333333333	0
Nlrp4	0	0	0	0	0	0	0	0	0	0	0	0	0	0	0	0	0
RGD1564651	0	0	0	0	0	0	0	0	0	0	0	0	0	0	0	0	0
LOC691325	0	0	0	0	0	0	0	0	0	0	0	0	0	0	0	0	0
Obox2	0	0	0	0	0	0	0	0	0	0	0	0	0	0	0	0	0
LOC120098145	0	0	0	0	0	0	0	0	0	0	0	0	0	0	0	0	0
LOC120098147	0	0	0	0	0	0	0	0	0	0	0	0	0	0	0	0	0
Vom1r32	0	0	0	0	0	0	0	0	0	0	0	0	0	0	0	0	0
Nlrp9	0	0	0	0	0	0	0	0	0	0	0	0	0	0	0	0	0
Vom1r39	0	0	0	0	0	0	0	0	0	0	0	0	0	0	0	0	0
LOC120099323	0	0	0	0	0	0	0	0	0	0	0	0	0	0	0	0	0
Vom1r64	0	0	0	0	0	0	0	0	0	0	0	0	0	0	0	0	0
LOC120099328	0	0	0	0	0	0	0	0	0	0	0	0	0	0	0	0	0
Vom1r35	0	0	0	0	0	0	0	0	0	0	0	0	0	0	0	0	0
LOC120093107	0	0	0	0	0	0	0	0	0	0	0	0	0	0	0	0	0
Vom1r36	0	0	0	0	0	0	0	0	0	0	0	0	0	0	0	0	0
Vom1r37	0	0	0	0	0	0	0	0	0	0	0	0	0	0	0	0	0
Vom1r38	0	0	0	0	0	0	0	0	0	0	0	0	0	0	0	0	0
Rasl2-9	430	262.666666666667	386	396.333333333333	399.666666666667	414.333333333333	379.333333333333	344.333333333333	339.666666666667	340.333333333333	273.666666666667	388.333333333333	475.333333333333	355.333333333333	326.333333333333	340.333333333333	310
Rfpl4a	0.333333333333333	0	0	0.333333333333333	0	0	0.666666666666667	0.333333333333333	0	0	0	0.333333333333333	0	0	0.333333333333333	0	0
Epn1	3809.33333333333	2624.33333333333	3568.33333333333	3781	4012	3872.33333333333	3442.66666666667	3256.33333333333	3729.33333333333	3507	4385.33333333333	4389.33333333333	4960.33333333333	3596.33333333333	3371.66666666667	3468	3620.33333333333
U2af2	1618.66666666667	1335.33333333333	1774.33333333333	1742.33333333333	1706.33333333333	1676.66666666667	1550.33333333333	1483.66666666667	1590	1451	1574.33333333333	1706.66666666667	2216.66666666667	1672.66666666667	1482	1499.66666666667	1493
Ccdc106	361	260	365	383	367.666666666667	445.666666666667	400	361.333333333333	433	381.666666666667	429	394	511	364.666666666667	367.666666666667	364	324
Zfp580	220	155	208.666666666667	213.333333333333	198	232.666666666667	174.666666666667	182.666666666667	195.666666666667	199	219.333333333333	212.333333333333	256	196	160.333333333333	186	165.333333333333
LOC120100122	0	0	0	0	0	0	0.333333333333333	0	0	0	0	0	0	0	0	0	0
Zfp865	136.333333333333	104.333333333333	130	116.333333333333	147	133	135	117	148	131.333333333333	147.666666666667	146	163.333333333333	146.666666666667	120.333333333333	124	131
LOC100911196	296.666666666667	235.666666666667	347.333333333333	319.333333333333	335.666666666667	358	306.666666666667	317.666666666667	344.333333333333	304	359	377	435	324.666666666667	300.666666666667	280	303.666666666667
Fiz1	274	181.666666666667	265	240	274.333333333333	276	242.333333333333	216.666666666667	255.333333333333	256.666666666667	291	273.666666666667	340	261	211	214	246
Zfp524	83	68.6666666666667	73.6666666666667	80	77.6666666666667	80.6666666666667	70	68	71.3333333333333	78	92	83.6666666666667	98.3333333333333	77	75.6666666666667	71.6666666666667	78.3333333333333
Zfp579	132.333333333333	83	100	91.6666666666667	113.333333333333	114.666666666667	86.6666666666667	81.6666666666667	97.6666666666667	107.333333333333	106.333333333333	115.666666666667	134.333333333333	111.333333333333	92	95	86
Sbk3	0	0	1	0.333333333333333	0.333333333333333	0.666666666666667	0.333333333333333	0.333333333333333	0.666666666666667	1	0	0.333333333333333	0	0	0.333333333333333	0	0
Sbk2	0.333333333333333	3.33333333333333	0	0	0	0.333333333333333	1.66666666666667	0.333333333333333	0.333333333333333	5.66666666666667	0	0	0	0	6.33333333333333	0	1.33333333333333
Ssc5d	30.6666666666667	43.6666666666667	46.6666666666667	54.6666666666667	55.3333333333333	64.6666666666667	51.3333333333333	47.3333333333333	53.6666666666667	56	57.3333333333333	50	45.6666666666667	36	33.3333333333333	40.6666666666667	39.6666666666667
Nat14	442.333333333333	269.666666666667	387.666666666667	430	438.666666666667	487.666666666667	381.666666666667	386.333333333333	417.333333333333	345.333333333333	459	484.666666666667	541.666666666667	373.333333333333	400	395	360
Zfp628	157	109.333333333333	143.333333333333	158.333333333333	137.333333333333	150	139	122.666666666667	146.666666666667	146.333333333333	153	156.333333333333	182.333333333333	138.333333333333	132.333333333333	127.333333333333	130.333333333333
LOC684792	2.66666666666667	4.33333333333333	6.33333333333333	3.33333333333333	2.33333333333333	10.6666666666667	8.33333333333333	11.3333333333333	8.33333333333333	10.6666666666667	8.33333333333333	7.33333333333333	5	10	3.66666666666667	5.66666666666667	7.33333333333333
LOC684270	189.666666666667	146.666666666667	160	168	180.666666666667	201.333333333333	186.333333333333	168.666666666667	172.333333333333	171.666666666667	187	191	212.333333333333	158.333333333333	149.333333333333	140	149.333333333333
Isoc2b	113.333333333333	109.666666666667	107.333333333333	96.6666666666667	117.333333333333	112	112	83.6666666666667	100.666666666667	120	95.6666666666667	102.666666666667	137	111.333333333333	115.666666666667	98	106.333333333333
Shisa7	1811.66666666667	1779	2879.33333333333	2701.33333333333	2242.66666666667	2579.33333333333	2429	2794.33333333333	2411.33333333333	2285.33333333333	2408.33333333333	2498.66666666667	2922	2302.33333333333	2180	2269.33333333333	1632.66666666667
Ube2s	345.666666666667	297.333333333333	331.333333333333	344.333333333333	346.333333333333	235.666666666667	206.666666666667	212.333333333333	222	202.666666666667	293.333333333333	332	428.666666666667	309.666666666667	285.333333333333	320.666666666667	295
Rpl28	500	376.666666666667	382.333333333333	412.333333333333	462.666666666667	383.666666666667	333	293.666666666667	344.333333333333	307.666666666667	466.333333333333	443.666666666667	502.333333333333	384.333333333333	386.666666666667	367.666666666667	395
Tmem238	13.6666666666667	9.33333333333333	8.33333333333333	11.6666666666667	18.3333333333333	11.3333333333333	13	4.33333333333333	14	8.33333333333333	12.6666666666667	19.6666666666667	15	10.3333333333333	18.3333333333333	13.6666666666667	15.3333333333333
Tmem190	15.6666666666667	7	8.66666666666667	8.33333333333333	10	9.66666666666667	10.6666666666667	6.33333333333333	9.33333333333333	5.66666666666667	5.66666666666667	12.3333333333333	16	11.3333333333333	7.33333333333333	8.66666666666667	6.66666666666667
Il11	7	6	7.66666666666667	9.66666666666667	7.33333333333333	7	9.33333333333333	8	5	6	8	8	9.66666666666667	7.33333333333333	4	9.33333333333333	4
Fam71e2	0	0	0	0	0	0	0	0	0.333333333333333	0	0	0.333333333333333	0	0	0	0	0
Cox6b2	26	26.6666666666667	20.6666666666667	22.6666666666667	24	28.3333333333333	21	29	29	29	27.3333333333333	19	30.3333333333333	15	31.3333333333333	20.3333333333333	14
Kmt5c	228	180.333333333333	229.333333333333	200.333333333333	256	241.666666666667	274.666666666667	211	263	275.666666666667	211.666666666667	220.333333333333	260	223	180.666666666667	175.666666666667	241.666666666667
LOC120099388	22.3333333333333	15	10.3333333333333	8.66666666666667	16.6666666666667	12	17.3333333333333	12.6666666666667	17.6666666666667	17	19.6666666666667	19.6666666666667	21.6666666666667	13.6666666666667	13.6666666666667	12	12.3333333333333
Tmem150b	7	5.66666666666667	11	8	8.66666666666667	148.666666666667	118	121	148	106	178	12.3333333333333	15	9.66666666666667	8.66666666666667	6.33333333333333	6.66666666666667
Brsk1	6017.33333333333	3440.66666666667	5224	5185.66666666667	5787.33333333333	5534.66666666667	5159.33333333333	4679.33333333333	5840.33333333333	4357.33333333333	5807.66666666667	6382.66666666667	7006.66666666667	5028.66666666667	4387.33333333333	4429.33333333333	5790.66666666667
LOC108349434	0.666666666666667	1	1	1.66666666666667	1	2	0.666666666666667	1.33333333333333	0.666666666666667	0	1	1	1.66666666666667	1	1.66666666666667	0.333333333333333	2.66666666666667
Hspbp1	1106.33333333333	646.666666666667	840.666666666667	909	995	902	837.666666666667	743	911.333333333333	794.333333333333	940.666666666667	1084.33333333333	1212.66666666667	885.666666666667	879.666666666667	829.666666666667	927.666666666667
Ppp6r1	1924.33333333333	1629.33333333333	2304.33333333333	2188	2062	2120	2028.66666666667	1907.66666666667	2036.66666666667	1926.33333333333	2020.66666666667	2271	2599.66666666667	1969.66666666667	1780	1884.33333333333	1945.66666666667
Tmem86b	6	4.66666666666667	8	8.33333333333333	10	7.33333333333333	7.66666666666667	7.66666666666667	5	13	6	11	9	8	7.66666666666667	6	8.33333333333333
Ptprh	8.33333333333333	7.66666666666667	5.66666666666667	4.33333333333333	8	2.66666666666667	7.66666666666667	4	5.66666666666667	7.33333333333333	1.66666666666667	6	7	8	4.33333333333333	5	4.33333333333333
LOC108349515	27	16	19.3333333333333	20.6666666666667	30.3333333333333	48	46	45.6666666666667	49	44	62.3333333333333	24.6666666666667	33	20.3333333333333	27.3333333333333	21.3333333333333	32.6666666666667
Syt5	2518.66666666667	1422.33333333333	2066.66666666667	2091	2166.33333333333	1668.66666666667	1605.66666666667	1377	1686.66666666667	1348.66666666667	1682.66666666667	2419	2795.66666666667	1980.66666666667	1876.66666666667	1787.33333333333	1970.66666666667
Dnaaf3	38	60	85	48.6666666666667	38.3333333333333	33.6666666666667	28.6666666666667	22.3333333333333	27.6666666666667	65	17.6666666666667	36.6666666666667	40.3333333333333	27.3333333333333	61.6666666666667	36.3333333333333	66
Tnni3	4.66666666666667	8.66666666666667	11.3333333333333	6.33333333333333	5	4.33333333333333	3	2	1.33333333333333	11.3333333333333	0.666666666666667	9.33333333333333	2.66666666666667	3.33333333333333	8.66666666666667	3.33333333333333	11.3333333333333
Tnnt1	27	26	45.6666666666667	23	21.3333333333333	9	10.6666666666667	4	10	7	13	26.6666666666667	39	24.6666666666667	33.6666666666667	29.6666666666667	41.6666666666667
Ppp1r12c	1618.66666666667	1089	1452	1496.66666666667	1588.33333333333	1429.66666666667	1402	1294.66666666667	1495.33333333333	1280.66666666667	1454.33333333333	1697.33333333333	2032	1450.66666666667	1232.33333333333	1349.66666666667	1364.33333333333
Eps8l1	2.66666666666667	3.33333333333333	7.66666666666667	4	6.66666666666667	3	7	4.66666666666667	6	4.33333333333333	4.33333333333333	4.66666666666667	5.66666666666667	5	3.66666666666667	5	5.66666666666667
Rdh13	237.666666666667	209.666666666667	250	248	229.666666666667	237.666666666667	237	192	207.333333333333	196.333333333333	212.666666666667	237.666666666667	293.333333333333	258.666666666667	216	198.666666666667	182.666666666667
Gp6	4	4	3.66666666666667	6	4	1.33333333333333	2.66666666666667	2.33333333333333	5	1	1.33333333333333	4.33333333333333	4.33333333333333	5	4	2.33333333333333	1.66666666666667
Nlrp2	0	0	0	0.333333333333333	0	0	0	0	0	0	0	0.333333333333333	0.333333333333333	0	0	0	0
Ncr1	0	0.333333333333333	0	0	0	0	0.333333333333333	0	0	0	0	0.333333333333333	0.333333333333333	0.333333333333333	0.333333333333333	0	1
Fcar	0	0	0.333333333333333	0	0	0	0	0	0	0.333333333333333	0	0	0	0	0.666666666666667	0	0
LOC108349720	51	40.6666666666667	54	46	55.3333333333333	62.3333333333333	58.6666666666667	52.3333333333333	50.6666666666667	47	37.6666666666667	53.3333333333333	64	56	62.6666666666667	42.6666666666667	45.3333333333333
Kir3dl1	0	0	0	0	0	0	0	0	0	0	0	0	0	0	0	0	0
Lilrb4	0.666666666666667	2.33333333333333	2	3.33333333333333	0.333333333333333	2.66666666666667	2.66666666666667	0.666666666666667	1.66666666666667	0.666666666666667	1.66666666666667	1	0	0.666666666666667	1	2.66666666666667	0.333333333333333
Lilrb3	3.66666666666667	8.33333333333333	8	6.66666666666667	4.33333333333333	4.33333333333333	2	0.333333333333333	1.66666666666667	1.66666666666667	0.333333333333333	3	2	4.33333333333333	4.33333333333333	2	2.66666666666667
Lilra5	2	3.66666666666667	1.66666666666667	0.666666666666667	2.66666666666667	1.33333333333333	2	3	2.66666666666667	3	1.66666666666667	1.33333333333333	4.66666666666667	2	0.666666666666667	1	1.66666666666667
Cdc42ep5	63.6666666666667	58	58	62.3333333333333	84.3333333333333	47.3333333333333	50	44.6666666666667	40.6666666666667	41.3333333333333	41.6666666666667	71.6666666666667	82.3333333333333	68.3333333333333	56.3333333333333	46	56.3333333333333
Leng9	60.6666666666667	51.6666666666667	64	54.6666666666667	63.3333333333333	75.3333333333333	72	70.3333333333333	82	72	60	66.6666666666667	79	58.6666666666667	57	52.3333333333333	59
Leng8	1012.33333333333	912.666666666667	1303	1052.66666666667	1373.66666666667	1596.33333333333	1613	1530.66666666667	1655	1700.33333333333	1102	1152	1328	1087.66666666667	964	907.666666666667	1266.33333333333
Ttyh1	12490	9349	13098.3333333333	12456.6666666667	12828.6666666667	13682	12138.3333333333	11805.6666666667	12026	10504	13240	13738	15106.6666666667	12117.3333333333	9657	11144.3333333333	12003
Lair1	12.3333333333333	10.3333333333333	17	8	15.6666666666667	72.6666666666667	61	69	63.3333333333333	54	56	15.3333333333333	10.3333333333333	15	12.3333333333333	12.3333333333333	12
LOC120100223	0	0	0	0	0	0	0.333333333333333	0	0.333333333333333	0	0	0	0	0	0	0	0
LOC100912013	0	0	0	0	0	0	0	0	0	0	0	0	0	0	0	0	0
Vom2r29	0	0	0	0	0	0	0	0	0	0	0	0	0	0	0	0	0
LOC691592	1.66666666666667	0.666666666666667	0.333333333333333	1	1.33333333333333	1.33333333333333	3	2	1.33333333333333	1.66666666666667	0.666666666666667	2	1.66666666666667	3	0.666666666666667	0.666666666666667	0.666666666666667
Vom2r30	0	0	0	0	0	0	0	0	0	0	0	0	0	0	0	0	0
Vom2r31	0	0	0	0	0	0	0	0	0	0	0	0	0	0	0	0	0
Trnap-agg_3	0	0	0	0	0	0	0	0	0	0	0	0	0	0	0	0	0
LOC102551504	0	0	0	0	0	0	0	0	0	0	0	0	0	0	0	0	0
Vom2r32	0	0	0	0	0	0	0.333333333333333	0	0	0	0	0	0	0	0	0	0
Vom1r41	0.333333333333333	0	0	0	0	0	0	0	0	0	0	0	0	0	0	0	0
Vom2r78	0	0	0	0	0	0	0	0	0	0	0	0	0	0	0	0	0
LOC100362054	1.33333333333333	3	2.66666666666667	1.66666666666667	2.33333333333333	2.66666666666667	2.33333333333333	0.666666666666667	3.33333333333333	1	0	2.66666666666667	3	2	0.333333333333333	1.66666666666667	2
Vom1r42	0	0.666666666666667	0.333333333333333	0	0.666666666666667	1	0.333333333333333	0	0.666666666666667	0	0.333333333333333	0.333333333333333	0.333333333333333	0.333333333333333	0	0	1.66666666666667
LOC120099765	0.333333333333333	0	1	1	0	1	0.666666666666667	0.333333333333333	0.333333333333333	0.666666666666667	0.666666666666667	0.666666666666667	0	0.333333333333333	0.333333333333333	0	0.666666666666667
Vom1r43	0.666666666666667	0	0.333333333333333	0	0	0	0	0	0	0.333333333333333	0.666666666666667	0	0	0	0	0	0
Vom1r44	0	0	0	0	0	0	0	0	0.333333333333333	0	0	0	0	0	0	0	0
Vom1r45	0	0	0	0	0	0	0.333333333333333	0	0.333333333333333	0	0	0.333333333333333	0	0	0	0	0
Vom1r46	0	0	0	0	0	0	0	0	0	0	0	0.333333333333333	0	0	0	0	0
Vom1r47	0	0.333333333333333	0	0	1	0	0	0	0.333333333333333	0.333333333333333	0.333333333333333	0.333333333333333	0	0	0.333333333333333	0	0
LOC108348146	0.333333333333333	0	0	1.33333333333333	0.333333333333333	0	1	1	0.333333333333333	0.333333333333333	0	0.333333333333333	0.333333333333333	0.333333333333333	0.333333333333333	0.333333333333333	0
LOC120099763	16.3333333333333	10	11.6666666666667	9.66666666666667	16.3333333333333	9	10.6666666666667	4.66666666666667	13	7	12	13.3333333333333	16	12	11	8	14
Vom1r49	0	0	0.333333333333333	0	0	0	0	0	0	0	0	0	0	0	0	0	0
RGD1564617	0	0	0	0	0	0	0	0	0	0	0	0	0	0	0	0	0
Vom1r50	0	0	0.333333333333333	0	0	0.333333333333333	0	0	0	0.333333333333333	0	0	0	0	0	0	0
Zfp551	140.666666666667	133.666666666667	203	185	194.666666666667	149.666666666667	194.333333333333	154.333333333333	189.666666666667	132.333333333333	173	174.666666666667	236	180	144	139.666666666667	122.666666666667
LOC108349838	0	0	0	0	0	0	0	0	0	0	0	0	0	0	0	0	0
Vom1r53	0	0	0	0	0	0	0	0	0	0	0	0	0	0	0	0	0
Vom1r54	0	0	0	0	0	0	0	0	0	0	0	0	0	0	0	0	0
LOC120099764	0.333333333333333	0	0	0	0	0.333333333333333	0	0.333333333333333	0.333333333333333	0.333333333333333	0.333333333333333	0.666666666666667	0	0	0	0	0
Zfp606	163.666666666667	196.666666666667	262.666666666667	204.333333333333	216.333333333333	209	218.333333333333	222.333333333333	202	193	217	208.666666666667	264.666666666667	214.666666666667	173.666666666667	180.666666666667	167
LOC120099762	1	2.66666666666667	4	2.66666666666667	5.33333333333333	3.33333333333333	3.66666666666667	4.33333333333333	5.33333333333333	2.66666666666667	2	4.33333333333333	5	3.66666666666667	2.66666666666667	2.33333333333333	3.33333333333333
LOC691722	4.66666666666667	2	2.33333333333333	5.33333333333333	1.33333333333333	5.33333333333333	9	8.66666666666667	8.66666666666667	12.3333333333333	5.66666666666667	3.66666666666667	4.66666666666667	6.66666666666667	0.666666666666667	3	1
Vom2r33	0	0	0	0	0	0	0	0	0	0	0	0	0	0	0	0	0.333333333333333
Vom2r34	0	0	0	0.333333333333333	0	0	0	0	0	0	0	0	0	0	0	0	0
Vom2r35	0.333333333333333	0	0	0	0	0	0	0	0	0	0	0	0	0.666666666666667	0.333333333333333	0	0
Vom2r36	0.666666666666667	0.333333333333333	0.333333333333333	0	0.333333333333333	0	0	0	0	0	0	0	0	0	1.33333333333333	0.333333333333333	0
Mir295-2	0	0	0	0	0	0	0	0	0	0	0	0	0	0	0	0	0
Zscan18	294.333333333333	304.333333333333	449.333333333333	349.333333333333	391.666666666667	331.333333333333	358.666666666667	277.666666666667	290.333333333333	277.333333333333	282	409	501.333333333333	357	338.666666666667	271.666666666667	305.333333333333
Zfp329	261.666666666667	275.333333333333	423.666666666667	341.333333333333	378.666666666667	330.333333333333	399.666666666667	374.333333333333	338.333333333333	354.666666666667	346.666666666667	374.333333333333	429.333333333333	359.666666666667	312.333333333333	287.666666666667	249.666666666667
Zfp110	433	386.333333333333	398.333333333333	454.333333333333	420.666666666667	400.333333333333	378.333333333333	320.666666666667	371	360.666666666667	370.333333333333	372.333333333333	480.333333333333	426.333333333333	341.666666666667	322.666666666667	350
Znf8	207.333333333333	150	230.333333333333	217.666666666667	206.666666666667	214.666666666667	202	166.666666666667	218.333333333333	181.666666666667	215.666666666667	214.666666666667	269.666666666667	189	186.666666666667	180.666666666667	160.333333333333
Zscan22	178.666666666667	140.333333333333	205.666666666667	210.333333333333	178.333333333333	189.666666666667	179	149	168	171	184.666666666667	171	236.333333333333	180.333333333333	171.666666666667	164.333333333333	126
Rps5	1880.33333333333	1361.33333333333	1249	1557	1755	1689.33333333333	1545.33333333333	1095	1542	1357.66666666667	1670.33333333333	1633.33333333333	1870	1511.33333333333	1282.33333333333	1443.33333333333	1526
Rnf225	4.33333333333333	2.33333333333333	2.66666666666667	3.33333333333333	2.33333333333333	5	3	2.33333333333333	6	4.66666666666667	5.66666666666667	2	2.66666666666667	4	2.66666666666667	3	2.66666666666667
LOC102552901	0	0	0.333333333333333	0	0	0	0	0	0.333333333333333	0	0.333333333333333	0	0	0	0	0	0
Zfp324	166.333333333333	156	223.333333333333	172	203.666666666667	213.333333333333	216	196.333333333333	204	190.333333333333	188.666666666667	181.666666666667	232.333333333333	176.666666666667	159.333333333333	160.666666666667	155.666666666667
Zfp446	166.333333333333	127.666666666667	182	178	167.666666666667	198.333333333333	184.333333333333	167.333333333333	175.333333333333	182.333333333333	200	186.666666666667	219.333333333333	186.333333333333	154.333333333333	185	178.666666666667
LOC102552250	16	16.3333333333333	18	18.6666666666667	15	22.6666666666667	23.3333333333333	22	22	28	22.6666666666667	16.6666666666667	19	17.3333333333333	12	12.3333333333333	15.6666666666667
Slc27a5	15	14.6666666666667	24.6666666666667	14	15.6666666666667	13	13	12.3333333333333	15.6666666666667	12	7.66666666666667	16	11.6666666666667	11	10	8.33333333333333	11
LOC108348449	2.33333333333333	2	4.33333333333333	2	3.33333333333333	1.66666666666667	3.33333333333333	0.666666666666667	3	1.33333333333333	1.33333333333333	2	2.66666666666667	2	0.666666666666667	1.66666666666667	3.33333333333333
Zbtb45	296.666666666667	202.333333333333	278.333333333333	266	319	272	247	237.333333333333	276.333333333333	219.666666666667	292.333333333333	322.666666666667	366	265	247	227	265
Trim28	1346	1180.66666666667	1452.33333333333	1395	1337.33333333333	1356	1312.33333333333	1222	1261	1205.33333333333	1355.66666666667	1330.33333333333	1675.66666666667	1347.66666666667	1120.66666666667	1182.66666666667	1168.33333333333
Chmp2a	913.333333333333	719.333333333333	708	814	857.666666666667	853	824.666666666667	639.666666666667	871.333333333333	768.666666666667	857.666666666667	841	1013	813.666666666667	701	725	768.666666666667
Ube2m	2234.66666666667	1335	1666	1720.33333333333	1866	1896.66666666667	1790.33333333333	1502.33333333333	1772.66666666667	1521.33333333333	1981.33333333333	1820.33333333333	2173.66666666667	1639.66666666667	1432.33333333333	1513.66666666667	1743
Mzf1	263.333333333333	264.666666666667	346.666666666667	296.333333333333	339.666666666667	369	385.666666666667	342	374	359.333333333333	300	325	325.333333333333	280.333333333333	270.666666666667	240	270.666666666667
Vom1r55	0	0	0	0	0	0	0	0	0	0	0	0	0	0	0	0	0
LOC100365062	968.333333333333	768.333333333333	1294	1027.66666666667	939.333333333333	971.333333333333	1002.66666666667	1155	882.333333333333	845	628.666666666667	927.333333333333	1202.66666666667	922.333333333333	797.333333333333	924.333333333333	752.333333333333
LOC120097724	0	0	0	0	0	0	0	0	0	0	0	0	0	0	0	0	0
Vom1r56	0	0	0	0	0	0	0	0	0	0	0	0	0	0	0	0	0
Vom1r57	0	0	0	0	0	0	0	0	0	0	0	0	0	0	0	0	0
Vom1r58	0	0	0	0	0	0	0	0	0	0	0	0	0	0	0	0	0
RGD1564801	151	106.666666666667	167.333333333333	158.666666666667	144.666666666667	166.333333333333	158.666666666667	144	151.666666666667	153	92.3333333333333	144.666666666667	193.333333333333	144.666666666667	143.333333333333	124.666666666667	121.666666666667
Vom1r59	0	0	0	0	0	0	0	0	0	0	0	0	0	0	0	0	0
Vom1r60	0	0	0	0	0	0	0	0	0	0	0	0	0	0	0	0	0
Vom1r61	0	0	0	0	0	0	0	0	0	0	0	0	0	0	0	0	0
Vom1r62	0	0	0	0	0	0	0	0	0	0	0	0	0	0	0	0	0
Zswim9	117.333333333333	125.333333333333	177.666666666667	142.666666666667	164.666666666667	130.333333333333	139.666666666667	138.333333333333	140.666666666667	115	128	157	169.666666666667	131.666666666667	122	121	112
Lig1	200.333333333333	174.333333333333	241.333333333333	177.666666666667	215	171	216	172.666666666667	199	163	177.666666666667	204.333333333333	268.666666666667	195.666666666667	174.333333333333	156.666666666667	169.333333333333
Pla2g4c	0.333333333333333	0	0	0	0	0	0	0	0	0	0	0	0	0	0	0	0
Cabp5	0	0	0	0	0	0	0	0	0	0	0	0	0.666666666666667	1.33333333333333	0.333333333333333	0	67
Bsph1	0	0	0	0	0	0	0	0	0	0	0	0	0	0	0	0	1
LOC100360574	0	0	0	0	0	0	0	0	0	0	0	0	0	0	0	0	0
Sult2a6	0	0	0	0	0	0	0	0	0	0	0	0	0	0	0	0	0
LOC100912485	0	0	0	0	0	0	0	0	0	0	0	0	0	0	0	0	0
Trnag-acc	0	0	0	0	0	0	0	0	0	0	0	0	0	0	0	0	0
LOC120100123	0.333333333333333	0	0	0	0	0	0	0	0.333333333333333	0	0	0	0	0	0	0	0
Sult2a1	0	0	0	0	0	0	0	0	0	0	0	0	0	0	0	0	0
Sult2a2	0	0	0	0	0	0	0	0	0	0	0	0	0	0	0	0	0
Trnag-acc_1	0	0	0	0	0	0	0	0	0	0	0	0	0	0	0	0	0
LOC120100121	0	0.333333333333333	0	0	0	0	0	0.333333333333333	0	0	0	0	0	0	0	0	0
LOC120099767	12	9.66666666666667	13	13.6666666666667	21.3333333333333	15.3333333333333	16.3333333333333	14	14.3333333333333	13.3333333333333	12	13.6666666666667	20.3333333333333	16.3333333333333	10.3333333333333	11.6666666666667	10
LOC120099768	0	0	0	0	0	0	0	0	0	0	0	0	0	0	0	0	0
RGD1565590	129.666666666667	111	224.666666666667	177	137.333333333333	161	161	194	179	151.333333333333	113	167.666666666667	214.666666666667	164.666666666667	147.333333333333	141.333333333333	127
LOC102554917	0	0	0	0	0	0	0	0	0	0	0	0	0	0	0	0	0
Obox1	0	0	0	0	0	0	0	0	0	0	0	0	0	0	0	0	0
LOC103691042	0	0	0	0	0	0	0	0	0	0	0	0	0	0	0	0	0
Crx	0	0.333333333333333	0	0	0	0	0.333333333333333	0	0	0	0.333333333333333	0	0.333333333333333	2.66666666666667	0	1	175.333333333333
LOC102553890	0	0	0	0.333333333333333	0	0	0	0	0	0	0	0.333333333333333	0	0	0.333333333333333	1.66666666666667	0
Crxos1	0	0	0	0	0	0	0	0	0	0	0	0	0	0	0	0	0
Selenow	4513.66666666667	3352.33333333333	4261.33333333333	4651	4170	4384.33333333333	3680.66666666667	4250	3860	3496	4731.33333333333	4514.66666666667	5370.66666666667	3652.33333333333	3762	4256	4662.33333333333
LOC100360843	6.66666666666667	4.33333333333333	6.66666666666667	5.66666666666667	6.33333333333333	7.33333333333333	8	5	4.66666666666667	4.33333333333333	2.33333333333333	4	7	3	8	6	7.66666666666667
LOC100364427	11.3333333333333	5	11	10.3333333333333	12.6666666666667	10	13	10.3333333333333	10	7.66666666666667	8.33333333333333	10.3333333333333	9.33333333333333	8.66666666666667	5.33333333333333	8	10.6666666666667
LOC100364457	0.666666666666667	1.33333333333333	1.33333333333333	0.333333333333333	1.33333333333333	0.666666666666667	0.333333333333333	0.666666666666667	0.333333333333333	0.333333333333333	1.33333333333333	0.666666666666667	0.333333333333333	1	0	0.666666666666667	0.333333333333333
Nop53	621.666666666667	375	455.666666666667	522.666666666667	539.333333333333	567.333333333333	507.666666666667	468	537	457	582.666666666667	563.333333333333	678.333333333333	506.666666666667	443.666666666667	508.666666666667	488.333333333333
LOC120100469	0	0	0	0	0	0	0	0.333333333333333	0.333333333333333	0	0.333333333333333	0	0	0.333333333333333	0.333333333333333	0	0
Ehd2	172.333333333333	140	134.666666666667	190.666666666667	185.333333333333	185	155.666666666667	118.333333333333	161.333333333333	135.666666666667	196.666666666667	214.666666666667	190	197	125.333333333333	164.666666666667	186.666666666667
Bicra	249	249	371	353	355	289.333333333333	270.333333333333	293.666666666667	306.333333333333	313.333333333333	318.333333333333	357.333333333333	459.666666666667	291	303.333333333333	302.666666666667	261
LOC103691043	0.333333333333333	0.333333333333333	2.66666666666667	0.666666666666667	1.33333333333333	11	9.33333333333333	7.33333333333333	8.33333333333333	9	14.6666666666667	2	2	2.33333333333333	1.33333333333333	1.33333333333333	2.66666666666667
Zfp541	7.66666666666667	8.33333333333333	6	10.3333333333333	6	7	6	5.66666666666667	7.33333333333333	5.66666666666667	10	8.66666666666667	15.3333333333333	9	9.66666666666667	11.6666666666667	9
Napa	4226.33333333333	3617.66666666667	4369.66666666667	4879.33333333333	4083.33333333333	3728.33333333333	3595.33333333333	3850.33333333333	3382.33333333333	3280.33333333333	4343	4220.33333333333	5334.33333333333	4206.66666666667	3456.66666666667	4134	3605.66666666667
Kptn	71.6666666666667	46	78	65.6666666666667	73.3333333333333	59.6666666666667	72	66	62.6666666666667	62	53.6666666666667	82.3333333333333	94.3333333333333	68.3333333333333	64.3333333333333	66.6666666666667	67.6666666666667
Slc8a2	3828.66666666667	3464	5744.66666666667	5252.66666666667	4698.66666666667	3737	3919.66666666667	4871.66666666667	3912.66666666667	3444	4746.33333333333	5089.33333333333	6450.66666666667	4518	3842	4642.66666666667	3584.66666666667
Meis3	299.333333333333	157.333333333333	218	185.333333333333	241.333333333333	240	251.666666666667	186.666666666667	264	211.333333333333	233.666666666667	263.333333333333	327	220.666666666667	183	184.666666666667	255
Dhx34	137	117.333333333333	170	150	173	150.666666666667	128	121.666666666667	138.333333333333	143.666666666667	159.333333333333	180	208	166.333333333333	134.333333333333	131.333333333333	143.333333333333
LOC120098270	35.3333333333333	24.6666666666667	40	35.6666666666667	41.3333333333333	40.3333333333333	39	37.3333333333333	47.3333333333333	39.3333333333333	28	33.6666666666667	44.6666666666667	47.3333333333333	32.3333333333333	38.6666666666667	30
C5ar2	31.6666666666667	28.6666666666667	46.3333333333333	31.3333333333333	31.3333333333333	40	34	24.3333333333333	31	28.3333333333333	28.3333333333333	38	33.3333333333333	33.6666666666667	20.6666666666667	22.3333333333333	30.3333333333333
C5ar1	18	16.3333333333333	17.6666666666667	20.3333333333333	29	15.6666666666667	15	15.3333333333333	20.3333333333333	17.3333333333333	16.3333333333333	13.3333333333333	22.3333333333333	20	19.3333333333333	14.6666666666667	16.3333333333333
Inafm1	31.6666666666667	21.3333333333333	21	40.3333333333333	45	42	38.6666666666667	37	44	41	42.3333333333333	34.3333333333333	44	32.6666666666667	37	35	29
Ccdc9	545.333333333333	343	471.666666666667	528.333333333333	565	531.666666666667	569	510	617.666666666667	505.333333333333	549.666666666667	586.666666666667	662.333333333333	483.333333333333	436.666666666667	457.333333333333	510.333333333333
Bbc3	55.6666666666667	50	53.3333333333333	66.6666666666667	70.3333333333333	69	60.3333333333333	54.3333333333333	51.3333333333333	50.3333333333333	100.333333333333	61	74.6666666666667	53.3333333333333	47.6666666666667	53.6666666666667	49.6666666666667
Sae1	1370.66666666667	944.666666666667	1130.66666666667	1146.33333333333	1112.33333333333	1188.66666666667	1190	978.666666666667	1117	1007.33333333333	1147	1170.33333333333	1449	1142.33333333333	983.666666666667	1008	1009.33333333333
Zc3h4	741.666666666667	643.333333333333	973.333333333333	847.666666666667	860.333333333333	890.333333333333	822	790.333333333333	818	759.666666666667	900.666666666667	893	1154.66666666667	833	775	746.333333333333	762.666666666667
Tmem160	352.333333333333	255	319	379.333333333333	345	346.666666666667	269.333333333333	297	322.333333333333	320.666666666667	370.666666666667	409.333333333333	459.666666666667	333	366.666666666667	352.666666666667	384.666666666667
Npas1	216	200.333333333333	270.333333333333	291.333333333333	267.666666666667	321.666666666667	272	267.666666666667	243.333333333333	224.666666666667	254.333333333333	304.333333333333	337.666666666667	249	273.666666666667	264.333333333333	216.333333333333
Arhgap35	2994.66666666667	2602.66666666667	4521.66666666667	3593.66666666667	3382.33333333333	3575.33333333333	3548.66666666667	3592.66666666667	3551	3161.33333333333	3246.66666666667	3541	4425.66666666667	3552	3174.66666666667	2979.66666666667	2754
LOC108349548	226	155.333333333333	189	175	183.333333333333	203	177.666666666667	173	165.333333333333	165.333333333333	119.333333333333	195	203.333333333333	186	143	150.333333333333	179.666666666667
LOC102550403	1.66666666666667	1	3.33333333333333	1	1	2.66666666666667	1.33333333333333	1.66666666666667	1.33333333333333	3	0.333333333333333	2	3	1	0	0.333333333333333	0
LOC120099769	6.33333333333333	4.66666666666667	8	7.66666666666667	7.66666666666667	4.33333333333333	6.33333333333333	6	8	7.66666666666667	8.33333333333333	7.66666666666667	9.66666666666667	5.66666666666667	6.66666666666667	6.33333333333333	8.66666666666667
LOC108349752	4	2	2	5	4.66666666666667	2.66666666666667	5	4	4.33333333333333	3.66666666666667	3.66666666666667	2	7	1.66666666666667	2.66666666666667	1.66666666666667	4
Ceacam9	0.333333333333333	0.333333333333333	1.66666666666667	0.666666666666667	0	0.333333333333333	0.333333333333333	0.333333333333333	0	0	0.666666666666667	3	0.666666666666667	0	1.33333333333333	1.33333333333333	1.66666666666667
Ap2s1	984	743.666666666667	831	1017.66666666667	961.333333333333	1073.66666666667	920.666666666667	878.333333333333	940	828.333333333333	1082.33333333333	1091.66666666667	1221	820.333333333333	919.666666666667	849.666666666667	883.666666666667
LOC679748	50.3333333333333	20	32	44.6666666666667	51.3333333333333	43.6666666666667	35.6666666666667	34.6666666666667	48.6666666666667	49.3333333333333	34.6666666666667	59	75.6666666666667	37	56.6666666666667	40	46.6666666666667
LOC120099772	0.333333333333333	0	0	0	0	0.333333333333333	0.666666666666667	0	0	0	0	0	0.666666666666667	0	0	0	0.333333333333333
Slc1a5	37.6666666666667	43.3333333333333	38	29.6666666666667	35	38	33	22.3333333333333	35.6666666666667	36	33	35	62.3333333333333	32.3333333333333	34.3333333333333	34	60.6666666666667
Fkrp	761.333333333333	566.333333333333	767	746	713	684	697	664.666666666667	717.333333333333	598	701.666666666667	731.666666666667	958.666666666667	693	644.333333333333	673.333333333333	612.333333333333
Strn4	3509.66666666667	2869	3944	4029.33333333333	3751.66666666667	3825.66666666667	3524.66666666667	3796.33333333333	3629.66666666667	3183.66666666667	3907.66666666667	3911	4846.33333333333	3611	3162	3398	2909.33333333333
Prkd2	116.333333333333	117.666666666667	131	136	138.666666666667	126.333333333333	123.666666666667	111.333333333333	129.666666666667	166.333333333333	159.666666666667	134.333333333333	154.666666666667	128.666666666667	110	114	122
Trnap-cgg	0.333333333333333	0	0	0	0.666666666666667	0	0	0	0	0.333333333333333	0	0.333333333333333	0	0	0	0	0
Dact3	2087.66666666667	1184	1583.66666666667	1604.33333333333	1783.33333333333	1768.66666666667	1657.33333333333	1413.66666666667	1847.33333333333	1387.66666666667	2098.33333333333	1953.66666666667	2196.33333333333	1652.33333333333	1399	1462.33333333333	1815
Gng8	148	88	103	90	136.333333333333	105.333333333333	109	84.3333333333333	146.333333333333	100	100.666666666667	96	149	109	70.6666666666667	91.3333333333333	108
Ptgir	4	1.66666666666667	1.66666666666667	3	2	2.66666666666667	1.33333333333333	1.33333333333333	3.33333333333333	2.33333333333333	5.33333333333333	3.33333333333333	2	2.33333333333333	1.33333333333333	1	2.66666666666667
Calm3	11518	9038.66666666667	14219.3333333333	13743	11820.6666666667	13444.3333333333	12411.6666666667	13304.6666666667	11965	10153.3333333333	11096.6666666667	13260	16589.3333333333	11929.3333333333	11339.3333333333	11923.6666666667	9898.33333333333
Pnma8b	6158	4655	7088	6394.66666666667	6693.33333333333	7252.33333333333	6948.66666666667	6042.66666666667	6989.33333333333	5900.66666666667	7022	7609.33333333333	9421	6576.66666666667	6230.33333333333	5793.33333333333	5177.33333333333
Pnma8a	1133.33333333333	810.333333333333	1415.33333333333	1111.33333333333	1163.66666666667	1303	1282	1080.33333333333	1334.66666666667	1049.66666666667	1179	1246.66666666667	1394.66666666667	1108	975.666666666667	985.666666666667	868
LOC120099771	0	0	0	0.333333333333333	0	0	0	0	0.333333333333333	0.333333333333333	0	0	0	0.333333333333333	0	0	0
Pnma8c	856.333333333333	823	1381.66666666667	1187.66666666667	1183.33333333333	1098	1228.66666666667	1183.33333333333	1232.66666666667	895.333333333333	1136.33333333333	1230.66666666667	1590	1160.33333333333	1000.33333333333	968	773.666666666667
Ccdc8	97.3333333333333	101.333333333333	110.666666666667	104.333333333333	97.6666666666667	111.333333333333	95.3333333333333	83.3333333333333	83.6666666666667	84.6666666666667	101.333333333333	81.3333333333333	97.3333333333333	90	77.3333333333333	67.3333333333333	77
Ppp5c	1692.33333333333	1128	1501	1515.66666666667	1571.66666666667	1573.33333333333	1521.33333333333	1377.66666666667	1532	1379.66666666667	1385.66666666667	1648.66666666667	2024	1468	1424	1368.33333333333	1313.66666666667
Hif3a	10	10	11.3333333333333	10	14.3333333333333	34.6666666666667	15	26.3333333333333	23.6666666666667	16	24.6666666666667	15.6666666666667	14	14.3333333333333	10	12.3333333333333	11.3333333333333
Cgm4	0	0	0.333333333333333	0	0.666666666666667	0.666666666666667	0.666666666666667	0	0	0	0.333333333333333	0	0	0.666666666666667	0	0	0
Psg16	0	0	0	0	0	0	0	0	0	0	0	0	0	0.333333333333333	0	0	0
Ceacam3	0	0	0	0	0	0	0	0	0	0	0	0	0	0	0	0	0
Psgb1	0	0	0	0	0	0	0	0	0	0	0	0	0	0	0	0	0
Psg29	0	0	0	0	0	0	0	0	0	0	0	0	0	0	0	0	0
LOC120098290	0	0	0	0	0	0	0	0	0	0	0	0	0	0	0	0	0
LOC102550682	0	0	0	0	0	0	0	0	0	0	0	0	0	0	0	0	0
Ceacam11	0	0	0	0	0	0	0	0	0	0	0	0	0	0	0	0	0
Ceacam12	0	0	0	0	0	0	0	0	0	0	0	0	0	0	0	0	0
LOC120098300	0	0	0	0	0	0	0	0	0	0	0	0	0	0	0	0	0
Mill1	8.66666666666667	13	3.33333333333333	17.6666666666667	14.6666666666667	13	11.3333333333333	4.33333333333333	6	5.33333333333333	14	11	7.66666666666667	20	3.66666666666667	15.3333333333333	6.33333333333333
LOC120099773	0	0	0	0	0	0.333333333333333	0	0	0.333333333333333	0	0	0	0	0	0.333333333333333	0	0
LOC120099774	0	0	0	0	0	0	0	0	0	0	0	0	0	0	0	0	0
Psg19	0	0	0	0	0	0	0	0	0	0	0	0	0	0	0	0	0
LOC102557319	0	0	0	0	0	0	0	0	0	0	0	0	0	0	0	0	0
Micb	5.66666666666667	8.33333333333333	13.3333333333333	7.66666666666667	8	12.6666666666667	8.66666666666667	10	12.6666666666667	15	9.66666666666667	10	12.6666666666667	8.33333333333333	11.3333333333333	6	13.3333333333333
LOC120099776	4.66666666666667	5.33333333333333	10	4.66666666666667	7.33333333333333	12	15	10.3333333333333	12	16.6666666666667	5.66666666666667	9.66666666666667	8.66666666666667	7.66666666666667	7	7.33333333333333	5
Pglyrp1	4.33333333333333	1.33333333333333	4	3.33333333333333	5.66666666666667	5.66666666666667	2.33333333333333	4.66666666666667	5	3.66666666666667	0.333333333333333	1.66666666666667	2.66666666666667	2.33333333333333	2	2.66666666666667	2.33333333333333
Ccdc61	52.6666666666667	42	50.6666666666667	56.6666666666667	70.6666666666667	76.6666666666667	54.6666666666667	39	54.3333333333333	60.3333333333333	56.3333333333333	62.6666666666667	85.3333333333333	56	47.6666666666667	48.3333333333333	57.6666666666667
Nova2	1689.33333333333	1512.33333333333	2677.33333333333	2242	2012	2266.33333333333	2215	2112.33333333333	2273	2021	2260.66666666667	2319	2749	2149	1886.66666666667	1957.66666666667	1702
Nanos2	0	1.33333333333333	0	1.33333333333333	2.66666666666667	1	0.666666666666667	1.33333333333333	0	1	0.666666666666667	0.666666666666667	1.66666666666667	0.333333333333333	1.66666666666667	0.666666666666667	1.33333333333333
Mypop	374.666666666667	245.666666666667	327.666666666667	321.666666666667	348.666666666667	365	301	293.666666666667	308.666666666667	273.666666666667	351.333333333333	394.666666666667	452.333333333333	335.333333333333	296.666666666667	312.333333333333	303
Irf2bp1	446	335.333333333333	424	472.666666666667	467.666666666667	440.333333333333	403.333333333333	366.333333333333	409	444	512.666666666667	537	620.666666666667	464	416.333333333333	429	415.333333333333
Foxa3	2.66666666666667	2	4.66666666666667	1.66666666666667	1.33333333333333	3.33333333333333	3.66666666666667	5	2.66666666666667	1.66666666666667	4	3	3.33333333333333	2.33333333333333	4.66666666666667	1.33333333333333	1.66666666666667
Sympk	1002.33333333333	711.666666666667	1050.33333333333	987.666666666667	1029.66666666667	1088.66666666667	974	905.666666666667	1060.66666666667	922	975.333333333333	1170	1348	981.666666666667	966.333333333333	865.333333333333	1033.33333333333
Rsph6a	23.6666666666667	11.6666666666667	17.3333333333333	11.6666666666667	17	21.3333333333333	18	11.6666666666667	22.3333333333333	18	18.3333333333333	16.3333333333333	20.3333333333333	16.3333333333333	12.6666666666667	14.3333333333333	19.6666666666667
Trnag-acc_2	0	0	0	0	0	0	0	0	0	0	0	0	0	0	0	0	0
LOC108349062	8.33333333333333	5	8.66666666666667	6.33333333333333	6.33333333333333	7	11.3333333333333	3.33333333333333	6	10	7.66666666666667	9.33333333333333	8.33333333333333	5	6	4.66666666666667	4.66666666666667
Dmwd	1165.33333333333	844	1144.66666666667	1173.66666666667	1121.66666666667	1180.66666666667	1080	999.666666666667	1135	1023.66666666667	1176.33333333333	1260.33333333333	1475.33333333333	1082.33333333333	1043	1043.66666666667	1029.66666666667
Dmpk	291.666666666667	253	233.666666666667	241.666666666667	299.666666666667	314	268.333333333333	243.666666666667	296.333333333333	414.333333333333	255.333333333333	287.333333333333	290	246.333333333333	279	199	287.666666666667
Six5	30.6666666666667	26.6666666666667	25.3333333333333	26.6666666666667	27.3333333333333	35	31	24.3333333333333	29.6666666666667	32	28.3333333333333	28.3333333333333	35.3333333333333	26.6666666666667	30	26.3333333333333	30
Meiosin	3.33333333333333	1.33333333333333	2	2.66666666666667	1.33333333333333	2.33333333333333	5.33333333333333	1.66666666666667	5.66666666666667	9	4.33333333333333	4.66666666666667	2.66666666666667	2	0.333333333333333	0.666666666666667	3.66666666666667
Fbxo46	137	124	151.333333333333	146	153	163.666666666667	141	135.333333333333	143.666666666667	134.333333333333	174	146	198	141.333333333333	120	129.666666666667	125.666666666667
Qpctl	536.333333333333	416	520.333333333333	523.333333333333	502.666666666667	508	510.666666666667	459	487.333333333333	448	501.666666666667	539.666666666667	677.666666666667	483	454.666666666667	517.333333333333	463
Snrpd2	216.666666666667	147	136.333333333333	198	179.333333333333	171.333333333333	137	127.666666666667	156.666666666667	151	253	189.666666666667	214.666666666667	156.333333333333	153	172	165
Gipr	30.6666666666667	27	32.3333333333333	26.6666666666667	40.3333333333333	70	52	25.3333333333333	46	37.3333333333333	32.6666666666667	38.6666666666667	44	46.6666666666667	27.3333333333333	26.3333333333333	28.3333333333333
Eml2	1614	1177.33333333333	1721.66666666667	1685	1781.66666666667	1850.33333333333	1725	1487.66666666667	1759	1527	1621.66666666667	1810.66666666667	2378.66666666667	1638.66666666667	1545.66666666667	1633	1497.33333333333
Mir330	0.666666666666667	0	0	0	0	0	0.666666666666667	0	1	0	0	0.333333333333333	0.333333333333333	0	0	0	0.666666666666667
Gpr4	97	76.6666666666667	73.3333333333333	88.3333333333333	84.6666666666667	80.3333333333333	74.3333333333333	63	75.6666666666667	85	88.3333333333333	87.6666666666667	89.6666666666667	70.3333333333333	58	67.6666666666667	99.3333333333333
NEWGENE_1309147	7.66666666666667	4.66666666666667	6	6.33333333333333	5	28.3333333333333	19.6666666666667	21.6666666666667	18	21.6666666666667	20.6666666666667	5.66666666666667	11.3333333333333	6	3.66666666666667	5.66666666666667	7
Opa3	578.666666666667	389.666666666667	577.333333333333	550	494.666666666667	516.333333333333	528.333333333333	487	496.333333333333	432.666666666667	505.666666666667	548.333333333333	708.333333333333	494.666666666667	454	498	483
Vasp	132	139.666666666667	156.333333333333	146.666666666667	165	177	143.666666666667	123	146.666666666667	157.666666666667	154	177	193.666666666667	149	142	121.666666666667	159
Ppm1n	13	10	11.3333333333333	10	10	14	12	12.3333333333333	10	8	8.33333333333333	15.3333333333333	13.3333333333333	10	10.6666666666667	10	18.6666666666667
Rtn2	1135.66666666667	745	985.333333333333	984.666666666667	1206.33333333333	1073.66666666667	934.333333333333	870	1028.33333333333	927.666666666667	1350	1194	1316	954.666666666667	817.333333333333	801.666666666667	1068.33333333333
Trnastop-uca	1	1	0	0	0	0	0	0	0	0	0	0	0.333333333333333	0	0	0	0.333333333333333
Fosb	42.6666666666667	17.3333333333333	36.6666666666667	31.6666666666667	44.6666666666667	27.6666666666667	41.6666666666667	33.6666666666667	52.3333333333333	28.3333333333333	59	88.6666666666667	54.3333333333333	43	43.6666666666667	39.6666666666667	59
LOC103691049	3.66666666666667	1.66666666666667	1	1	1.66666666666667	4.33333333333333	4	2.66666666666667	2.66666666666667	3	2.66666666666667	4	3.33333333333333	3	2	2.33333333333333	1.66666666666667
Ercc1	300	189	237.666666666667	279.333333333333	247.333333333333	280.333333333333	258.333333333333	237.666666666667	263.333333333333	220	238	274.666666666667	327.333333333333	243	246	257.666666666667	232.666666666667
Polr1g	81.3333333333333	86.6666666666667	97	99	86	117.333333333333	104.666666666667	93.6666666666667	109.333333333333	94.6666666666667	108.666666666667	88	128.333333333333	89.3333333333333	98	92.6666666666667	74.3333333333333
Ppp1r13l	38.3333333333333	26.3333333333333	43.6666666666667	41	55.3333333333333	48.3333333333333	36.6666666666667	38.6666666666667	47.3333333333333	46	41	46.3333333333333	57.6666666666667	39.6666666666667	31	36.3333333333333	42.3333333333333
Ercc2	231	152.666666666667	210.333333333333	204.666666666667	222	218	221	203.666666666667	231.333333333333	212	182	239.333333333333	278.666666666667	215.333333333333	173.666666666667	192.333333333333	253.666666666667
Mir343	0.333333333333333	0.333333333333333	1	0.666666666666667	1.33333333333333	0.333333333333333	0.666666666666667	0.666666666666667	2	0	0.666666666666667	0.333333333333333	0	0	0	0.666666666666667	0
Klc3	5.66666666666667	16	4.66666666666667	5.66666666666667	6	27	25.3333333333333	28	21.6666666666667	38	19.6666666666667	4.66666666666667	6.33333333333333	5	21.6666666666667	2.66666666666667	50
Ckm	3	1.33333333333333	1	1	2.33333333333333	1	1.33333333333333	1	2	0.333333333333333	1.66666666666667	1.66666666666667	3.33333333333333	2.33333333333333	1.33333333333333	1	1.66666666666667
Mark4	1081.33333333333	807.333333333333	1229.66666666667	1268.66666666667	1149.66666666667	1239.33333333333	1136.33333333333	1123.33333333333	1183.33333333333	1078	1177.66666666667	1302	1560.66666666667	1149.66666666667	1075	1163.33333333333	957
Exoc3l2	15.3333333333333	37.6666666666667	28.3333333333333	22.6666666666667	21.6666666666667	31.3333333333333	23	13.6666666666667	22	35.3333333333333	27.6666666666667	19	27.3333333333333	19.3333333333333	35.3333333333333	15.6666666666667	19.6666666666667
Bloc1s3	83.3333333333333	55.3333333333333	83	86.3333333333333	82.3333333333333	88.3333333333333	74	58.6666666666667	71	74.6666666666667	81	94.3333333333333	100.333333333333	75.3333333333333	75.6666666666667	69.3333333333333	86
Trappc6a	107.666666666667	63.6666666666667	69.6666666666667	97.3333333333333	79.3333333333333	82.6666666666667	99.6666666666667	83.3333333333333	91.6666666666667	70	75	116.333333333333	125	91.6666666666667	99.3333333333333	118	109.666666666667
Nkpd1	38.6666666666667	25.3333333333333	32	34.3333333333333	33.3333333333333	38	34	39	39.6666666666667	29.3333333333333	42.3333333333333	36	49.3333333333333	32	29.6666666666667	34.6666666666667	37.6666666666667
Ppp1r37	1235	902	1326	1366	1317.66666666667	1354	1123.66666666667	1157	1248	1226.66666666667	1307.66666666667	1538	1645	1211.33333333333	1208	1191.66666666667	1263.33333333333
Gemin7	39.6666666666667	23.3333333333333	29.6666666666667	30.3333333333333	42	31.3333333333333	31.3333333333333	27.3333333333333	32.3333333333333	30.3333333333333	23.6666666666667	37.6666666666667	46	36.6666666666667	29.3333333333333	30.3333333333333	29.6666666666667
Zfp296	4.33333333333333	3.33333333333333	3	6	4	4.66666666666667	4.66666666666667	3.33333333333333	4	3.66666666666667	2.33333333333333	5.33333333333333	6.33333333333333	4.33333333333333	3	3	4
Clasrp	329.333333333333	217	320	299	368	394.666666666667	423.666666666667	340.333333333333	425.666666666667	377.666666666667	293.333333333333	353.333333333333	412.333333333333	272.333333333333	251	244.333333333333	362.666666666667
Relb	38	34.6666666666667	34.6666666666667	36	48	37.3333333333333	37.6666666666667	22.3333333333333	28.3333333333333	31.6666666666667	34.3333333333333	38.3333333333333	41.3333333333333	26	35.6666666666667	32.3333333333333	39.6666666666667
Clptm1	2791.66666666667	2166.33333333333	2969	2828.66666666667	2825	2910.33333333333	2674	2501	2605	2533.66666666667	2641.33333333333	2994	3490.66666666667	2630.66666666667	2423	2393.33333333333	2410.66666666667
Apoc2	1	5	4.33333333333333	2	4	5.33333333333333	3	2.66666666666667	0.666666666666667	2.33333333333333	2.33333333333333	1.33333333333333	1.66666666666667	1.66666666666667	1.33333333333333	1	2.66666666666667
Apoc4	8	10.3333333333333	8.66666666666667	11.6666666666667	8.33333333333333	23.3333333333333	9	7.33333333333333	7.33333333333333	15.6666666666667	10	4	10.6666666666667	7.33333333333333	9.66666666666667	5	10
Apoc1	82.3333333333333	58.6666666666667	65.3333333333333	123.666666666667	71.3333333333333	101	98.3333333333333	112.333333333333	102.333333333333	69.6666666666667	72.6666666666667	94.6666666666667	126	130	106.333333333333	188	83.3333333333333
Apoe	20328	17762.3333333333	21494	23634	24795	26111.6666666667	17425.3333333333	19504	20265.6666666667	19491.3333333333	24150	19003	27193	21469.6666666667	19797.3333333333	20636.3333333333	22982.3333333333
Tomm40	1009.33333333333	622.666666666667	803.333333333333	933.333333333333	878	893	879.666666666667	753.333333333333	882	733.333333333333	855.666666666667	992	1190	831.333333333333	800.333333333333	846	764.666666666667
Nectin2	127	106.333333333333	108	127.333333333333	148.666666666667	131.333333333333	132.666666666667	103	139.666666666667	116.333333333333	120	154	175.333333333333	119.666666666667	129.333333333333	137	138.333333333333
Bcam	320.333333333333	291	223.666666666667	313.333333333333	377	331.333333333333	284.666666666667	217.333333333333	275	313.666666666667	332.666666666667	351.333333333333	359.333333333333	338.333333333333	284.666666666667	260	307
Cblc	0.666666666666667	1	0.333333333333333	1	0	1	0.333333333333333	0	1	0	2	0.666666666666667	0	1.33333333333333	0.333333333333333	0	1
Bcl3	9	12	7.33333333333333	5.66666666666667	8.66666666666667	5.66666666666667	8.66666666666667	3	4.66666666666667	4.66666666666667	7	8.33333333333333	9	10.6666666666667	3	5.66666666666667	11
Ceacam16	1.66666666666667	1	0	1.66666666666667	1.33333333333333	1.33333333333333	0.666666666666667	1.33333333333333	1.33333333333333	1.33333333333333	1.66666666666667	2	2.33333333333333	1	0.666666666666667	2.33333333333333	0.333333333333333
Ceacam19	0	0	0	0	0	0.333333333333333	0.333333333333333	0	0	0	0	0	0	0	0	0	0
Pvr	52.6666666666667	43.3333333333333	53.6666666666667	32	51.3333333333333	46.6666666666667	41.3333333333333	24.3333333333333	33.6666666666667	35.6666666666667	46.6666666666667	37.3333333333333	47.3333333333333	46.3333333333333	24.3333333333333	16	43.6666666666667
Igsf23	0	0.333333333333333	0.333333333333333	0	1.66666666666667	0	1.33333333333333	1	0.333333333333333	0.666666666666667	0.333333333333333	0.666666666666667	1.33333333333333	0	0	0.666666666666667	0.666666666666667
Ceacam20	0	0.333333333333333	0	0	0	0	0	0	0	0	0	0	0	0	0	0	0
Zfp180	1879.33333333333	1231.66666666667	1932	1765	1694.66666666667	1580	1626.66666666667	1618.33333333333	1694.33333333333	1288.33333333333	1746	2209	2738.66666666667	1825	1627	1983.66666666667	1856
LOC120096885	10	10.3333333333333	16.3333333333333	9.33333333333333	12	11.3333333333333	10.3333333333333	6.33333333333333	10	8	11.6666666666667	7.66666666666667	12.3333333333333	6	9.66666666666667	8.66666666666667	7.33333333333333
Zfp112	87	68	109.666666666667	100.333333333333	101.333333333333	104.666666666667	100.333333333333	97.3333333333333	92.3333333333333	82.3333333333333	106	89.3333333333333	119	91.6666666666667	85.3333333333333	86	77.6666666666667
Zfp111	250.333333333333	205.666666666667	251.666666666667	198	282.666666666667	243.666666666667	192.666666666667	190	216.333333333333	222.333333333333	250	202.666666666667	294	227.333333333333	176.666666666667	174	193
LOC120096887	1	0.333333333333333	0.666666666666667	1.33333333333333	0.333333333333333	0.666666666666667	0.333333333333333	0.666666666666667	0.666666666666667	3.33333333333333	1.33333333333333	0.666666666666667	0.666666666666667	0	1.66666666666667	0	1
LOC108348999	23	5.33333333333333	14.3333333333333	16	12	15	33.6666666666667	21.3333333333333	24.3333333333333	13.3333333333333	3.33333333333333	21.3333333333333	19	22.6666666666667	11.6666666666667	23.3333333333333	13.3333333333333
LOC102548600	91	48.6666666666667	66.6666666666667	73.3333333333333	76.6666666666667	76	93.3333333333333	64.6666666666667	81.3333333333333	64.6666666666667	73	71.6666666666667	90.3333333333333	75	60.3333333333333	70.6666666666667	53.3333333333333
LOC120096888	20.6666666666667	11.3333333333333	20.6666666666667	24	27.6666666666667	30.6666666666667	28.3333333333333	20.3333333333333	22.6666666666667	20.6666666666667	20.3333333333333	27.3333333333333	36.6666666666667	21.6666666666667	23.3333333333333	19.6666666666667	26
LOC108348989	1.33333333333333	1.33333333333333	0	0.666666666666667	1	0.333333333333333	0	0	0	0	1	0	1.33333333333333	1	0	0.666666666666667	0
LOC102548503	141.333333333333	122	174	161.666666666667	157.666666666667	190.666666666667	161.333333333333	149.333333333333	165.666666666667	142	155	153	219.666666666667	140.333333333333	133.666666666667	123.333333333333	112.333333333333
Zfp61	188.333333333333	156.333333333333	171.666666666667	187	173	216.333333333333	210.666666666667	155.333333333333	197.333333333333	183.666666666667	206.666666666667	238.666666666667	290.333333333333	184.666666666667	192	199	196.333333333333
Zfp94	85.6666666666667	72.6666666666667	103.666666666667	97.6666666666667	95.6666666666667	102	107.333333333333	93.3333333333333	119.333333333333	92.3333333333333	98.3333333333333	129.333333333333	150.333333333333	91.3333333333333	87.6666666666667	114.333333333333	112.666666666667
LOC103691053	4	4.33333333333333	2.33333333333333	4.66666666666667	2.66666666666667	2.33333333333333	4.33333333333333	4.66666666666667	4.33333333333333	2.66666666666667	2	11.6666666666667	18	6.66666666666667	15.3333333333333	13.3333333333333	18
LOC102548695	236	15	27.6666666666667	164	31.3333333333333	15.3333333333333	225	157	241	14.3333333333333	31.6666666666667	249.666666666667	313.666666666667	224	151	296	203.666666666667
Tescl	2.66666666666667	0.333333333333333	0	3	0.333333333333333	1	5.66666666666667	4.66666666666667	6.33333333333333	0.333333333333333	0.333333333333333	5.33333333333333	4.66666666666667	4	3.33333333333333	8	4.66666666666667
Lypd5	23.6666666666667	5.66666666666667	9.66666666666667	11.3333333333333	14.3333333333333	14	16	7	17.3333333333333	14.6666666666667	16.6666666666667	18.6666666666667	18	10	9.66666666666667	11.3333333333333	15.3333333333333
Kcnn4	3.66666666666667	5.33333333333333	5.33333333333333	4	6.33333333333333	3.33333333333333	3	3	4.66666666666667	4.66666666666667	4.66666666666667	4	6	4	5.33333333333333	5.66666666666667	4
Smg9	378	226.333333333333	304.333333333333	292.666666666667	328	291	276	240.333333333333	299.333333333333	264.666666666667	335.666666666667	340	409	290.666666666667	224.333333333333	253.666666666667	279
Trnaa-agc_3	0	0	0	0	0	0	0	0	0	0	0	0	0	0	0	0	0
Irgc	1	0.666666666666667	0	0.333333333333333	1	0.333333333333333	1.33333333333333	1	3.66666666666667	0	0.333333333333333	3.33333333333333	1.33333333333333	1.33333333333333	1.33333333333333	0.666666666666667	4
Plaur	17.6666666666667	3.66666666666667	2.66666666666667	4.66666666666667	11.3333333333333	8	11	6	11.6666666666667	3.33333333333333	9	12.3333333333333	13.6666666666667	9	3	6.33333333333333	12.6666666666667
Cadm4	2369.66666666667	1376	1942.33333333333	1874.66666666667	2353.33333333333	1809	1798	1587.33333333333	1987	1538.33333333333	1811.66666666667	2336.33333333333	2921.33333333333	1979.33333333333	1670.33333333333	1811.33333333333	2092
Zfp428	244.666666666667	203.666666666667	234.666666666667	303	275.333333333333	264	235.333333333333	228	248.666666666667	231	296	333.666666666667	369	252	259	271.333333333333	258
Srrm5	1	1.66666666666667	0.666666666666667	1.33333333333333	1.33333333333333	8.33333333333333	11.3333333333333	10	10.6666666666667	8.66666666666667	8	2.66666666666667	1.66666666666667	1.33333333333333	1	0.666666666666667	1
Irgq	1895.33333333333	1380.33333333333	2169.33333333333	1952	1942.33333333333	2007.66666666667	1918	1857	2109.33333333333	1673.33333333333	2247.33333333333	2181.66666666667	2562.66666666667	2023.66666666667	1554	1707.33333333333	1777.33333333333
Pinlyp	1	1.66666666666667	1	1.33333333333333	0.333333333333333	0.666666666666667	1	0.333333333333333	0.333333333333333	0.666666666666667	1.33333333333333	0.333333333333333	0.666666666666667	0.333333333333333	2	1.33333333333333	0
Xrcc1	578.666666666667	488	572.333333333333	642	632.666666666667	690.666666666667	631.333333333333	564.333333333333	684.333333333333	704	589.333333333333	640	795	586.333333333333	535.666666666667	541	563.666666666667
Zfp575	73	51.6666666666667	66.6666666666667	78.3333333333333	83	78.6666666666667	61.6666666666667	54.6666666666667	86.3333333333333	67.6666666666667	83	91.3333333333333	104.333333333333	77.3333333333333	81.3333333333333	71	72.6666666666667
Ethe1	218	126	139.333333333333	136.666666666667	180.666666666667	146.333333333333	148.666666666667	100	144	121	148.333333333333	187.333333333333	218.333333333333	149.333333333333	114.666666666667	130.666666666667	146
Phldb3	9.33333333333333	16	10	13	17.3333333333333	11.3333333333333	9.66666666666667	8	15	9.66666666666667	8.33333333333333	12.3333333333333	11.3333333333333	10.6666666666667	8.33333333333333	8.33333333333333	7.33333333333333
Lypd3	4.66666666666667	6	4.66666666666667	2.33333333333333	4.66666666666667	6	5.66666666666667	4	6.33333333333333	4.66666666666667	2	2.66666666666667	7.66666666666667	3.66666666666667	2.66666666666667	1.33333333333333	2.33333333333333
Tex101	0	0.333333333333333	0	0	0	0	0	0	0.333333333333333	0.333333333333333	0	0	0	0	0	0	0.333333333333333
RGD1564380	0.333333333333333	1.33333333333333	1	0.333333333333333	0.333333333333333	0	0.333333333333333	0.333333333333333	1.33333333333333	0	0	0.666666666666667	2	1.33333333333333	0	0.333333333333333	0
LOC100363535	1.33333333333333	1.66666666666667	2.66666666666667	1.66666666666667	3	0.666666666666667	1.66666666666667	1.66666666666667	0.666666666666667	0.333333333333333	1.66666666666667	1.33333333333333	1.66666666666667	4	0	2.33333333333333	0.666666666666667
LOC120096889	0	0	0	0	0	0	0	0	0	0	0	0	0	0	0	0	0
LOC120096890	0	0	0	0	0	0	0	0	0	0	0	0	0.666666666666667	0	0	0	0
LOC681077	0	0	0	0	0	0	0	0	0	0	0	0	0	0	0	0	0
RGD1565655	0	0	0	0	0	0	0	0	0	0	0	0	0	0	0	0	0
Cd177	7.66666666666667	2.66666666666667	5.33333333333333	5.66666666666667	9	4.33333333333333	2.33333333333333	5	7	3.66666666666667	3	2.33333333333333	9.66666666666667	8.33333333333333	3	3.66666666666667	5.66666666666667
Ceacam4	10.3333333333333	5	5.33333333333333	3.33333333333333	4.33333333333333	5.66666666666667	5	6	2.66666666666667	4	7	5.66666666666667	12.3333333333333	6.66666666666667	5.33333333333333	10.3333333333333	6.66666666666667
LOC108349556	0	0	0	0	0	0	0	0	0	0	0	0	0	0	0	0	0
Ceacam6	0	0	0.333333333333333	0	0	0	0	0	0	0.333333333333333	0	0	0	0	0	0	0
Lypd4	0	0.333333333333333	0	0	0.333333333333333	0	0.666666666666667	0	0.666666666666667	0	0	1	1.33333333333333	0.333333333333333	0	0	0
Dmrtc2	0	0	0.333333333333333	0	1	0.666666666666667	0.666666666666667	0.333333333333333	0.666666666666667	0.333333333333333	0	0	1	1	1	0.333333333333333	0.333333333333333
Rps19l2	7	5.66666666666667	5	7.66666666666667	9.33333333333333	7.66666666666667	8	8	7.33333333333333	6.66666666666667	2	10.3333333333333	4	5.66666666666667	6.33333333333333	5.33333333333333	7.66666666666667
Cd79a	4	5.33333333333333	2	7.33333333333333	3.66666666666667	3.33333333333333	2.66666666666667	1.33333333333333	1.66666666666667	2.33333333333333	2	4	5.66666666666667	6	2.66666666666667	9	2.33333333333333
Arhgef1	486	374	470.333333333333	455.666666666667	522	506.333333333333	508	404.666666666667	550.666666666667	530.666666666667	415.666666666667	496	561	451	394.666666666667	392.333333333333	480.666666666667
Erfl	1.33333333333333	2.66666666666667	2.66666666666667	2.33333333333333	2.33333333333333	1.33333333333333	2.33333333333333	4.33333333333333	2.33333333333333	1.66666666666667	1.66666666666667	2	3	1.66666666666667	1	1.33333333333333	2
Rabac1	1778.66666666667	1173.66666666667	1423.66666666667	1563	1582.33333333333	1584	1443.66666666667	1270	1425.66666666667	1372.66666666667	1574	1711.66666666667	1974.33333333333	1380.66666666667	1432	1371.66666666667	1425.66666666667
Atp1a3	26632.3333333333	19920.6666666667	31960.6666666667	29770	27691	30531.3333333333	30058	26098.6666666667	27479.3333333333	25971	26083.6666666667	32171.3333333333	39580.3333333333	28557.3333333333	25633.3333333333	26312.6666666667	21175
Grik5	1806.33333333333	1461.33333333333	2391	2268.33333333333	2095.33333333333	2314	2060.33333333333	2198.66666666667	2214.66666666667	1983	2269	2507.33333333333	2888.33333333333	2020	2106.33333333333	2096	1965
Zfp574	565	432	555.333333333333	507.333333333333	592	503	542.333333333333	499	588.333333333333	499	591	638.333333333333	752	541.333333333333	504	459.666666666667	516.333333333333
Pou2f2	131.333333333333	77.3333333333333	108	107	146	106.666666666667	146	85.6666666666667	149.333333333333	92	120.666666666667	138	157.333333333333	115.666666666667	69	85.3333333333333	143.666666666667
LOC103691054	4.33333333333333	5.66666666666667	4	3.33333333333333	3.33333333333333	3.66666666666667	6	4	5.33333333333333	4	3.66666666666667	5	6.66666666666667	4.66666666666667	4	3	2.66666666666667
Dedd2	481.666666666667	373.666666666667	561.666666666667	531	510.333333333333	543	505.333333333333	443.333333333333	472.666666666667	456.666666666667	555.333333333333	504	618.333333333333	464.333333333333	427.333333333333	425	406
LOC120100137	0	0	0	0	0	0	0	0	0	0.333333333333333	0	0	0	0	0	0.333333333333333	0
Zfp526	255.666666666667	228.666666666667	322.333333333333	300.333333333333	276	574.666666666667	554.333333333333	554.333333333333	577.333333333333	521.666666666667	647	268.333333333333	362	259	236.333333333333	254	241
Gsk3a	2133.33333333333	1411.66666666667	2083.33333333333	2005.66666666667	1981.66666666667	2219	2225.66666666667	2093	2333.66666666667	1817.33333333333	2210.33333333333	1996	2585	1942	1561.66666666667	1778.33333333333	1669.33333333333
Erf	424	324	437	409	474	390.333333333333	413	375	398	334.666666666667	459.666666666667	466.333333333333	579.333333333333	390.333333333333	358.333333333333	364.666666666667	408
Cic	1911	1559	2297	2152.33333333333	2333.66666666667	2320.33333333333	2056.33333333333	1988.33333333333	2359	2007.33333333333	2470.33333333333	2607.33333333333	3105.33333333333	2170.66666666667	1944	1985.33333333333	2144.33333333333
Pafah1b3	48.3333333333333	45	52.3333333333333	66	57.3333333333333	84.6666666666667	51.3333333333333	50.6666666666667	67.6666666666667	53.3333333333333	61.3333333333333	60.6666666666667	70.3333333333333	63.3333333333333	58	55.3333333333333	57
Prr19	0	0	1	1	0.333333333333333	0.666666666666667	0.333333333333333	0	0.666666666666667	0	0.333333333333333	0	1.33333333333333	1.66666666666667	0.666666666666667	0	0.333333333333333
Tmem145	297	125.666666666667	212.333333333333	188.333333333333	275	300	354	192	385.666666666667	241	240.333333333333	292	326.333333333333	225.333333333333	202.333333333333	162.333333333333	249
Megf8	1464.33333333333	1375.33333333333	2488	2106.33333333333	2234.33333333333	2388.33333333333	2248.66666666667	2308	2479.33333333333	2237	2090.66666666667	2021.33333333333	2354	2055.33333333333	1755.66666666667	1621	1527.66666666667
Cnfn	0	0.333333333333333	0.333333333333333	0.333333333333333	0.333333333333333	180	148.333333333333	118.333333333333	150.666666666667	139	160.333333333333	0.333333333333333	0	0.333333333333333	1.33333333333333	0	0
LOC120096895	2.66666666666667	2	3.33333333333333	1.66666666666667	3.33333333333333	6.33333333333333	5.33333333333333	5	7	3.66666666666667	4.33333333333333	2.66666666666667	6.66666666666667	3	1.33333333333333	1.66666666666667	2.66666666666667
Lipe	189.666666666667	149	179	182	201.333333333333	198.333333333333	178.666666666667	155.333333333333	168.666666666667	203.666666666667	195.666666666667	201	257	189.666666666667	159	151.333333333333	190.666666666667
LOC102549342	32	23.3333333333333	40.3333333333333	35.6666666666667	32.3333333333333	36	52.3333333333333	40.6666666666667	56.6666666666667	34.6666666666667	31	32.6666666666667	45.6666666666667	35	24.3333333333333	26	33.3333333333333
Cxcl17	7	7.33333333333333	4.33333333333333	7	8.33333333333333	8	6	4.66666666666667	6.33333333333333	11	7	12.3333333333333	10.6666666666667	4	8	7	9.33333333333333
Ceacam1	22.6666666666667	27.3333333333333	31.6666666666667	31.3333333333333	38	38	39.3333333333333	28.6666666666667	39.3333333333333	36.3333333333333	41	31.6666666666667	35.3333333333333	45.6666666666667	24.3333333333333	24	33.6666666666667
Erich4	1.66666666666667	0.333333333333333	1.33333333333333	0.666666666666667	0.666666666666667	4.33333333333333	0.666666666666667	0	1.33333333333333	4.33333333333333	1.33333333333333	0	1.66666666666667	0.333333333333333	1	0	1.33333333333333
Dmac2	553.666666666667	352.666666666667	465.666666666667	430	445.333333333333	491.666666666667	487.333333333333	386	468.333333333333	409	441.666666666667	506.333333333333	603	460.333333333333	411.333333333333	403.333333333333	453.333333333333
B3gnt8	6.66666666666667	6.33333333333333	8.33333333333333	8	6.66666666666667	11.6666666666667	8.33333333333333	7.33333333333333	11.3333333333333	11.6666666666667	10.6666666666667	5.33333333333333	3.33333333333333	10.3333333333333	3.66666666666667	5	4.33333333333333
Bckdha	605.666666666667	485.666666666667	581	565	616.333333333333	591.666666666667	573	478.333333333333	551	509	568.666666666667	664	807.333333333333	549	549.333333333333	537	569.666666666667
Exosc5	154	122	146.666666666667	166.333333333333	187	159	145.666666666667	136.666666666667	154.666666666667	128	167.333333333333	188.666666666667	216.666666666667	149.666666666667	143.666666666667	153	165
Tmem91	131.666666666667	60	90.6666666666667	66	115.333333333333	115	133.333333333333	55	141.333333333333	98.6666666666667	70.6666666666667	146.666666666667	195.666666666667	107.333333333333	80.6666666666667	82.6666666666667	105.333333333333
B9d2	204	159.333333333333	193	212	230.666666666667	217.666666666667	184.666666666667	180	190.333333333333	201	249	240.333333333333	287	216	200.333333333333	205.666666666667	177.666666666667
LOC120096894	3	2	5	4.66666666666667	4.66666666666667	5.66666666666667	6.66666666666667	4.66666666666667	8	5.66666666666667	4	5.33333333333333	4.33333333333333	4	1.66666666666667	3.66666666666667	5.33333333333333
Tgfb1	80.3333333333333	71	75	74.6666666666667	79	91.3333333333333	74.3333333333333	63.6666666666667	76.3333333333333	79.3333333333333	66.3333333333333	113.666666666667	84.3333333333333	65	65.6666666666667	68.6666666666667	77.6666666666667
Ccdc97	641	437	587.333333333333	603.666666666667	614	644.666666666667	556.666666666667	508.666666666667	599.666666666667	526.666666666667	652	671.333333333333	793.666666666667	567	512.666666666667	510	551.333333333333
Hnrnpul1	1411.33333333333	1226.66666666667	1695.66666666667	1578	1625.66666666667	1565.33333333333	1464	1408.66666666667	1495	1360.33333333333	1591.66666666667	1544.66666666667	1922	1451	1273	1336	1258.66666666667
Axl	563.666666666667	525.666666666667	689	640	645.333333333333	693.333333333333	604.666666666667	547.666666666667	610.666666666667	551.666666666667	630.666666666667	721.666666666667	756.666666666667	676.333333333333	501.333333333333	573	584
LOC120096893	8	12.6666666666667	19.3333333333333	15.6666666666667	16	11.3333333333333	16	10.3333333333333	11.6666666666667	13.3333333333333	7.33333333333333	14.3333333333333	12	11	7.33333333333333	10.3333333333333	12.3333333333333
Cyp2s1	83.6666666666667	58.3333333333333	75.6666666666667	68	61	61.3333333333333	74.3333333333333	51.3333333333333	64.3333333333333	60.3333333333333	69.3333333333333	67.3333333333333	89.6666666666667	80.6666666666667	51.6666666666667	63.3333333333333	48.3333333333333
LOC120096896	0.666666666666667	0.333333333333333	0.333333333333333	0	0.333333333333333	0	0.333333333333333	0.333333333333333	0.666666666666667	1	0.333333333333333	0	0	0	0	0	0
LOC100359930	0	0	0	0	0	0	0	0	0	0	0	0	0	0	0	0	0
Cyp2b1	0	0	0	0	0	0	0	0	0	0	0	0	0	0	0	0	0
Cyp2b2	0	0	0	0	0	0	0	0	0	0	0	0	0	0	0	0	0
Cyp2b3	0	0	0	0	0	0	0	0	0	0	0	0	0	0	0	0	0
LOC103691092	0	0	0	0	0	0	0	0	0	0	0	0	0	0	0	0	0
Cyp2b21	0	0	0	0	0	0	0	0	0	0	0	0	0	0	0	0	0
Epc2l1	248	221.666666666667	390.666666666667	365.333333333333	340.333333333333	313.333333333333	326.333333333333	321	337	266	215.333333333333	311.333333333333	407.666666666667	317	290.333333333333	278.666666666667	249.333333333333
LOC100360011	0	0	0	0	0	0	0	0	0	0	0	0	0	0	0	0	0
Cyp2b12	0	0	0	0	0	0	0	0	0	0	0	0	0	0	0	0	0
LOC103691072	0	0	0	0	0	0	0	0	0	0	0	0	0	0	0	0	0
Cyp2b15	0	0	0	0	0	0	0	0	0	0	0	0	0	0	0	0	0
Cyp2g1	0	0	0	0	0	0	0	0	0	0	0	0.333333333333333	0	0	0	0	0
LOC103691073	0.333333333333333	0.666666666666667	0.666666666666667	1.33333333333333	3	0	0	2.33333333333333	1.66666666666667	0.666666666666667	0.666666666666667	1	1.33333333333333	1	0	2	1
Cyp2a3	2.33333333333333	4	0.333333333333333	1.66666666666667	1	0.333333333333333	1.33333333333333	3.33333333333333	3.66666666666667	1.66666666666667	5.66666666666667	2	3	2.66666666666667	0	0.666666666666667	1
Cyp2a1	0	0	0	0	0	0	0	0	0	0	0	0	0	0	0	0	0
Cyp2a2	0	0	0	0	0	0	0	0	0	0.666666666666667	0	0	0	0	0	0	0
Cyp2f4	0.333333333333333	1	0	0	0.333333333333333	0	1.33333333333333	0.666666666666667	0.666666666666667	0.333333333333333	0	0	0	0.666666666666667	0.666666666666667	0.333333333333333	0
Cyp2t1	51.6666666666667	53.3333333333333	68.3333333333333	69	52.6666666666667	81.6666666666667	65	48.3333333333333	68	67	58.6666666666667	68.3333333333333	63.6666666666667	58.6666666666667	64.3333333333333	55	56.3333333333333
Egln2	1069.66666666667	767.666666666667	1002.66666666667	1078.66666666667	1136	1098.66666666667	928	931	1073	957	1150.33333333333	1281.33333333333	1425.66666666667	962.333333333333	961.333333333333	989.333333333333	1092.33333333333
Rab4b	764.333333333333	560.333333333333	701	765.666666666667	761	742	716.333333333333	638	706.333333333333	619.333333333333	757.333333333333	821.666666666667	975	707.666666666667	677	660	727.666666666667
Mia	2.33333333333333	1	1.66666666666667	0.333333333333333	1	6	4.33333333333333	6.33333333333333	10	3	2.33333333333333	1.33333333333333	0.666666666666667	2.33333333333333	1.66666666666667	1	0.666666666666667
Snrpa	178.666666666667	154	159.666666666667	194.333333333333	181.333333333333	177.333333333333	154.333333333333	149.666666666667	156.333333333333	151	148	174	188.333333333333	171.666666666667	151.666666666667	160.333333333333	149.333333333333
RGD1560854	286.333333333333	237	324.333333333333	264	290.666666666667	296.333333333333	308.333333333333	256.666666666667	291	255	302.666666666667	290.333333333333	343.666666666667	258	248.666666666667	231	242.333333333333
Itpkc	202.666666666667	146.333333333333	214.333333333333	192.333333333333	188.666666666667	190	209	193.333333333333	191.333333333333	180.666666666667	215.333333333333	185.333333333333	226.333333333333	187.333333333333	164	161	176
Coq8b	435.333333333333	284.666666666667	358.333333333333	337	392	363.333333333333	388.333333333333	283	377	348.666666666667	340.666666666667	390	500	347.333333333333	313.333333333333	299.666666666667	399.666666666667
Numbl	946.666666666667	690.666666666667	1022	1186.33333333333	1033.33333333333	1058.66666666667	923	961	1057.33333333333	957	1047.33333333333	1186.33333333333	1393.66666666667	1017	915.666666666667	1037	959.666666666667
LOC120099779	0	0	0	0.333333333333333	0	1	1	0	0	0	0	0	0	0.333333333333333	0.333333333333333	0.333333333333333	0
LOC120099778	0	0	0	0	0	0	0	0	0	0	0	0	0	0	0	0	0
Ltbp4	427	353	470.666666666667	501.333333333333	510.666666666667	481.333333333333	409.666666666667	442.333333333333	466.666666666667	498.333333333333	462.333333333333	489.666666666667	560.333333333333	486.666666666667	440.666666666667	423.333333333333	425.666666666667
Shkbp1	126.666666666667	106.333333333333	152	136.666666666667	135.333333333333	132.333333333333	122	118.666666666667	123	107.666666666667	106.333333333333	130.333333333333	145.666666666667	129.333333333333	114.333333333333	105	129.666666666667
Sptbn4	1745.33333333333	1210	2107.33333333333	2143.66666666667	2207.66666666667	2238.66666666667	2115	2171.66666666667	2244	1920.66666666667	2196	2413.33333333333	3002.66666666667	1957.66666666667	1892	1939.66666666667	1870.66666666667
Blvrb	109.666666666667	88	125.333333333333	154.333333333333	156.333333333333	157.666666666667	137	156.666666666667	153.333333333333	124.666666666667	149.333333333333	150	187.666666666667	151.666666666667	152	158	115.666666666667
Sertad3	33	29	33.3333333333333	40	38.6666666666667	43	32.6666666666667	30.3333333333333	36.6666666666667	33.6666666666667	44.3333333333333	30.3333333333333	35.3333333333333	38.6666666666667	26	25.6666666666667	21.6666666666667
Sertad1	116.666666666667	79.3333333333333	96.3333333333333	109.666666666667	106.666666666667	116	112.666666666667	80.3333333333333	103	85.3333333333333	131.333333333333	110.666666666667	133.666666666667	106	101.666666666667	75	89.6666666666667
Prx	47	45.3333333333333	48.3333333333333	44.6666666666667	49	51.3333333333333	38	47	44.6666666666667	40.6666666666667	58.6666666666667	44	55.6666666666667	43.6666666666667	41	46.6666666666667	45.6666666666667
Hipk4	530.333333333333	617.333333333333	1028.66666666667	810.333333333333	763.666666666667	768	555	689.333333333333	568.666666666667	667.333333333333	719.333333333333	805.666666666667	988.666666666667	675	772.333333333333	706.666666666667	530
Pld3	5438	3471.66666666667	5364	4911	5125.33333333333	5498.33333333333	4531.33333333333	4022.66666666667	4963.66666666667	4470.33333333333	4832	5777	6647	4515.66666666667	4950	4227	4601.33333333333
RGD1307554	443.333333333333	281.666666666667	389.666666666667	381.666666666667	388.333333333333	379.333333333333	355.666666666667	318.666666666667	385	311	395.333333333333	432	504	374	312	333.666666666667	348
Akt2	1278	1059.66666666667	1316.66666666667	1172.66666666667	1273.33333333333	1203.66666666667	1115.66666666667	1048.33333333333	1088.66666666667	985.333333333333	1324.33333333333	1336	1596	1166	987.666666666667	1097	1258
LOC103691074	0.333333333333333	0	0	0	0.333333333333333	0	1	0.333333333333333	0	0	0.333333333333333	0	0.333333333333333	0	0	0.333333333333333	0.666666666666667
Ttc9b	936	368	428.666666666667	557.333333333333	689	606	628.333333333333	454.666666666667	737	459	808.666666666667	831	890.333333333333	575	430.333333333333	505.333333333333	825.333333333333
Map3k10	1945.66666666667	1395.33333333333	1952.33333333333	2099.66666666667	2336.33333333333	2061	1724.66666666667	1909	2176.66666666667	1787.66666666667	2705	2600	3085	1933.66666666667	1877	1987	2272.66666666667
LOC100910046	161.333333333333	101	175.666666666667	143	180	204.666666666667	211.333333333333	185	211.333333333333	163.666666666667	193.666666666667	179	238.666666666667	166.666666666667	153.333333333333	119.333333333333	133
LOC120100153	0	0	0	0	0	0	0.333333333333333	0	0	0	0.333333333333333	0	0	0	0	0	0
LOC120099780	0	0	0	1	0	0	0.333333333333333	0.333333333333333	0	0	0	0	0.333333333333333	0.333333333333333	0	0.333333333333333	0
Trnas-aga	0	0	0	0	0	0	0	0	0	0	0	0	0	0	0	0	0
LOC100362069	974	571	765	881	933.333333333333	1155	949.333333333333	804	958	860.333333333333	578.333333333333	826	955.333333333333	762.666666666667	712.333333333333	764	807.333333333333
LOC102554136	594.666666666667	537.666666666667	844.666666666667	765	741.333333333333	723.333333333333	734	713.666666666667	754.333333333333	656.666666666667	728	734.333333333333	978.333333333333	750.333333333333	662.666666666667	645	525.333333333333
LOC120099781	4.66666666666667	6	7	6.66666666666667	5	6.33333333333333	14	12.6666666666667	16.3333333333333	11.3333333333333	8.66666666666667	5.66666666666667	8.33333333333333	11.3333333333333	6	6	4.66666666666667
LOC102553565	66.6666666666667	58.6666666666667	63.3333333333333	66	66.6666666666667	61.6666666666667	72.3333333333333	60	72	63.6666666666667	66.3333333333333	68.3333333333333	82.3333333333333	70.6666666666667	45	60	54
LOC102553760	68.6666666666667	71.6666666666667	97	76	85.3333333333333	82	85.3333333333333	76	65	76.3333333333333	79	84	98.3333333333333	73.3333333333333	63.6666666666667	66	51
Zfp780b-ps1	124	103	170	144.666666666667	123	145.666666666667	138.666666666667	117.333333333333	130	132.333333333333	112	152	172	129.666666666667	136.333333333333	116	109.666666666667
LOC102549611	12.6666666666667	11.3333333333333	11.6666666666667	9.33333333333333	14.3333333333333	12.6666666666667	14.3333333333333	7.66666666666667	13	12	11.6666666666667	11.3333333333333	13.3333333333333	11	11.6666666666667	12	12.6666666666667
Zfp59	182.333333333333	175.666666666667	236.666666666667	206.333333333333	211	225	225.666666666667	198.666666666667	175	198.333333333333	201.333333333333	218.333333333333	286	228	170	174.333333333333	152
LOC120100218	0	0	0	0	0	0	0	0	0.333333333333333	0	0	0.333333333333333	0	0	0	0	0
Psmc4	631.666666666667	462	503	557.666666666667	546	550	507.333333333333	444.333333333333	516	481.333333333333	624.666666666667	578.666666666667	725.333333333333	524.666666666667	476.666666666667	511.333333333333	484
Fcgbp	20	25.3333333333333	28.3333333333333	39.6666666666667	24.6666666666667	53.3333333333333	34.3333333333333	37.3333333333333	31.3333333333333	46.3333333333333	29.3333333333333	33	31.6666666666667	33.3333333333333	56	35.6666666666667	19.6666666666667
Fcgbpl1	1.33333333333333	0.666666666666667	2	1.33333333333333	1.66666666666667	4	1	0.666666666666667	0.666666666666667	0.666666666666667	1	0.333333333333333	1	0	0.333333333333333	0.666666666666667	1
Fbl	155.333333333333	175	151.333333333333	186	185	149.333333333333	146.666666666667	157.333333333333	146.666666666667	128	247	191.666666666667	237.666666666667	172	154.666666666667	158	125.666666666667
Dyrk1b	842.666666666667	789.666666666667	1299.33333333333	1054.66666666667	1077.33333333333	1054.33333333333	1062.33333333333	1020.66666666667	1162.33333333333	999.333333333333	1061	1112	1298.66666666667	1030.66666666667	936.333333333333	923	987.333333333333
Eid2	609.666666666667	473.333333333333	609	608.666666666667	582.333333333333	639.333333333333	596	571	592.666666666667	528.666666666667	630	629.666666666667	795.666666666667	590	509	603.333333333333	437
Eid2b	213	166.333333333333	198.333333333333	215.666666666667	208.333333333333	200.666666666667	165.666666666667	145	158.333333333333	167.666666666667	199.333333333333	200.333333333333	262	194.333333333333	178	167.333333333333	169.333333333333
Selenov	18	16	23.6666666666667	23	26.3333333333333	31.3333333333333	30	29.3333333333333	30.3333333333333	23	27	27.3333333333333	24.3333333333333	20	21.3333333333333	24.6666666666667	16.3333333333333
Dll3	8	4.33333333333333	2	5	6.66666666666667	8	7	9	5.33333333333333	5	4	3.66666666666667	5.66666666666667	2.33333333333333	7.66666666666667	3.33333333333333	4.66666666666667
Timm50	474	331.333333333333	430.333333333333	382.666666666667	412.333333333333	399.333333333333	391.666666666667	305	367	348.666666666667	370	456	541.666666666667	399.666666666667	358.333333333333	334	411
Supt5h	2418.66666666667	1692.33333333333	2481	2163	2407	2372.66666666667	2484	2024.33333333333	2477.33333333333	2037.66666666667	2028.66666666667	2393	2888	2170	1891.66666666667	1931.66666666667	2052.33333333333
LOC102550060	0.333333333333333	0.333333333333333	2.33333333333333	0	0.666666666666667	0	0	0.666666666666667	0.333333333333333	0	0.666666666666667	0.333333333333333	0.666666666666667	0	1	0	1.66666666666667
Rps16	1129.66666666667	854	819	1027.66666666667	1063.66666666667	1146.66666666667	1119.66666666667	870.666666666667	1140.33333333333	989.333333333333	985.333333333333	1043.33333333333	1117	951.333333333333	878.666666666667	1002	942.333333333333
LOC120100461	1.33333333333333	1	0.666666666666667	1	1.33333333333333	3.66666666666667	3.33333333333333	2.33333333333333	2.66666666666667	3.33333333333333	0.333333333333333	0.666666666666667	1.33333333333333	1	0.666666666666667	1	0.666666666666667
Plekhg2	86.6666666666667	100.333333333333	91	94.6666666666667	127	115	88.6666666666667	77	106.666666666667	123.333333333333	102.666666666667	104.666666666667	119.666666666667	105	102	81.3333333333333	108.666666666667
Trnai-uau	0	0	0	0	0	0	0	0	0	0	0	0	0	0	0	0	0
Zfp36	50.3333333333333	57	60	52.6666666666667	67.3333333333333	61.3333333333333	57.6666666666667	38.6666666666667	54.6666666666667	64.3333333333333	49.6666666666667	60.3333333333333	68.6666666666667	73.3333333333333	54.6666666666667	42.3333333333333	53.3333333333333
Med29	325	239	269	276.333333333333	309.666666666667	265.333333333333	257	213.666666666667	283	260	314.333333333333	297.333333333333	369.666666666667	277.333333333333	254.666666666667	249.333333333333	276.333333333333
Paf1	827.333333333333	622.333333333333	829.666666666667	825	797.666666666667	831.333333333333	811.666666666667	723.333333333333	781.333333333333	700	763	826.333333333333	975.333333333333	751	686.333333333333	705.333333333333	688.333333333333
Samd4b	700	554	789	757.666666666667	778.666666666667	735.333333333333	641.333333333333	616	692.666666666667	662.666666666667	777	893.333333333333	1069.66666666667	729	655.333333333333	685.333333333333	726
Gmfg	26	19.6666666666667	19	20	24.3333333333333	23.3333333333333	18.3333333333333	16.6666666666667	14.3333333333333	9.33333333333333	11	18.3333333333333	19	17	14.6666666666667	21.6666666666667	14
Lrfn1	463.333333333333	326.333333333333	487.333333333333	493.666666666667	505.333333333333	549	476.333333333333	436.333333333333	564.666666666667	484	553	629	742.666666666667	479	507.666666666667	482	468.666666666667
Ifnl1	0	0	0	0	0	0	0	0	0	0	0	0	0	0	0	0	0
Ifnl3	0	0	0	0	0	0	0	0	0	0	0	0	0	0	0	0	0
Sycn	1.66666666666667	1.66666666666667	1.33333333333333	0.666666666666667	2	3	2	1.33333333333333	2.33333333333333	1	1	3	1.66666666666667	0.333333333333333	0.666666666666667	1	2
Nccrp1	4.66666666666667	3.66666666666667	2	4	3.66666666666667	5.66666666666667	5.66666666666667	3.33333333333333	3.33333333333333	3	4	3.66666666666667	2.33333333333333	2.66666666666667	1.66666666666667	2.66666666666667	2.33333333333333
Pak4	126	134.333333333333	140	138	142.333333333333	133.333333333333	119.666666666667	105.333333333333	120.666666666667	145.333333333333	134.333333333333	135	159.666666666667	131.666666666667	135	113.333333333333	141.333333333333
Acp7	13	7.66666666666667	10.6666666666667	13.3333333333333	14	10	3	4.66666666666667	3.66666666666667	12.3333333333333	8.66666666666667	12	17	3.66666666666667	7	10.6666666666667	16.6666666666667
LOC108349512	6.33333333333333	4	5.66666666666667	4.33333333333333	4	9.33333333333333	9	6.33333333333333	7	4.66666666666667	6.66666666666667	5.66666666666667	6	2.33333333333333	3	2.66666666666667	2.66666666666667
Fbxo27	143.333333333333	102.333333333333	119	140	123.333333333333	136.666666666667	144.333333333333	118	128.666666666667	117.333333333333	131	136.333333333333	151	126.333333333333	115.666666666667	106.666666666667	105.333333333333
Fbxo17	10.6666666666667	5	6	2.66666666666667	3.33333333333333	10.6666666666667	11.3333333333333	6.33333333333333	13.6666666666667	5.33333333333333	10	6.66666666666667	6	6	5	4	5
Mrps12	210.666666666667	111.666666666667	144	170.666666666667	186.666666666667	175.333333333333	141	119.666666666667	148	165.666666666667	186.333333333333	206	234.666666666667	160.666666666667	173.333333333333	160.333333333333	162.333333333333
Sars2	89.6666666666667	59.3333333333333	80.6666666666667	80	91.3333333333333	117.666666666667	111	82.3333333333333	125	96.6666666666667	96.6666666666667	94	119.333333333333	101	79	75.3333333333333	87.6666666666667
LOC102550248	1.66666666666667	1.66666666666667	0.666666666666667	1	1	7.33333333333333	4.33333333333333	2.66666666666667	5.33333333333333	5.66666666666667	6.66666666666667	1	1.66666666666667	0.666666666666667	0.666666666666667	1	0.666666666666667
Ccer2	10.3333333333333	5.33333333333333	9.33333333333333	10.6666666666667	6.66666666666667	15	14.3333333333333	11.3333333333333	13.3333333333333	15.3333333333333	12.3333333333333	10.3333333333333	14.3333333333333	15.3333333333333	8	8	12
Nfkbib	193.333333333333	114.333333333333	127.333333333333	141.333333333333	173.333333333333	146	133.333333333333	105.333333333333	149	126.333333333333	152.333333333333	181	213.333333333333	168	127.333333333333	122	135.333333333333
Sirt2	5901	3986	4709.33333333333	4512	5450.33333333333	4016.66666666667	3984	3910	4104.66666666667	3590.66666666667	4479.33333333333	4554.33333333333	6563.66666666667	4883.66666666667	3633.33333333333	4169.66666666667	4616.33333333333
Rinl	1.33333333333333	2	3.33333333333333	1.33333333333333	2.66666666666667	2.33333333333333	2.33333333333333	2.33333333333333	4.66666666666667	2	5	3.66666666666667	2.33333333333333	3.33333333333333	2.33333333333333	2.33333333333333	2.66666666666667
LOC120099783	0.333333333333333	0.333333333333333	0	0.333333333333333	0	0	0	0	0	0.333333333333333	0	0	0	0	0	0.333333333333333	0
Hnrnpl	1965.33333333333	1592.33333333333	1881.33333333333	1781.33333333333	2016.66666666667	1871.66666666667	1926	1652	1890.66666666667	1663.66666666667	2329	1898	2374.66666666667	1864.33333333333	1492.33333333333	1563	1662
Ech1	759	678.333333333333	695	773.333333333333	729.666666666667	725.666666666667	593.666666666667	524	570.666666666667	639	660.666666666667	658.333333333333	808.333333333333	641	622.666666666667	621.333333333333	677.666666666667
Lgals4	0.333333333333333	0.333333333333333	0	0	0	0	0	0.333333333333333	0	0	0	0	0	0	0	0	0
Lgals7	5.66666666666667	2.33333333333333	2	1.66666666666667	5	3.33333333333333	2.66666666666667	2.66666666666667	2.66666666666667	1.66666666666667	3.66666666666667	4	6.33333333333333	1	5.66666666666667	3	3
LOC102550499	22	7.33333333333333	15.3333333333333	9.66666666666667	16.6666666666667	20.3333333333333	21	18.3333333333333	23.6666666666667	20.6666666666667	14	13.6666666666667	11.6666666666667	12	12.3333333333333	3	21.6666666666667
Capn12	28.3333333333333	13	18.6666666666667	16.3333333333333	21.6666666666667	55	50.6666666666667	34.3333333333333	54	49.6666666666667	52	31.3333333333333	33.6666666666667	20.6666666666667	20	22	22
Actn4	2500	1700.66666666667	2063.66666666667	1921.66666666667	2299	1974.33333333333	1957	1688.66666666667	2066	1986.33333333333	2061.33333333333	2293.33333333333	2629.33333333333	1944	1794.33333333333	1655.66666666667	2191
Eif3k	297.666666666667	223	275	315.666666666667	304.333333333333	365.666666666667	372.666666666667	334.333333333333	368	302.666666666667	363.333333333333	260.666666666667	324	296.666666666667	221	264.333333333333	231.666666666667
LOC120099785	44.3333333333333	34.6666666666667	41.6666666666667	43.6666666666667	52.6666666666667	90	108	87.3333333333333	110	107.333333333333	82.3333333333333	42	43.6666666666667	45	21.6666666666667	31.3333333333333	47.6666666666667
Map4k1	47.6666666666667	31.3333333333333	29.3333333333333	30.3333333333333	39.3333333333333	41.3333333333333	32.6666666666667	25.3333333333333	33.3333333333333	27.6666666666667	33.3333333333333	37.6666666666667	48.3333333333333	35	29.3333333333333	30.3333333333333	62.6666666666667
Ryr1	108	140.666666666667	268.333333333333	155	211	186	185	231.333333333333	157	191.333333333333	128.666666666667	170.333333333333	171	120	147	128.666666666667	190.666666666667
LOC120099784	0	1.66666666666667	0.333333333333333	0	0	0	0	0	0	0	0	0	0.333333333333333	0.666666666666667	0.333333333333333	0.666666666666667	1.33333333333333
LOC120099786	0.333333333333333	0	0	0.333333333333333	0	1	1.66666666666667	1.66666666666667	3	1.66666666666667	0.666666666666667	0	0	0	0.666666666666667	0	1
LOC120099787	0	0	0	0	0	0	0	0	0.666666666666667	0	0	0	0	0	0	0	0
Rasgrp4	15.6666666666667	13.6666666666667	11.3333333333333	15	15	18.6666666666667	15.6666666666667	15.3333333333333	17.3333333333333	18	18.6666666666667	16.3333333333333	17.3333333333333	12	13.6666666666667	12.6666666666667	16.6666666666667
Fam98c	302.666666666667	173	219.666666666667	186	292	211	189	153.666666666667	195	188	223	298.333333333333	375.333333333333	184	181.666666666667	168	262.666666666667
Spred3	454	284.333333333333	427	435.666666666667	411	493	504	416.666666666667	490	372.666666666667	451	479.666666666667	522	416.666666666667	361.666666666667	377	377.333333333333
Ggn	9	6.66666666666667	9	7.66666666666667	10.3333333333333	10.3333333333333	9	4.66666666666667	6	9	7.33333333333333	11.3333333333333	12.6666666666667	7.66666666666667	8	11	10
Psmd8	674.333333333333	526.666666666667	595.666666666667	653.333333333333	638	648	570.333333333333	522	598.333333333333	545	754.333333333333	673.666666666667	798.666666666667	582	521.666666666667	576	547.666666666667
Catsperg	48	33.3333333333333	36.3333333333333	32.3333333333333	42	79.6666666666667	86.6666666666667	35	101	60.6666666666667	38.3333333333333	46.3333333333333	46.6666666666667	43.3333333333333	49	22.6666666666667	54
Kcnk6	23.3333333333333	25.3333333333333	24.3333333333333	32.3333333333333	31.6666666666667	33.6666666666667	31.6666666666667	22.6666666666667	28.3333333333333	27.3333333333333	18	38.3333333333333	36.6666666666667	31.3333333333333	27.6666666666667	27.6666666666667	20
Yif1b	505	335.333333333333	406.666666666667	470.333333333333	479.333333333333	425.333333333333	356.333333333333	325.666666666667	365	354.666666666667	411	539	638.333333333333	398.333333333333	400.333333333333	383.666666666667	424.666666666667
LOC100361913	3.33333333333333	2	4	5	9	6.66666666666667	6.33333333333333	8	5.66666666666667	5.33333333333333	10.6666666666667	5.66666666666667	7	6	6.33333333333333	6.66666666666667	5
Spint2	291.333333333333	486.666666666667	259.333333333333	305	288.333333333333	368.666666666667	345.333333333333	194.666666666667	261.333333333333	636	259	289	343	262.666666666667	646	256.666666666667	293
Ppp1r14a	294	185	196.333333333333	231.666666666667	315	167	161.333333333333	137.666666666667	171	167.666666666667	180	264.666666666667	312.333333333333	213.666666666667	198.333333333333	190.333333333333	260
Dpf1	710.666666666667	653.333333333333	937.333333333333	941.333333333333	798.666666666667	864	771.666666666667	759.333333333333	754	735.333333333333	817.333333333333	842.333333333333	1011	755	744.333333333333	800.666666666667	690
Sipa1l3	1042.33333333333	1671.66666666667	2658	2601	1749.33333333333	1890	1665.33333333333	2713.66666666667	1705.33333333333	1950	2159	2101.33333333333	2530.33333333333	2022.33333333333	2114	2180.66666666667	1437.33333333333
Wdr87l	4.33333333333333	12	14.6666666666667	14	9.33333333333333	12.3333333333333	6.66666666666667	11	10.6666666666667	10.3333333333333	12.3333333333333	14	12.3333333333333	7.66666666666667	7.66666666666667	9.66666666666667	4.66666666666667
LOC102550982	0	1	0	0	0.333333333333333	0	0.666666666666667	0	0	0	0.333333333333333	0	0	0.333333333333333	0.666666666666667	0	0
LOC103689966	122	65	96.6666666666667	116	150.333333333333	111.333333333333	98.6666666666667	87.3333333333333	126.333333333333	91	76	150.333333333333	213	114.666666666667	102	112	130.666666666667
LOC120096976	3.66666666666667	4.33333333333333	11.6666666666667	5	3.66666666666667	5	2	5.66666666666667	4.33333333333333	4.66666666666667	6	3.33333333333333	6.66666666666667	3.33333333333333	2.33333333333333	4	4.33333333333333
Zfp84	389.666666666667	360.333333333333	524.666666666667	446.333333333333	467	450	500	461	454.666666666667	417.333333333333	463.333333333333	452.666666666667	592.333333333333	506	378	390.666666666667	368.666666666667
LOC102547413	131	123.666666666667	166.666666666667	132.333333333333	136.333333333333	124.666666666667	137	144.333333333333	146	98.6666666666667	132.666666666667	176.666666666667	210.333333333333	147.333333333333	134.333333333333	108	113.333333333333
LOC100912787	86.6666666666667	64	99.3333333333333	94.3333333333333	95.3333333333333	106.333333333333	103.333333333333	89.6666666666667	107.666666666667	87	85	90	120.333333333333	86.6666666666667	84	67	63
LOC103690163	428.333333333333	368.333333333333	420	422	459.333333333333	446.666666666667	458	364	449.333333333333	373.333333333333	437	443.333333333333	558	448.666666666667	341.333333333333	386.666666666667	353.666666666667
Zfp27	146.333333333333	119.666666666667	168.666666666667	166.666666666667	149.666666666667	158.333333333333	168.666666666667	123.333333333333	157.666666666667	138	173	157.666666666667	198.666666666667	185.333333333333	119.333333333333	136.666666666667	116
LOC120096968	11.6666666666667	14.3333333333333	14.3333333333333	13.3333333333333	10	19.3333333333333	20	18.6666666666667	15	19.6666666666667	17.6666666666667	8.66666666666667	7	16.3333333333333	5	10.3333333333333	11
Zfp74	183.333333333333	167.333333333333	227	194	202.666666666667	205	208	182.666666666667	212	159.333333333333	203.666666666667	194.666666666667	275	199.666666666667	174	183.666666666667	171.666666666667
LOC103691076	33.6666666666667	20.6666666666667	37.6666666666667	33.6666666666667	26.6666666666667	42.6666666666667	46.6666666666667	30.3333333333333	42	42.3333333333333	45.3333333333333	28	37	43.3333333333333	18	37.3333333333333	19.3333333333333
LOC108348102	63	63	76.6666666666667	76.6666666666667	84	84.6666666666667	68	57	75	78.3333333333333	70	58.6666666666667	80.6666666666667	76	73.3333333333333	53.3333333333333	59
Zfp569	1.66666666666667	1.33333333333333	2.33333333333333	4	2	3.66666666666667	5.66666666666667	3	7.66666666666667	6	6	7.33333333333333	5.33333333333333	3	3.33333333333333	2.66666666666667	4.66666666666667
Zfp14	270	216	334	271.666666666667	291	280.666666666667	290	253.333333333333	286.333333333333	265	275	296.333333333333	383	265.666666666667	262	229.333333333333	266.333333333333
Zfp82	24.3333333333333	28	46	22.6666666666667	35	41.6666666666667	34.3333333333333	28.6666666666667	40.6666666666667	28.3333333333333	29.6666666666667	31.6666666666667	50.3333333333333	37.3333333333333	21	29	27.3333333333333
LOC100359681	93.6666666666667	72.3333333333333	106.333333333333	98	95	89.3333333333333	81	92	85.3333333333333	78.3333333333333	79	94.6666666666667	115.666666666667	100	74.6666666666667	83.3333333333333	77.6666666666667
Zfp566	107.666666666667	75.3333333333333	110.666666666667	112.666666666667	127.333333333333	120.666666666667	116.666666666667	86.6666666666667	134	109.666666666667	125	149.333333333333	175.666666666667	108	94.6666666666667	101.666666666667	126
LOC120100358	0	0	0	0	0	1	0.666666666666667	0	0	0.333333333333333	0.666666666666667	0	0	0	0	0	0
Zfp260	894	776.666666666667	1046.33333333333	1079.66666666667	1012.66666666667	1066	1041	944.666666666667	1037	887.666666666667	956	984.666666666667	1323	1015	866	888	650.666666666667
LOC120096966	2.33333333333333	1.66666666666667	4	1.66666666666667	2.66666666666667	32.6666666666667	35.3333333333333	34	32.6666666666667	33.3333333333333	34	4	6	3.33333333333333	3	2	1
Zfp382	170.333333333333	177.666666666667	277.666666666667	250.666666666667	229.666666666667	259.333333333333	261.666666666667	258	264	213.666666666667	225	245.666666666667	314.333333333333	228.666666666667	227.666666666667	217.333333333333	181
LOC102555183	263.333333333333	232	291	321.666666666667	305.666666666667	320.666666666667	319	277.666666666667	301.666666666667	262.666666666667	235.666666666667	285.666666666667	356.333333333333	328	229.666666666667	271.666666666667	202
LOC687508	63	41	39	38	42	199	169.333333333333	165.666666666667	174	166	193.333333333333	45.3333333333333	63.6666666666667	42	33	39	42.3333333333333
Capns1	2348.66666666667	1725	2153.66666666667	2449.33333333333	2119	2440.33333333333	2133	2136.33333333333	2071.66666666667	2060	2102.33333333333	1686.66666666667	2247.33333333333	2151.66666666667	1479.33333333333	1817	1561.66666666667
LOC120100141	0	0	0	0	0	0.333333333333333	0	0	0	0	0	0	0	0	0	0	0
Tbcb	1085.66666666667	668.333333333333	809	843.333333333333	924.666666666667	918	819.666666666667	703.666666666667	871.666666666667	778.666666666667	829	915	1071.33333333333	809.666666666667	771.333333333333	746	843.666666666667
Polr2i	131.666666666667	87	97.6666666666667	108.333333333333	126.666666666667	129.333333333333	105	90	117	103.333333333333	105.666666666667	142	157	119.666666666667	109.333333333333	117.333333333333	122.333333333333
Ovol3	3.66666666666667	3.66666666666667	4.66666666666667	1.33333333333333	1.66666666666667	3.33333333333333	1.66666666666667	1.33333333333333	3	1.33333333333333	1	6.66666666666667	9	3	4.66666666666667	6.33333333333333	9.66666666666667
Wdr62	28.3333333333333	25.6666666666667	28.3333333333333	26.3333333333333	27.6666666666667	21.3333333333333	23.6666666666667	20	26.6666666666667	28	22	16.6666666666667	29.3333333333333	27	23.3333333333333	18.6666666666667	17.3333333333333
LOC120096980	4.33333333333333	2.66666666666667	4.33333333333333	2	3.33333333333333	4	2.33333333333333	2.66666666666667	4.66666666666667	3.66666666666667	0	3.33333333333333	3	1.66666666666667	3	3.33333333333333	3
LOC102548322	1	0.333333333333333	0.666666666666667	0.666666666666667	1.66666666666667	3.33333333333333	3	1	2.33333333333333	1.33333333333333	1.66666666666667	0	1	0.666666666666667	0.333333333333333	0	0
LOC120093131	0.666666666666667	0.333333333333333	1	1	0	4.66666666666667	3.66666666666667	3.33333333333333	3.33333333333333	1.33333333333333	2.33333333333333	0	2.33333333333333	0.333333333333333	1	1.66666666666667	1.33333333333333
Clip3	7765	4557.33333333333	7119	6677.33333333333	6948.66666666667	7084	7165.66666666667	5849.33333333333	7008	5891	7150	7279	8849.33333333333	6780.66666666667	5376.33333333333	5676	5792.66666666667
Alkbh6	161.666666666667	142	173	184.666666666667	175	193.666666666667	158.333333333333	173.333333333333	173	166	197	178	214.666666666667	178.666666666667	146.666666666667	156.333333333333	149
Syne4	24.3333333333333	44.3333333333333	19.3333333333333	21.3333333333333	18	29.3333333333333	29	19.6666666666667	28.3333333333333	40	24.6666666666667	19.3333333333333	20.6666666666667	15	36	18	24.6666666666667
Sdhaf1	577.666666666667	467	544	585.666666666667	537	609	524	524.666666666667	516	443	603.666666666667	569.333333333333	717.333333333333	533.666666666667	443.666666666667	485.666666666667	463.333333333333
Lrfn3	217.333333333333	143.333333333333	199.666666666667	227.666666666667	231.333333333333	227	207	179	216.333333333333	191	237	305.333333333333	328.666666666667	215	241.333333333333	215	200.333333333333
LOC120096986	3	0.666666666666667	2	2.33333333333333	2.66666666666667	2.33333333333333	2.66666666666667	2	5.66666666666667	3.33333333333333	1.66666666666667	2	6	1.66666666666667	1.66666666666667	3.66666666666667	3
LOC108349559	0	0.333333333333333	0	0.666666666666667	0	0.333333333333333	0	0	0	0	0.666666666666667	0	0	0.333333333333333	0	0	0.333333333333333
Tyrobp	84.3333333333333	73.3333333333333	71	92.3333333333333	80.6666666666667	87.3333333333333	63.6666666666667	51.6666666666667	78	71	64.3333333333333	68.3333333333333	78.3333333333333	65.3333333333333	46.6666666666667	63.6666666666667	63
Hcst	1.33333333333333	0.666666666666667	0.333333333333333	2.33333333333333	1.33333333333333	1.33333333333333	0	1.33333333333333	1.33333333333333	2.33333333333333	1.33333333333333	1.66666666666667	1.66666666666667	0	0.333333333333333	1.33333333333333	3
Nfkbid	20.3333333333333	12.6666666666667	18.3333333333333	14.3333333333333	17.3333333333333	18.3333333333333	19.3333333333333	15.6666666666667	22.6666666666667	11.6666666666667	14	15.3333333333333	22.3333333333333	16	12.3333333333333	15.6666666666667	18.6666666666667
Aplp1	18777.6666666667	13280.3333333333	17968	17476.3333333333	18088	16037	15658.6666666667	15149	15597.3333333333	13929	16353.3333333333	17409	22502	16239.3333333333	14011.3333333333	14835.3333333333	15562.6666666667
Kirrel2	21.6666666666667	18.3333333333333	25	33.6666666666667	26.3333333333333	37	47	42.3333333333333	46	29	35.3333333333333	27.6666666666667	35	47.6666666666667	18.6666666666667	22.3333333333333	16.3333333333333
Nphs1	2.66666666666667	7.33333333333333	4	3.33333333333333	2.66666666666667	6	6.66666666666667	3.66666666666667	2.66666666666667	12.3333333333333	2.33333333333333	4.33333333333333	2.66666666666667	4.33333333333333	5.66666666666667	1.66666666666667	135.333333333333
Prodh2	11	5.33333333333333	9.66666666666667	9	9.33333333333333	14.6666666666667	12.6666666666667	4.66666666666667	12	11	13.6666666666667	9.66666666666667	10.6666666666667	10.3333333333333	13	8.66666666666667	8.33333333333333
RGD1560986	0	0.333333333333333	0.666666666666667	0.333333333333333	0.333333333333333	37.3333333333333	32.3333333333333	21.6666666666667	38.6666666666667	20.6666666666667	30.6666666666667	0.333333333333333	1	0	1	0	0
Arhgap33	1467	742.666666666667	1279	1270	1505.33333333333	1804	1556	1227.33333333333	2043	1344	1641	1891	1828	1224.33333333333	1436.66666666667	1150.33333333333	1667.66666666667
LOC120097050	15.3333333333333	5.66666666666667	7.66666666666667	5.66666666666667	17.6666666666667	12.6666666666667	15	5	16	5.33333333333333	19.6666666666667	18	22	9.66666666666667	4.33333333333333	2.33333333333333	14
Proser3	141.333333333333	104.666666666667	155.333333333333	124.333333333333	137	127	134.666666666667	103	134.666666666667	134.666666666667	132.333333333333	123.333333333333	169.666666666667	141.666666666667	121	100.666666666667	114
Hspb6	391	277.333333333333	277.666666666667	296	341.666666666667	287.666666666667	315.666666666667	260	331.333333333333	287	415.666666666667	358	436	319	235.666666666667	270.666666666667	405.333333333333
Lin37	191	126.666666666667	153.666666666667	155.666666666667	154.333333333333	158.666666666667	176.666666666667	138	171	128.333333333333	146.333333333333	170.333333333333	225.666666666667	149	138.666666666667	146	152
Psenen	913.333333333333	693	810.333333333333	935	809	892	867.333333333333	793	766.666666666667	791.333333333333	922.666666666667	688.333333333333	856.333333333333	869	641	728.666666666667	597
U2af1l4	422.333333333333	294	374	378.333333333333	358.333333333333	386	361.666666666667	345.666666666667	343.666666666667	332	372.666666666667	372	473.333333333333	348	297	333	361.666666666667
Igflr1	19	18.6666666666667	19.3333333333333	18.6666666666667	15.3333333333333	28	22.3333333333333	22	27.3333333333333	20.3333333333333	20.6666666666667	24.3333333333333	27.6666666666667	16.6666666666667	14.3333333333333	17.6666666666667	17.6666666666667
Kmt2b	537.666666666667	465	717	580.666666666667	723.333333333333	678.666666666667	663	614.666666666667	696	650.666666666667	676.666666666667	661.666666666667	821.666666666667	651.333333333333	549.666666666667	530.333333333333	593.666666666667
Mir3569	0	0	0	0	0	0	0	0.333333333333333	0.666666666666667	0	0	0	0	0	0	0	0
Zbtb32	1.33333333333333	2.66666666666667	2	0.666666666666667	1.33333333333333	1	2	1.33333333333333	0.666666666666667	0	0	1.66666666666667	1.66666666666667	1	0.333333333333333	0.666666666666667	1.33333333333333
Upk1a	10	3.66666666666667	2.33333333333333	2.66666666666667	6	6.33333333333333	3	3	3.66666666666667	2	8.66666666666667	3.33333333333333	7.33333333333333	3.33333333333333	1.33333333333333	2.33333333333333	13
Cox6b1	34.6666666666667	58	29	33.6666666666667	33.3333333333333	31.6666666666667	29.3333333333333	24.3333333333333	34	34.3333333333333	164.666666666667	33.3333333333333	45.6666666666667	32.3333333333333	26.3333333333333	27.3333333333333	23.3333333333333
Etv2	0	0.333333333333333	0	0.666666666666667	0	0.333333333333333	0.333333333333333	0	0	0.333333333333333	0	0.666666666666667	0	0.333333333333333	0.333333333333333	0.333333333333333	0.333333333333333
Rbm42	638.333333333333	476	589.333333333333	619.333333333333	669	612.666666666667	525.333333333333	503	581.333333333333	544.333333333333	644.666666666667	715.333333333333	783.333333333333	593	564.666666666667	559.333333333333	563.333333333333
Haus5	94	67.6666666666667	96.6666666666667	72.3333333333333	99.3333333333333	76.6666666666667	92.6666666666667	63.3333333333333	90.6666666666667	76.3333333333333	76.3333333333333	100.666666666667	102.666666666667	96	61.6666666666667	72	82.6666666666667
LOC688924	0	0	0	0.333333333333333	0	0	0	0	0	0	0	0	0	0	0	0	0.333333333333333
LOC100912333	0	0	0	0	0	0	0	0	0	0	0	0	0	0	0	0	0
Atp4a	12.6666666666667	14	21.6666666666667	16.3333333333333	26.3333333333333	18.3333333333333	19.6666666666667	21.6666666666667	14.6666666666667	38	12.3333333333333	14.6666666666667	18.3333333333333	15.3333333333333	24.6666666666667	16.6666666666667	15
Tmem147	522	403	421.666666666667	454.333333333333	493.333333333333	532.666666666667	456	406.666666666667	449.666666666667	467	452.666666666667	467.333333333333	549	461	465	421.333333333333	437.333333333333
Gapdhs	14	10.3333333333333	13	17.3333333333333	21.6666666666667	25.3333333333333	21	21.3333333333333	27.3333333333333	20.6666666666667	19.3333333333333	15.3333333333333	23	14	15.3333333333333	16	12.3333333333333
Sbsn	51.3333333333333	39	45.3333333333333	51	58.3333333333333	63	58	51.6666666666667	67	56.3333333333333	59	51	63.3333333333333	50	38.6666666666667	46.6666666666667	55.6666666666667
Dmkn	8	2.66666666666667	1	8.66666666666667	6.33333333333333	22.6666666666667	19	1	17.3333333333333	6.33333333333333	7	9.33333333333333	9	14.3333333333333	6.33333333333333	4.66666666666667	12
Krtdap	0	0	0	0	0	0	0	0	0	0	0	0	0	0	0	0	0
LOC100361079	0	0	0	0	0	0	0	0	0.666666666666667	0	0	0	0	0	0	0	0.333333333333333
Ffar2	1.66666666666667	3.66666666666667	1	5.33333333333333	2.33333333333333	2.66666666666667	1	2.66666666666667	1.33333333333333	2	1	1.33333333333333	2	0.666666666666667	2.66666666666667	2	1
LOC102554169	0.333333333333333	0.666666666666667	1.33333333333333	1.33333333333333	1	0.333333333333333	1.66666666666667	2.66666666666667	2	2	2.33333333333333	0.666666666666667	1.33333333333333	1.33333333333333	1.33333333333333	0.666666666666667	0
Ffar3	2.33333333333333	1.33333333333333	1	1.33333333333333	2.66666666666667	4	1.33333333333333	0	2	4.33333333333333	2	2	3	2.33333333333333	4	0.666666666666667	2.33333333333333
Ffar1	0	0	0	0	0	0	0	0	0	0	0	0	0	0	0	0	0
Cd22	0.666666666666667	5	3.66666666666667	3.66666666666667	6	6	4.33333333333333	1.33333333333333	7.33333333333333	8.66666666666667	4	4.33333333333333	6.33333333333333	3.66666666666667	3.33333333333333	5.66666666666667	4.66666666666667
LOC102554355	5	5	4.33333333333333	2	3.66666666666667	3.66666666666667	7	1.33333333333333	6.33333333333333	3.33333333333333	2	4	4.33333333333333	3.66666666666667	3.33333333333333	1	3.66666666666667
Mag	7850.33333333333	4933	6162.33333333333	5490.66666666667	7641	4610.33333333333	5363.33333333333	4492	5116.33333333333	4453.33333333333	5496.33333333333	6059.66666666667	9108.33333333333	6006	4707.33333333333	5073	6752
LOC108349549	4.33333333333333	3.33333333333333	2.33333333333333	2.33333333333333	4.33333333333333	101.666666666667	112.666666666667	100.666666666667	119	90.6666666666667	126	4.66666666666667	6.33333333333333	7.33333333333333	2	0	4
LOC120099789	208.666666666667	133.333333333333	199	155.333333333333	217	136	174.666666666667	152.666666666667	161.666666666667	118.333333333333	144.666666666667	160.333333333333	268	192.333333333333	136	145.333333333333	190
LOC120099788	144.666666666667	149	142.666666666667	149.333333333333	157	102.333333333333	99.6666666666667	79.6666666666667	108.333333333333	102	121.666666666667	104	190.666666666667	145.666666666667	96.6666666666667	114	125.333333333333
Hamp	1	0	0.666666666666667	0	0.666666666666667	0.333333333333333	1	0.666666666666667	0.333333333333333	0.333333333333333	0.666666666666667	0.333333333333333	0.333333333333333	0	0.333333333333333	0.333333333333333	0.666666666666667
Usf2	931	680.666666666667	845	879.666666666667	959.333333333333	893	843.333333333333	737.666666666667	873	713.666666666667	884.666666666667	990.333333333333	1251.33333333333	915.666666666667	753	798.333333333333	887.666666666667
Lsr	138.333333333333	136	106	131.666666666667	147.666666666667	146.666666666667	137.333333333333	114.333333333333	127.333333333333	117	153.333333333333	136.666666666667	137	127.666666666667	115.666666666667	99.3333333333333	128
Fam187b	0.666666666666667	1.33333333333333	0	1.33333333333333	0.666666666666667	0.666666666666667	3	0.666666666666667	1.66666666666667	2	1	1.66666666666667	1.33333333333333	1.33333333333333	0.666666666666667	2.33333333333333	1
Fxyd5	118	102	79.3333333333333	112	112	141.333333333333	127.333333333333	75.3333333333333	110	96.6666666666667	116.666666666667	117.333333333333	97.6666666666667	103	68.6666666666667	97.6666666666667	106.333333333333
Fxyd7	841.333333333333	441.666666666667	646	745.666666666667	778	709.333333333333	671	593	829.333333333333	520	836	877	1022	674	500.666666666667	663	755.333333333333
Fxyd1	409.333333333333	280	287.333333333333	307	381.333333333333	356.333333333333	323	260.333333333333	316.333333333333	389.333333333333	304	356	407	307.333333333333	345	262.333333333333	319.666666666667
Lgi4	1326	935.333333333333	1373	1109	1256	1212	1232.66666666667	994.666666666667	1187.66666666667	918.333333333333	1350.66666666667	1499.33333333333	1470.33333333333	1270	870	1007.66666666667	1167.66666666667
Fxyd3	17.6666666666667	9.66666666666667	11.3333333333333	8.33333333333333	13.3333333333333	27.3333333333333	35	25	30.3333333333333	25.3333333333333	38.6666666666667	11.3333333333333	13.3333333333333	11.3333333333333	5.66666666666667	9.66666666666667	8.66666666666667
Hpn	6	6.66666666666667	5	4.33333333333333	4	6	5	6	6	9	5	4.33333333333333	8	4	2.33333333333333	5.66666666666667	6
Scn1b	6221.66666666667	4117.66666666667	5406	5798.66666666667	5750.66666666667	4742.66666666667	4563	5145	4764.66666666667	3934	5979	6529.66666666667	7933.66666666667	5625.66666666667	4193	5492.33333333333	5095.33333333333
Gramd1a	832.333333333333	639	902.666666666667	895.333333333333	892.666666666667	936	870	850.666666666667	921	788.333333333333	792	916.333333333333	1126.66666666667	820	757.666666666667	791	784
LOC108349560	0	0	0	0	0	0	0	0	0	0	0	0	0	0	0	0	0
RGD1561430	0	0	0	0	0	0	0	0	0	0	0	0	0	0.333333333333333	0	0.666666666666667	0.333333333333333
RGD1563307	61.6666666666667	57.3333333333333	82.3333333333333	73.3333333333333	73	76.3333333333333	80.3333333333333	71	72.6666666666667	63	44	80.3333333333333	100.666666666667	78	67	66.3333333333333	61.6666666666667
LOC100910258	21.6666666666667	26	30	23	25.3333333333333	30	33.3333333333333	27	29.6666666666667	36.6666666666667	21	27.6666666666667	28	28.6666666666667	32.6666666666667	16	26
Scgb1b24	0	0	0	0	0	0	0	0	0	0	0	0	0	0	0	0	0
Scgb2b2	0	0	0	1.33333333333333	0	0	0	0	0	0	0	0	0	0	0	0	0
Scgb2b24	0	0	0	0	0	0	0	0	0	0	0	0	0	0	0	0	0
Apbh	0	0	0	0	0	0	0	0	0	0	0	0	0	0	0	0	0
LOC494538	0.333333333333333	0	0.333333333333333	0	0	0	0	0	0.333333333333333	0	0	0	0	0	0	0	0
Scgb1b30	0	0	0	0	0	0	0	0	0	0	0	0	0	0	0	0	0
Wtip	68.3333333333333	48	32	62	59.6666666666667	53	60	32	58.6666666666667	58	49	67.6666666666667	60	56.3333333333333	42.3333333333333	48.6666666666667	51
LOC120100477	0	0	0.333333333333333	0	0	0	0	0	0	0.333333333333333	0.333333333333333	0	0.333333333333333	0	0	0	0
Uba2	125.333333333333	100.333333333333	103	99.6666666666667	113.333333333333	108	112	99.6666666666667	115.666666666667	84.3333333333333	114.666666666667	119.333333333333	120	101.333333333333	78.3333333333333	95.3333333333333	88.6666666666667
Pdcd2l	102.333333333333	76.6666666666667	93.6666666666667	97	91	96.6666666666667	91	83	91.6666666666667	88	92.6666666666667	92.3333333333333	118.666666666667	88.3333333333333	79	86.3333333333333	78.3333333333333
Gpi	7423.33333333333	4747.66666666667	6913.66666666667	7189.66666666667	6517.66666666667	7710	6961.33333333333	6403.33333333333	7146.33333333333	6515.66666666667	6332.33333333333	7088.66666666667	8408.33333333333	6144.66666666667	6395.66666666667	5936	6017.66666666667
Garre1	544.333333333333	458	632.666666666667	568.333333333333	641.333333333333	603.666666666667	575.666666666667	534	600	521.333333333333	625.666666666667	584	764	615.333333333333	488	500.666666666667	554.333333333333
LOC108349721	15.6666666666667	5.66666666666667	9.33333333333333	5.33333333333333	8.33333333333333	9.33333333333333	9.33333333333333	5.66666666666667	6.66666666666667	6.66666666666667	6.66666666666667	8.33333333333333	10.6666666666667	6.66666666666667	5	6.33333333333333	9
LOC120099790	0.666666666666667	0	0	0	0.333333333333333	1	0.666666666666667	0.333333333333333	0.333333333333333	0.666666666666667	1	0.333333333333333	2	0.333333333333333	1	0.333333333333333	0.333333333333333
LOC120099791	2.66666666666667	1	0.666666666666667	1.33333333333333	2.33333333333333	3.33333333333333	1	1	4.33333333333333	5	1	3.66666666666667	2	2.66666666666667	2	0.666666666666667	1
Lsm14a	709.666666666667	633	812	774.666666666667	778.666666666667	785	763.333333333333	664	760.333333333333	670	710	737	942.333333333333	744	630	650	625.666666666667
Trnas-aga_1	0	0	0	0	0	0	0	0	0	0	0	0	0	0	0	0	0
LOC120099792	0.333333333333333	2.66666666666667	2	2	1	1.33333333333333	0.666666666666667	0.333333333333333	1.33333333333333	3	0.333333333333333	0	0.333333333333333	0	0.666666666666667	2.33333333333333	2.33333333333333
LOC100910905	4.66666666666667	2.66666666666667	4.66666666666667	4.66666666666667	5	4.33333333333333	4.33333333333333	2.66666666666667	3.66666666666667	3	4.66666666666667	5.66666666666667	5	4.66666666666667	4.33333333333333	5	5
Kctd15	316.333333333333	304.666666666667	373.333333333333	372.333333333333	393	401	350.333333333333	339	327.333333333333	341	379.666666666667	421	493.666666666667	379	347.666666666667	359.666666666667	311.666666666667
Chst8	240	191	279.333333333333	295	263.333333333333	349	249.666666666667	262	272.666666666667	256	229.666666666667	351.333333333333	382.333333333333	252.333333333333	311	280	190.666666666667
LOC108349467	0	0	0.333333333333333	0	0	0.333333333333333	0.333333333333333	0.666666666666667	0	0.333333333333333	0	0	0	0.333333333333333	0	0	0
RGD1560088	4.33333333333333	2.33333333333333	2	1.33333333333333	2.33333333333333	2	3.33333333333333	2.33333333333333	2.33333333333333	3.66666666666667	1	1	5.33333333333333	1.33333333333333	4.66666666666667	2	2.66666666666667
Pepd	728.666666666667	548.666666666667	640.333333333333	657.666666666667	723	647.333333333333	613	586	607.333333333333	543.333333333333	616.666666666667	703	804	677	565	576	645.666666666667
LOC120100411	0	0	0	0	0	0.333333333333333	0	0	0	0	0	0.333333333333333	0	0.333333333333333	0	0	0
Cebpg	610.666666666667	606.333333333333	699.666666666667	696	660	707.666666666667	686.333333333333	603.333333333333	642	652	678.666666666667	620	827.666666666667	629.666666666667	605	547.666666666667	552
LOC102555648	0.666666666666667	1.66666666666667	3.66666666666667	3	2	2.66666666666667	3.33333333333333	2.66666666666667	1.66666666666667	4.33333333333333	3.66666666666667	1.66666666666667	3.66666666666667	2.66666666666667	2.33333333333333	2.66666666666667	3.33333333333333
LOC120099793	8	8.66666666666667	8	12	4.66666666666667	11.6666666666667	8.66666666666667	9	6.66666666666667	6.66666666666667	6.33333333333333	5.33333333333333	4.66666666666667	4.66666666666667	13	5.33333333333333	5.66666666666667
Cebpa	88.6666666666667	92.3333333333333	137.333333333333	167	104.333333333333	147	112.666666666667	122	107.333333333333	118	153.666666666667	124	152.666666666667	113.666666666667	114.666666666667	116.666666666667	97.3333333333333
LOC102555707	0	0	0	0	0	0	0	0	0	0	0	0	0	0	0	0	0
LOC102555770	0.333333333333333	0	0	0	0	0	0	0	0	0	0	0	0	0	0	0	0
Slc7a10	308.333333333333	255.333333333333	356.666666666667	288	271.333333333333	431	336.333333333333	322.333333333333	350.666666666667	412.666666666667	298.333333333333	367	333.666666666667	276.666666666667	347.333333333333	301	256.333333333333
Lrp3	1033	763.333333333333	1050	1082.66666666667	1075	1105.66666666667	1026.33333333333	975.333333333333	1020.33333333333	947.333333333333	1066	1156.33333333333	1416	971	949.333333333333	1043.66666666667	851.666666666667
Trnat-agu	0	0	0	0	0	0	0	0.333333333333333	0	0.333333333333333	0	0	0	0	0	0	0
Wdr88	0.333333333333333	0.333333333333333	1	0	1	0.666666666666667	0.333333333333333	0	0.666666666666667	0.333333333333333	0.333333333333333	0.666666666666667	1.33333333333333	0.333333333333333	1	0.666666666666667	0.333333333333333
Gpatch1	214.333333333333	189	240	223.666666666667	222.333333333333	239.333333333333	244.333333333333	236	232.666666666667	210	217	228.333333333333	309	226.333333333333	205	197.666666666667	192
LOC687679	182.666666666667	128	172.333333333333	190.666666666667	188.333333333333	185	174.333333333333	167.333333333333	173	161.666666666667	98.6666666666667	170.666666666667	237.333333333333	179.333333333333	149.666666666667	164.666666666667	148.333333333333
Rhpn2	114.333333333333	146.666666666667	161.333333333333	152	142	122.333333333333	152.333333333333	116.333333333333	135.333333333333	137.666666666667	142.333333333333	135.666666666667	161.333333333333	142.666666666667	128.333333333333	119	112
Faap24	53	33.6666666666667	45.6666666666667	50.3333333333333	54.3333333333333	48.6666666666667	54	45.6666666666667	50.6666666666667	47.3333333333333	65.3333333333333	46.3333333333333	60	40.6666666666667	37.3333333333333	40	44.6666666666667
Cep89	183.333333333333	150	175.333333333333	168.666666666667	187.333333333333	187	167.666666666667	172.666666666667	178.666666666667	164	158.666666666667	186.333333333333	201.666666666667	167	140	151.333333333333	154.333333333333
Slc7a9	1	0.333333333333333	0.666666666666667	0.666666666666667	0	0.333333333333333	0.333333333333333	0.666666666666667	0	0.333333333333333	1	0	1	0.666666666666667	0	1.33333333333333	0.333333333333333
Tdrd12	1.33333333333333	2.66666666666667	2.33333333333333	3	2.33333333333333	2.66666666666667	1.66666666666667	4	0.666666666666667	1.33333333333333	2	2	1.33333333333333	6.66666666666667	4	3.33333333333333	4.66666666666667
Nudt19	227	162.666666666667	188.333333333333	211.333333333333	209	196	182.666666666667	151.666666666667	172	178	213	226	267	188.333333333333	183.333333333333	174	163.666666666667
Rgs9bp	0.333333333333333	0.666666666666667	0.666666666666667	0.333333333333333	1	0	0	1	0	0.333333333333333	0.666666666666667	0	0.333333333333333	0.666666666666667	0.333333333333333	1	5.33333333333333
Ankrd27	426.333333333333	451.666666666667	659.333333333333	533.666666666667	509	522.333333333333	555.333333333333	582.333333333333	504	489.666666666667	546.666666666667	484.666666666667	664	466	480.666666666667	487	411.666666666667
Pdcd5	208.333333333333	165.666666666667	193.666666666667	187	199.333333333333	209.666666666667	184.333333333333	191.666666666667	177.666666666667	169	189.666666666667	185	215.333333333333	163.666666666667	157.666666666667	151.333333333333	163
Dpy19l3	1648.33333333333	2054.33333333333	3523	2952.66666666667	2400.66666666667	2633	2316.66666666667	2722.66666666667	2273.33333333333	2330	2586	2621.33333333333	3170	2437	2263	2399.66666666667	1785
Zfp507	373	376	592	475.333333333333	538.333333333333	512.333333333333	524.666666666667	470.666666666667	481.666666666667	464.666666666667	473	495.666666666667	656	565.666666666667	448.333333333333	433.666666666667	380.666666666667
LOC108349563	0	0	0	0.333333333333333	0.333333333333333	0	0	0	0	0.333333333333333	0	0	0.333333333333333	0	0.333333333333333	0	0
LOC108349564	134.666666666667	19.6666666666667	32	28	120.666666666667	54	89.6666666666667	32	113.666666666667	38.3333333333333	119.333333333333	99	111	72	31	27.3333333333333	116
Tshz3	433.333333333333	124	156	140	453.333333333333	213	411	113	359	111.333333333333	349	432.666666666667	625	378.333333333333	144.333333333333	121.333333333333	307.666666666667
RGD1562402	456.333333333333	332.333333333333	355	425	470.666666666667	418.666666666667	411.666666666667	364.333333333333	390	326	317	420.333333333333	455	357	298.333333333333	346.333333333333	367
Zfp536	467	541.666666666667	740	624.666666666667	625.666666666667	536.333333333333	519	585.666666666667	515.666666666667	518.333333333333	595.333333333333	533.666666666667	772	585	558	572	507.666666666667
LOC108349103	0	0	0	0	0	0	0	0	0	0.333333333333333	0	0	0	0	0	0	0
LOC120100175	0	0	0	0	0	0	0	0	0	0	0	0	0	0.333333333333333	0	0	0
LOC108349449	15.6666666666667	23.3333333333333	34	19	23	24.6666666666667	24.6666666666667	32.6666666666667	22.6666666666667	27.6666666666667	17.3333333333333	20.3333333333333	25.3333333333333	23.6666666666667	21.6666666666667	19	15.6666666666667
Uri1	529.333333333333	425.333333333333	567.666666666667	561.666666666667	586.666666666667	538	566.666666666667	531	554.666666666667	446.333333333333	564.666666666667	542.333333333333	627.666666666667	551.333333333333	439.333333333333	495.333333333333	435.333333333333
LOC108349566	0.333333333333333	1.33333333333333	0.666666666666667	1.33333333333333	1	0.333333333333333	0.666666666666667	0	0	0.333333333333333	0.333333333333333	1.33333333333333	1	0	0.666666666666667	1.33333333333333	1.33333333333333
Ccne1	178	163.333333333333	181.666666666667	226.333333333333	173	175.333333333333	162.666666666667	178	149	175.666666666667	187.333333333333	185	226.666666666667	186.666666666667	143.666666666667	172.666666666667	143.666666666667
LOC120100209	0	0	0	0	0	0	0	0	0	0	0	0	0	0	0	0	0
LOC690000	472	415	512	507.666666666667	496.666666666667	531.333333333333	526.666666666667	433	479.666666666667	458.333333333333	525.666666666667	519	619.666666666667	512.666666666667	445	466.333333333333	409.333333333333
LOC120100132	0	0	0	0	0	0	0	0	0	0	0	0	0	0	0	0	0
Plekhf1	75	71.3333333333333	69.3333333333333	76	79	72	45	64.3333333333333	55.6666666666667	64.6666666666667	97	53.3333333333333	79	65	60.6666666666667	66	67.3333333333333
LOC108349450	0.333333333333333	0.333333333333333	0.666666666666667	3.33333333333333	1.33333333333333	0.333333333333333	0.333333333333333	1	0.333333333333333	0.666666666666667	0.666666666666667	0.333333333333333	0.333333333333333	0.333333333333333	0	0	0.333333333333333
LOC108349756	0.666666666666667	0	1.33333333333333	1	0.333333333333333	2.33333333333333	0.333333333333333	0.333333333333333	1	1	12.3333333333333	0.333333333333333	1.66666666666667	0.333333333333333	1.66666666666667	1.66666666666667	1.33333333333333
LOC120099794	4	0.333333333333333	2	2.66666666666667	2	2	3	1.33333333333333	2.66666666666667	3.33333333333333	2.66666666666667	2	2.33333333333333	3.66666666666667	3.66666666666667	1.66666666666667	2.33333333333333
Pop4	369	291.333333333333	277.666666666667	381.333333333333	344.666666666667	370.333333333333	348	272	334	329.333333333333	348	326.666666666667	425	358.333333333333	301.666666666667	300.333333333333	283.333333333333
LOC690114	0.333333333333333	0.666666666666667	0.333333333333333	0	0.333333333333333	1.33333333333333	0	0	0.666666666666667	0.333333333333333	0	0.666666666666667	0.333333333333333	0.333333333333333	1	0.666666666666667	0.666666666666667
LOC120100155	0	0	0	0	0	0	0	0	0	0	0	0	0	0	0	0	0
LOC108348090	156	141.666666666667	218.333333333333	173.333333333333	170	155.333333333333	170.666666666667	176.666666666667	169	139	149.666666666667	182	235.666666666667	176	134.666666666667	142.666666666667	122.333333333333
LOC365238	24.3333333333333	25	38.3333333333333	31.6666666666667	39.6666666666667	33	27	28.6666666666667	30.3333333333333	25.6666666666667	30.6666666666667	29.6666666666667	32.3333333333333	32	26.3333333333333	26.6666666666667	28
LOC102548014	3.66666666666667	3.66666666666667	5	4.33333333333333	4	3.66666666666667	6.33333333333333	6.33333333333333	6.66666666666667	3	2.33333333333333	7.66666666666667	3.33333333333333	6	6.66666666666667	3	4.66666666666667
Zfp939	82	63.3333333333333	101.666666666667	57.3333333333333	66.3333333333333	62.3333333333333	80	90.6666666666667	73	47.3333333333333	52.6666666666667	80.3333333333333	101.666666666667	53	60.6666666666667	51	65.6666666666667
LOC102548231	117.666666666667	114	179.333333333333	144	131	130.333333333333	140.666666666667	148	128.666666666667	124	136.333333333333	146.333333333333	178.333333333333	134.666666666667	120.333333333333	130	106.666666666667
LOC102548320	270.666666666667	294	385.666666666667	359	353.333333333333	343.666666666667	374.666666666667	327.333333333333	328.333333333333	332.666666666667	343	340	428	373.333333333333	284.333333333333	330	274.666666666667
LOC120100157	0	0	0	0	0	1	1.66666666666667	0.333333333333333	2.66666666666667	1.33333333333333	1.33333333333333	0	0	0	0	0	0
LOC100362023	403.666666666667	375.333333333333	654.666666666667	529.666666666667	536	564.666666666667	495.333333333333	594	514	445.333333333333	409	509.333333333333	671	535	485.666666666667	518.666666666667	395.333333333333
LOC120097732	0	0	0	0	0	0	0	0	0	0	0	0	0	0	0	0	0
LOC102548815	0	0	0	0	0	0	0	0	0.333333333333333	0	0	0	0	0.333333333333333	0.333333333333333	0.333333333333333	0
LOC108349567	0	0	0	0.333333333333333	0.666666666666667	0	0.333333333333333	0	0	0	0.666666666666667	0	0.666666666666667	0	0	0	0
LOC120099796	0	0	0	0	0	0	0	0	0	0	0	0	0	0	0	0	0
LOC102549042	0	0	0	0	0	0	0.333333333333333	0.333333333333333	0	0	0	0	0	0	0.666666666666667	0	0
LOC120099795	0	0	0	0	0	0	0	0	0	0	0	0	0	0	0	0	0
Trnap-cgg_1	0	0	0	0	0	0	0	0	0	0	0	0	0	0	0	0	0
LOC108349455	18	14.6666666666667	25.6666666666667	21.3333333333333	24.3333333333333	31	24	22.6666666666667	32	34.3333333333333	22	17	20.3333333333333	19	23	19.3333333333333	19
Vstm2b	300.333333333333	141	181	232.666666666667	202	271	236	196	246	221	185.333333333333	236.333333333333	266.666666666667	192.666666666667	246.666666666667	211.333333333333	187.333333333333
MGC114499	2.66666666666667	1	2	3.66666666666667	2	2	0.666666666666667	2	0.666666666666667	2	3	2.66666666666667	1.66666666666667	0.666666666666667	1	2	1
LOC690284	0	0	0	0	0	0	0	0	0	0.333333333333333	0	0	0	0.333333333333333	0	0	0
LOC499136	0.666666666666667	0	0	0	0	1	1	0.666666666666667	0	0.666666666666667	0.333333333333333	1	0	0.333333333333333	0	0	0
LOC690299	0.666666666666667	0	0	0.333333333333333	0.666666666666667	0.333333333333333	0	0.333333333333333	0.333333333333333	0	0	0	0.333333333333333	0	0	0.666666666666667	0.333333333333333
LOC100912656	0	0	0.666666666666667	1	0	0.333333333333333	0	0	0	0	0	0	0.666666666666667	0	0	0.333333333333333	0
LOC100912659	28.6666666666667	23	35	29.3333333333333	27.3333333333333	36.3333333333333	29.3333333333333	26	23.6666666666667	26	25.3333333333333	25.3333333333333	44	27.3333333333333	30	26.3333333333333	22.3333333333333
Zfp141	167	141.666666666667	201.333333333333	187.333333333333	211.666666666667	224.333333333333	254.333333333333	198	237	195	193.333333333333	176.666666666667	230	200	169.666666666667	155.666666666667	126.666666666667
LOC102555672	284.666666666667	236.666666666667	313	294.666666666667	300.666666666667	294	319.333333333333	293.333333333333	268	250	287.333333333333	275.333333333333	337.333333333333	282.666666666667	241	234.666666666667	196
Vom2r37	0	1.33333333333333	1.33333333333333	0.333333333333333	0.333333333333333	0	0	0.333333333333333	0.333333333333333	0	1.33333333333333	0	0.333333333333333	1	0.666666666666667	0	0
Vom2r38	0	0	0	0.333333333333333	0	0	0	0	0	0	0	0.333333333333333	0	0	0	0.333333333333333	0
LOC120100171	0	0	0	0	0	0	0	0	0	0	0	0	0	0	0	0	0
LOC100912683	0	0.666666666666667	0	0.333333333333333	0	0	0.333333333333333	0	0	0	0	0	0	0	0	0	0.666666666666667
LOC102556043	1.33333333333333	0	0	0	0	0.333333333333333	0.333333333333333	0	0	0.333333333333333	0	0	0.333333333333333	0	0	0	0
LOC120099798	19	26.3333333333333	33.3333333333333	35	31.6666666666667	34.3333333333333	33	30	32.3333333333333	26.6666666666667	19.6666666666667	30.6666666666667	36.6666666666667	24	25	22.3333333333333	19.3333333333333
Zfp17	218.333333333333	228.333333333333	286.333333333333	280.333333333333	269.666666666667	268.666666666667	280	242.666666666667	270.333333333333	263.666666666667	289.333333333333	254.666666666667	363.333333333333	295	233.333333333333	222.666666666667	189.333333333333
Siglec5	50	75	103	60	104	125.333333333333	100.333333333333	92	94	54.6666666666667	56.3333333333333	90.6666666666667	92.6666666666667	51.3333333333333	77.6666666666667	42	74.6666666666667
Siglec10	1.66666666666667	2.66666666666667	2.33333333333333	2.66666666666667	3.33333333333333	3.66666666666667	4	2.66666666666667	2.66666666666667	3	2	2	3	2	2.66666666666667	3.66666666666667	3
LOC102550061	1	0	0	0.666666666666667	0	0	0.666666666666667	0.666666666666667	0	0.333333333333333	0	0	1.33333333333333	0	1	0.666666666666667	0.666666666666667
C1H19orf84	0	0	0.333333333333333	0	0	0	0	0	0	0	0	0.333333333333333	0	0	0	0	0.333333333333333
Lim2	1.33333333333333	0.666666666666667	0.666666666666667	0.333333333333333	1.33333333333333	1.33333333333333	2.33333333333333	0.666666666666667	2	2.33333333333333	1.33333333333333	2.66666666666667	3	1.33333333333333	2	1.33333333333333	1.33333333333333
Nkg7	0.333333333333333	2	0.666666666666667	0	1.66666666666667	1.33333333333333	0.666666666666667	1	1	0.333333333333333	0.333333333333333	0.666666666666667	0	0.333333333333333	1.33333333333333	0.666666666666667	0
Cldnd2	0.666666666666667	0	0	0	0	0	0	0	0	0	0	0	0	0	0	0.666666666666667	0
Etfb	466.333333333333	381	320	513.333333333333	368	457.333333333333	372.333333333333	313	391.333333333333	480	498	426.666666666667	507.666666666667	438.666666666667	410	448.666666666667	374
LOC120099799	0.666666666666667	1.33333333333333	1	1.66666666666667	1.33333333333333	5.33333333333333	3	7	3.33333333333333	1.33333333333333	2.66666666666667	1	2.66666666666667	0.666666666666667	0.666666666666667	0.333333333333333	1
Vsig10l	176.333333333333	104.666666666667	134.333333333333	134.666666666667	144.333333333333	163	143.333333333333	101.666666666667	142.333333333333	152	138.666666666667	146	174.666666666667	123.333333333333	138.666666666667	120.666666666667	115.666666666667
Iglon5	304.666666666667	209.666666666667	282.666666666667	273.333333333333	276.666666666667	263.666666666667	243	244.333333333333	256	223.333333333333	291	318.333333333333	382.666666666667	283.333333333333	225.666666666667	265.333333333333	257
LOC690483	1	0.333333333333333	1.33333333333333	0.666666666666667	0.666666666666667	0.666666666666667	0	1.66666666666667	2	1.33333333333333	0	1.33333333333333	2	0.333333333333333	0.666666666666667	0	0.333333333333333
Cd33	106.333333333333	91	99	101.333333333333	103.333333333333	127	104.666666666667	86.6666666666667	115.333333333333	100	111	102.333333333333	95.6666666666667	88.3333333333333	81.3333333333333	86.3333333333333	91.3333333333333
LOC120099800	0	0	0	0	0	0	0	0	0	0	0	0	0	0	0	0	0.333333333333333
LOC102546648	167	130	175.666666666667	185	158.666666666667	161.666666666667	154	155	141.333333333333	165.666666666667	188	177	226	172	160	162.666666666667	142.333333333333
LOC102556967	155	169.333333333333	238.333333333333	202.666666666667	189.666666666667	204.333333333333	194.333333333333	188.333333333333	212.333333333333	194.666666666667	188	196.333333333333	247	202	169	167.666666666667	151
Zfp819	17.3333333333333	30.6666666666667	35.6666666666667	23.6666666666667	25.6666666666667	27.6666666666667	34.6666666666667	22.6666666666667	25.6666666666667	32.3333333333333	26.3333333333333	27	31.3333333333333	24	24	20.3333333333333	19
LOC120099801	0	0.666666666666667	0.333333333333333	1	0	1.33333333333333	0.666666666666667	1	1.66666666666667	0.666666666666667	1	0	0	0.666666666666667	0	0	0
LOC120099802	0	0	0	0	0	0	0	0	0	0	0	0	0	0	0	0	0
Siglec8	2	3.66666666666667	3.33333333333333	3.66666666666667	4.33333333333333	8	3.33333333333333	3.33333333333333	5	2.66666666666667	1.66666666666667	4	3	1.66666666666667	2	0.666666666666667	2
Ctu1	120.666666666667	74.3333333333333	93.6666666666667	119.333333333333	91	109.333333333333	81	89.3333333333333	99.3333333333333	93.6666666666667	126	122.666666666667	143.666666666667	105	88.3333333333333	112.666666666667	95
Klk14	0.333333333333333	0	0.666666666666667	0.333333333333333	0	0	0	0	0	0.333333333333333	0.333333333333333	0	0	0.333333333333333	0.333333333333333	0.333333333333333	0.333333333333333
LOC120098456	0	0	0	0	0	0	0	0	0	0.333333333333333	0	0	0	0.333333333333333	0	0	0
LOC103691107	3	4.33333333333333	4	4	5.66666666666667	5.33333333333333	4	6	3.33333333333333	2	2	6.33333333333333	3.66666666666667	3.66666666666667	4	4	4
Klk13	0	0.333333333333333	0	0	0	0	0	0	0	0	0	0	0	0	0	0	0
Klk12	5.33333333333333	7.33333333333333	17	13.6666666666667	7.33333333333333	7.66666666666667	10.6666666666667	11.3333333333333	6	9.66666666666667	11	8.66666666666667	12.3333333333333	10	13.3333333333333	17.6666666666667	3.66666666666667
Klk11	4.66666666666667	16	38	28	19.3333333333333	19	20.3333333333333	31.6666666666667	12.6666666666667	17	23	26.3333333333333	28.3333333333333	24.6666666666667	19.6666666666667	31	18
Klk10	7.33333333333333	19	35.3333333333333	29.6666666666667	27.3333333333333	27	21.6666666666667	36	18.6666666666667	19	22.3333333333333	24.3333333333333	34.6666666666667	20	15.3333333333333	27.3333333333333	12.3333333333333
Klk9	0	0.666666666666667	0.666666666666667	0.333333333333333	0	0	0	0.333333333333333	1.33333333333333	0.333333333333333	0	0.333333333333333	0	0.333333333333333	0.333333333333333	0.333333333333333	0.666666666666667
Klk8	64.6666666666667	139.666666666667	197	196	136.666666666667	159.666666666667	134	199	112.333333333333	106	130	146.333333333333	186.666666666667	143.333333333333	116.333333333333	148.666666666667	62
Klk7	2.66666666666667	6.66666666666667	6.66666666666667	5.66666666666667	7.33333333333333	8.33333333333333	8.66666666666667	8.66666666666667	3.66666666666667	5.33333333333333	6	4.66666666666667	9	6.33333333333333	6	6.33333333333333	1.66666666666667
Klk6	598.666666666667	473.666666666667	435	530.666666666667	589.666666666667	349	358.666666666667	327	421.666666666667	391	447	378.666666666667	692.333333333333	517	313	447.333333333333	409.333333333333
Klk5	0	0	0.333333333333333	0	0	0.333333333333333	0	0	0	0	0	0	0	0	0	0	0
Klk4	0.333333333333333	0.666666666666667	0.333333333333333	0	0	0	0.333333333333333	0	0	1.66666666666667	0	0	0	0	1	0	0
Klk1c12	0	0	0	0	0	0	0	0	0	0	0	0	0	0	0	0	0
Klk1c10	0	0	0	0	0	0	0	0	0	0	0	0	0	0	0	0	0
LOC102546874	0	0	0	0	0	0	0	0	0	0	0	0	0	0	0	0	0
Klk1c4	0	0	0	0	0	0	0	0	0	0	0	0	0	0	0	0	0
Klk1c6	0	0	0	0	0	0	0	0	0	0	0	0	0	0	0	0	0
Klk1c2	0	0	0	0	0	0	0	0	0	0	0	0	0	0	0	0	0
LOC120098457	0	0	0	0.333333333333333	0	0	0	0	0	0	0	0	0	0	0	0	0
Klk1c8	0	0	0	0	0	0	0	0	0	0	0	0	0	0	0	0	0
Klk5l	0	0	0.333333333333333	0	0	0	0	0	0	0.333333333333333	0	0	0	0	0	0	0
Klk1c9	0	0	0	0	0	0	0	0	0	0	0	0	0	0	0	0	0
Klk1	0	0	0	0	0	0	0	0	0	0	0	0	0	0	0	0	0
LOC108349762	0	0	0	0	0	0	0	0	0	0	0	0	0	0	0	0	0
Klk1c3	0	0	0	0	0	0	0	0	0	0	0	0	0	0	0	0	0
LOC103691133	0	0	0	0	0	0	0	0	0	0	0	0	0	0	0	0	0
LOC102553035	0	0	0	0	0	0	0	0	0	0	0	0	0	0	0	0	0
Klk1b3	0	2.66666666666667	0	0	0	0.333333333333333	0.333333333333333	0.333333333333333	0	2.66666666666667	0.333333333333333	0	0	0.333333333333333	2	0	0
LOC102552731	0.666666666666667	0.333333333333333	0.666666666666667	0	1.33333333333333	1.66666666666667	0.333333333333333	0.333333333333333	2	1	0.666666666666667	0.666666666666667	0.333333333333333	1	0.666666666666667	1	0.666666666666667
LOC102552485	0	0	0.333333333333333	0	0	0.333333333333333	0	0	0	0.333333333333333	0	0.333333333333333	0.333333333333333	0	0	0	0
Fv1	500.666666666667	364.666666666667	526.333333333333	513	488	617	548.333333333333	521	515.666666666667	477.333333333333	512	471	628.666666666667	465.333333333333	466	442.333333333333	381.333333333333
LOC120100472	2	1.33333333333333	1	0.333333333333333	1.66666666666667	4.33333333333333	1	3.33333333333333	3.33333333333333	2	0.666666666666667	1.33333333333333	2	0.666666666666667	1	0.666666666666667	1
LOC120100470	0.333333333333333	0.333333333333333	1	0.333333333333333	1	3	2.33333333333333	1	0.333333333333333	1.66666666666667	0.666666666666667	1	0	0.333333333333333	0	0.333333333333333	0
LOC120100471	0.333333333333333	0.333333333333333	0.666666666666667	0	0.333333333333333	0	0.333333333333333	0.666666666666667	0.666666666666667	1	0	0.333333333333333	1	0.333333333333333	0	0.666666666666667	0
LOC120100473	1	1.66666666666667	1.33333333333333	0	0	2.33333333333333	0.666666666666667	1.33333333333333	1.66666666666667	0.666666666666667	0.333333333333333	0	1	0.333333333333333	0.666666666666667	1.33333333333333	0.333333333333333
Acp4	2.66666666666667	0.666666666666667	3.33333333333333	2.33333333333333	2	49.3333333333333	35.3333333333333	39.6666666666667	33.3333333333333	29.6666666666667	40	2.66666666666667	5.33333333333333	1.66666666666667	1.33333333333333	3.33333333333333	1.33333333333333
LOC103691109	0	0	0	0.666666666666667	0	0	0.333333333333333	0	0	0	0	0	0	0	0	0	0
LOC102552286	0	0	0	0	0	0	0	0	0	0	0	0	0	0	0	0	0
Gpr32	0	0	0	0	0	0	0	0	0	0	0	0	0	0	0	0	0
Clec11a	487.666666666667	312.333333333333	409.666666666667	343.666666666667	467.333333333333	395	447.666666666667	347.333333333333	442.333333333333	290.666666666667	444.333333333333	449.666666666667	503	365.666666666667	340.666666666667	297.333333333333	354.666666666667
Shank1	7503.66666666667	6020.33333333333	11671	8298.33333333333	10328	9860.66666666667	8714.33333333333	9439	10409	7451.33333333333	10955.6666666667	11559.3333333333	12289.6666666667	8324	7741.33333333333	7210	9537.33333333333
RGD1309036	21.6666666666667	12.3333333333333	23.3333333333333	26	26.6666666666667	109.666666666667	98.6666666666667	101.333333333333	113.333333333333	72.6666666666667	105	24	30.6666666666667	22.6666666666667	28.6666666666667	25.3333333333333	15.6666666666667
Syt3	835	708.666666666667	969.333333333333	967.333333333333	920.666666666667	1092	918.666666666667	977	919.333333333333	879	924.666666666667	997	1249	859	912.666666666667	853.666666666667	758.333333333333
LOC108349570	134.666666666667	118.666666666667	135	159.333333333333	150	191	158.666666666667	146	190.333333333333	167	157.333333333333	169.666666666667	182.333333333333	138.666666666667	148.333333333333	141.666666666667	165.333333333333
Lrrc4b	2313.33333333333	1939	2747.33333333333	2898.66666666667	2896.33333333333	2833.33333333333	2300.33333333333	2499	2443	2377	2876.66666666667	3245.33333333333	3926.66666666667	2732	2726.33333333333	2693.33333333333	2171.33333333333
Aspdh	113.666666666667	164.666666666667	234.333333333333	166.666666666667	186.333333333333	221.666666666667	176.666666666667	204.666666666667	201.333333333333	147.666666666667	142	154	179.666666666667	159	163.333333333333	113.666666666667	117.666666666667
Josd2	502.666666666667	349.666666666667	353	416.333333333333	528	312	290.666666666667	295	349.333333333333	318.333333333333	443.333333333333	485.333333333333	613	410.666666666667	366.666666666667	406.666666666667	446.333333333333
Trnaa-agc_4	0.666666666666667	0	0.333333333333333	0	0.333333333333333	0	0.333333333333333	0	0.666666666666667	0	0.333333333333333	0.666666666666667	0	0.333333333333333	0	0.333333333333333	0
LOC100909904	7.66666666666667	6.66666666666667	11	8	11	8.33333333333333	11.3333333333333	6.33333333333333	13.3333333333333	8.66666666666667	10.6666666666667	9.66666666666667	11	5	7	5	8
Emc10	1368.66666666667	1042.33333333333	1266	1336	1389	1238.33333333333	1184	1049.33333333333	1169.33333333333	1039.66666666667	1324.33333333333	1505	1715	1282.66666666667	1093.33333333333	1224.66666666667	1190.66666666667
Fam71e1	54	46.6666666666667	56.6666666666667	59.6666666666667	58.3333333333333	74.3333333333333	63.6666666666667	57.6666666666667	53.6666666666667	54.3333333333333	54.3333333333333	52.6666666666667	62	58.3333333333333	54.3333333333333	43.3333333333333	56.6666666666667
Mybpc2	11	16	12.3333333333333	16	12	7.66666666666667	6.33333333333333	17.6666666666667	11.6666666666667	12	17.3333333333333	14.6666666666667	21.6666666666667	19	11	12.6666666666667	6.66666666666667
Spib	1.33333333333333	7.66666666666667	1.33333333333333	7.33333333333333	4.66666666666667	2.33333333333333	3.33333333333333	1.33333333333333	3	4	3.33333333333333	1.66666666666667	6	2.33333333333333	1.33333333333333	7.33333333333333	2
Pold1	62	53	68	64.6666666666667	69	57	58.3333333333333	43.3333333333333	55.3333333333333	54.3333333333333	59.6666666666667	70	72.6666666666667	62	55	46.3333333333333	53
LOC120099804	0.333333333333333	0.666666666666667	0.666666666666667	0	0.666666666666667	0	0.333333333333333	1.33333333333333	2	0.666666666666667	1	0.333333333333333	0	0.666666666666667	0.333333333333333	0.333333333333333	0.666666666666667
Nr1h2	607	435.666666666667	523.333333333333	571	640	516.666666666667	478	445.666666666667	510.333333333333	499.666666666667	606.333333333333	677.666666666667	773.333333333333	553.333333333333	464.666666666667	519	581
Napsa	11.6666666666667	8	7.33333333333333	11.3333333333333	11.6666666666667	10	12	6.33333333333333	8.66666666666667	6	5.66666666666667	9.66666666666667	10.6666666666667	8	6.33333333333333	13	8.66666666666667
Kcnc3	2117.33333333333	1737.33333333333	2661.66666666667	2458.33333333333	2290.66666666667	2168.66666666667	2008.66666666667	2289	1932	1868.66666666667	2417.33333333333	2509	3171.33333333333	2363.33333333333	2105	2238.66666666667	1799.66666666667
Myh14	469.333333333333	415.333333333333	594	458	569.333333333333	493.333333333333	434.666666666667	407	475	487.333333333333	492	554.666666666667	636	451	467.666666666667	457.333333333333	543.666666666667
Izumo2	0.333333333333333	0	0	0	0.333333333333333	0.333333333333333	0.333333333333333	0	0	0	0	0	0	0	1	0	0
Zfp473	26	25.6666666666667	40	14	30.6666666666667	28.6666666666667	34.6666666666667	27	32.3333333333333	25	21.6666666666667	22.6666666666667	29	20	20	16	22.3333333333333
Vrk3	523.666666666667	431.333333333333	512	509	510.333333333333	526.333333333333	500.333333333333	428	465	451	481.333333333333	495.666666666667	673.333333333333	485.333333333333	429	418	403
Atf5	760.333333333333	578.333333333333	710	677	764.666666666667	629.666666666667	628	549.666666666667	580	577.666666666667	750.333333333333	677.333333333333	704.666666666667	612	548.666666666667	476.666666666667	721.333333333333
Nup62	518	405.666666666667	511.333333333333	491.333333333333	506.666666666667	484.666666666667	464.333333333333	436.666666666667	467.666666666667	423.333333333333	543.666666666667	498.666666666667	625.333333333333	496.666666666667	405.333333333333	449.666666666667	463.666666666667
Il4i1	50	33.3333333333333	44.6666666666667	53	53.3333333333333	56.3333333333333	39.3333333333333	56.6666666666667	55.6666666666667	61.6666666666667	58.3333333333333	46	70.3333333333333	40.6666666666667	37.6666666666667	46.3333333333333	50.6666666666667
Tbc1d17	623	453.333333333333	577.333333333333	552.333333333333	641.666666666667	568.333333333333	567.666666666667	477.333333333333	627.333333333333	499	561.666666666667	649	770	568.333333333333	495.666666666667	524.666666666667	567.666666666667
Akt1s1	508	349	460.333333333333	511.666666666667	480.333333333333	551.333333333333	448.666666666667	448.333333333333	461.333333333333	435.666666666667	531.666666666667	557.333333333333	612.666666666667	451	420	424.666666666667	452
Pnkp	220	193	225.666666666667	231.333333333333	238.666666666667	233.333333333333	243.333333333333	214.666666666667	243.333333333333	222.333333333333	194.666666666667	213	255.333333333333	188.333333333333	197	170.333333333333	205.333333333333
Ptov1	1919.33333333333	1296.33333333333	1621	1809.66666666667	1719	1822	1543.66666666667	1428	1641.33333333333	1694.66666666667	1782.66666666667	1985	2288	1758	1597	1740.66666666667	1656.33333333333
Med25	891	707.333333333333	879.666666666667	885.666666666667	1017.33333333333	1004.66666666667	914.333333333333	853.666666666667	989.666666666667	958.666666666667	924.333333333333	1068.33333333333	1189	875.666666666667	875	744.333333333333	894
Fuz	129.333333333333	80	109	112.333333333333	113.333333333333	150.666666666667	146.666666666667	121	142.333333333333	178	167.666666666667	134.666666666667	163.333333333333	120	137	124.666666666667	120
Ap2a1	3130.33333333333	2025.33333333333	3212.33333333333	3164.33333333333	2985.66666666667	3114.66666666667	3039	2660.66666666667	3081.66666666667	2746	2770.33333333333	3392	4068.66666666667	2842.66666666667	2732.33333333333	2785.66666666667	2638.33333333333
LOC120097118	9.66666666666667	11.3333333333333	31	14	28.6666666666667	25.3333333333333	26.6666666666667	36	43.3333333333333	26.3333333333333	15.3333333333333	21.3333333333333	18	19	15.6666666666667	9.33333333333333	15.6666666666667
Tsks	6.33333333333333	5.33333333333333	5	3.33333333333333	6.33333333333333	3.66666666666667	5	5	7.33333333333333	2.66666666666667	4	4.33333333333333	5	4.66666666666667	4.66666666666667	4	38.6666666666667
Trnap-agg_4	0	0	0	0	0	0	0	0	0.333333333333333	0	0	0	0	0	0	0	0
Cpt1c	948	778.666666666667	1096.33333333333	1105	1026	1109.33333333333	1070.33333333333	1050.33333333333	1088.33333333333	950	973.666666666667	1063	1304.33333333333	922	1016	891	882.333333333333
Prmt1	29.6666666666667	25	30.3333333333333	38	31	36.3333333333333	33.6666666666667	26.6666666666667	33	31.3333333333333	36.6666666666667	32	43.6666666666667	29.3333333333333	30	29.6666666666667	26.6666666666667
Bcl2l12	12.6666666666667	11	9.66666666666667	15.3333333333333	16	18.6666666666667	10.6666666666667	7	12.6666666666667	14.3333333333333	21.6666666666667	15	17.3333333333333	16.6666666666667	12.6666666666667	13.6666666666667	10.6666666666667
Irf3	329.666666666667	251	280	290.666666666667	348.666666666667	376.666666666667	383.666666666667	317	355.666666666667	414.333333333333	270.666666666667	301	334.333333333333	290.666666666667	252.333333333333	247.333333333333	327.666666666667
Scaf1	1906	1293.66666666667	2005.33333333333	2006.66666666667	2081.33333333333	2123.66666666667	1759	1715.33333333333	2017.66666666667	1867	2154.66666666667	2364.66666666667	2617.66666666667	1824.33333333333	1941.66666666667	1803.66666666667	1859.66666666667
Rras	113.333333333333	89	89.6666666666667	103.666666666667	107.666666666667	110.333333333333	97.6666666666667	77.6666666666667	93.3333333333333	94.6666666666667	125	118.666666666667	116	105	81	96.6666666666667	97.6666666666667
Prr12	647	554	880.666666666667	797.666666666667	810	829	752.666666666667	722	844	784.333333333333	889.666666666667	943	1069.33333333333	785.666666666667	816	754	694
Prrg2	29	24.3333333333333	27.3333333333333	30.3333333333333	23.6666666666667	24.6666666666667	24.6666666666667	15	25.3333333333333	17	22	25	30.6666666666667	24.3333333333333	20.3333333333333	18.6666666666667	23.6666666666667
Nosip	320.333333333333	212.666666666667	278.333333333333	272	298.333333333333	288	278	218.333333333333	277.333333333333	251.666666666667	318	318.333333333333	382	249	236	243.333333333333	276.666666666667
Rcn3	197.333333333333	226.333333333333	276.333333333333	350.666666666667	253.666666666667	266.333333333333	201	250.666666666667	178	221.666666666667	268	246.333333333333	319.333333333333	265.333333333333	258.666666666667	318	172.333333333333
Fcgrt	449.333333333333	511.666666666667	497.666666666667	445	523.666666666667	551.666666666667	467	416	459.666666666667	426.666666666667	457.666666666667	434.666666666667	492.333333333333	472	351.333333333333	359.333333333333	397.333333333333
Mir150	0	0	0	0	0	0	0	0	0	0	0	0	0	0	0	0	0
LOC120097122	3.33333333333333	1.33333333333333	4.33333333333333	1.33333333333333	2	69.3333333333333	50	45.3333333333333	71.6666666666667	60.3333333333333	66.6666666666667	2.33333333333333	2	3.66666666666667	2	1	4
Rps11	765.333333333333	586	626.333333333333	667.333333333333	686.666666666667	772.333333333333	623	562.333333333333	719	629.333333333333	732.333333333333	701.666666666667	789.333333333333	654	546.666666666667	586	609.333333333333
LOC120100347	4.33333333333333	1.66666666666667	3	2.33333333333333	3.33333333333333	5.33333333333333	4.66666666666667	2.66666666666667	5.33333333333333	3.33333333333333	2.33333333333333	1.66666666666667	3	2	3.33333333333333	1	4.66666666666667
Rpl13a	360	296	289.666666666667	321.333333333333	317.333333333333	327	309.333333333333	245.666666666667	264.666666666667	288	352	299.333333333333	388.666666666667	312	241.333333333333	259.333333333333	290
LOC120100348	0.666666666666667	1.66666666666667	1.66666666666667	2.33333333333333	3.33333333333333	3	3	1.33333333333333	3.33333333333333	4	4	2.66666666666667	3.66666666666667	2	1	3	2.66666666666667
LOC120100340	0	0	0	0	0	0.666666666666667	0.333333333333333	0	0.666666666666667	0.666666666666667	0.333333333333333	0	0.333333333333333	1	0	0	0.333333333333333
LOC120100338	0.333333333333333	0.333333333333333	0.333333333333333	1	1.33333333333333	2	1	1	1	2	1	0	0.666666666666667	2	1	0.333333333333333	1
LOC120100339	1.66666666666667	0.333333333333333	2	1.33333333333333	1.33333333333333	1.33333333333333	1.33333333333333	2	2	3.66666666666667	1.66666666666667	1.66666666666667	1	1.66666666666667	1.66666666666667	2.66666666666667	1.33333333333333
Flt3lg	44	51	71.6666666666667	72.6666666666667	62.3333333333333	53.3333333333333	47.6666666666667	58.6666666666667	51	44.3333333333333	56.6666666666667	62	70.6666666666667	58.6666666666667	44.3333333333333	57.6666666666667	45
Aldh16a1	214	212.666666666667	225.666666666667	211.333333333333	263.333333333333	268	225.666666666667	216	271	226	213	213.333333333333	251	194.666666666667	176	151	208
Pih1d1	94.6666666666667	77.6666666666667	103	107	95.6666666666667	94.6666666666667	101	83	79.6666666666667	105.666666666667	91	106	125.333333333333	100	80.6666666666667	99.6666666666667	98
Slc17a7	21909.3333333333	17151.3333333333	27104	27942.6666666667	22150	25852.6666666667	22830.6666666667	25546	23376.6666666667	21423	25751	25713.6666666667	31667	21742	22527	23640.3333333333	20636
Gfy	0.666666666666667	1	1	1.66666666666667	0.333333333333333	0.666666666666667	1.33333333333333	0	0.333333333333333	1	1.33333333333333	0.666666666666667	0.333333333333333	0.333333333333333	0.333333333333333	0.333333333333333	0.333333333333333
Pth2	0	0	0	0	0	0	0	0	0	0	0	0	0	0	0	1.66666666666667	0.333333333333333
Kash5	20	12	13	16	20.3333333333333	15.6666666666667	14.6666666666667	10.3333333333333	15	18.3333333333333	17.6666666666667	17.6666666666667	14	19.6666666666667	13.3333333333333	18.6666666666667	21.3333333333333
Dkkl1	0.333333333333333	0	0	0	0.333333333333333	0	0	0	0	0	0	0	0	0	0	0	0
Tead2	14	24.3333333333333	19.6666666666667	18.6666666666667	22.3333333333333	20.6666666666667	21.3333333333333	17	15	26.6666666666667	19.3333333333333	15.6666666666667	22	18.6666666666667	19.6666666666667	14.3333333333333	15
LOC120097159	0.333333333333333	0	0	0	0	0.333333333333333	0.333333333333333	0	0.333333333333333	1	0	0	0	0.333333333333333	0	0	0
Cd37	40.3333333333333	45.6666666666667	39.6666666666667	51	40.3333333333333	57.3333333333333	38	37.3333333333333	49	43.3333333333333	40.6666666666667	39.3333333333333	48.6666666666667	35.6666666666667	30	38	37.6666666666667
Slc6a16	0.333333333333333	0.666666666666667	0.333333333333333	2	3	0.666666666666667	1	1.33333333333333	0.333333333333333	1	1.66666666666667	1	2.66666666666667	2.33333333333333	1.66666666666667	0	0.333333333333333
RGD1562492	0	0.333333333333333	0	0	0.666666666666667	0.666666666666667	1.66666666666667	0	0.333333333333333	1	1	0.666666666666667	0	0.333333333333333	0.333333333333333	1	2
Trpm4	116	55.3333333333333	67.3333333333333	61.6666666666667	79	48	73.3333333333333	44.6666666666667	74.6666666666667	62	87.3333333333333	78.3333333333333	94.3333333333333	70.3333333333333	39.6666666666667	51.6666666666667	109
Hrc	19.3333333333333	7.66666666666667	12	16.3333333333333	18.6666666666667	15.3333333333333	15.3333333333333	10	18	12.6666666666667	12.6666666666667	15	17	13.6666666666667	9	10.3333333333333	15.6666666666667
Ppfia3	2619.66666666667	1480	2526.33333333333	2317	2544	2376.66666666667	2442	2279.33333333333	2726.66666666667	1926	2770.33333333333	2678	3417.33333333333	2176.66666666667	1997.33333333333	2018.66666666667	3049.33333333333
LOC120097162	8.66666666666667	5.66666666666667	8	9	10	26	21.3333333333333	17.6666666666667	18	20	23.6666666666667	11.6666666666667	12	7.66666666666667	6.66666666666667	7.66666666666667	12.6666666666667
Lin7b	730.333333333333	391.333333333333	517.666666666667	589.333333333333	642	568	578.666666666667	521	598.666666666667	430	642	724.666666666667	798	577.666666666667	443.333333333333	534.333333333333	724.333333333333
Snrnp70	1955.33333333333	1496.66666666667	2146.33333333333	1904	2387.33333333333	2623.33333333333	2713	2437	2915.66666666667	2927	1922.66666666667	2119	2488.66666666667	1884.66666666667	1730.66666666667	1572.66666666667	2086.33333333333
Kcna7	2.66666666666667	2.33333333333333	3	1.66666666666667	3	5.33333333333333	4	2	3.33333333333333	3.33333333333333	3	1.66666666666667	3	2.66666666666667	1.66666666666667	1	3
Ntf4	3.33333333333333	4	2.33333333333333	1.66666666666667	2	2.33333333333333	2	1.33333333333333	3.66666666666667	6.66666666666667	3	3.66666666666667	3.66666666666667	1.33333333333333	8.66666666666667	3	4
Lhb	33.3333333333333	55	37.6666666666667	35	36.6666666666667	36.6666666666667	33.3333333333333	25.3333333333333	24.3333333333333	74.6666666666667	33.3333333333333	39.3333333333333	35	30.3333333333333	69.6666666666667	27.6666666666667	30
Ruvbl2	248.333333333333	202	236	238	239.333333333333	251.333333333333	233.666666666667	207.333333333333	221.333333333333	239	233.333333333333	265.666666666667	324.333333333333	235	230	225.666666666667	226.333333333333
Gys1	324.666666666667	278.333333333333	343	337	320.666666666667	365.666666666667	321	307	334	332	350	380.666666666667	450.333333333333	302.333333333333	320	304.333333333333	280.666666666667
Ftl1	192.666666666667	137.666666666667	169	187.333333333333	197.333333333333	180.333333333333	181.333333333333	119.666666666667	176	165	188	213.333333333333	254.666666666667	143.333333333333	172	166	188.666666666667
Bax	90.3333333333333	81.6666666666667	83.3333333333333	83.6666666666667	94.3333333333333	92.3333333333333	85.3333333333333	68.3333333333333	89.3333333333333	78	107.333333333333	94	101	97.6666666666667	72.6666666666667	79.3333333333333	69.6666666666667
Dhdh	41.6666666666667	46.3333333333333	84	58.6666666666667	60.3333333333333	64.3333333333333	68	63.3333333333333	73.3333333333333	58	49.3333333333333	55.6666666666667	69.6666666666667	51	52	45.3333333333333	50
Tulp2	1.66666666666667	1.66666666666667	2.66666666666667	2.33333333333333	1.66666666666667	2.33333333333333	2.66666666666667	1	4	2.33333333333333	1.66666666666667	2.33333333333333	2	2	1.33333333333333	2	1.33333333333333
Nucb1	3873.33333333333	2687.33333333333	3419.33333333333	3496.33333333333	3626.33333333333	3740.66666666667	3625.33333333333	2951	3489.66666666667	3162.66666666667	3240.33333333333	3766.66666666667	4453.33333333333	3428.66666666667	3175.33333333333	3079.33333333333	2870
Ppp1r15a	217.333333333333	181.333333333333	215.333333333333	198.333333333333	244.666666666667	234.333333333333	218	184.333333333333	205.333333333333	176	233.333333333333	241.333333333333	259.666666666667	222.666666666667	175.333333333333	192.333333333333	184
Plekha4	28.3333333333333	31	28	23.3333333333333	28	28.6666666666667	32.3333333333333	27.6666666666667	38.3333333333333	24.3333333333333	32	34	42	26	20.3333333333333	25.6666666666667	36.3333333333333
Trnas-aga_2	0	0	0	0	0	0	0	0	0	0	0	0	0	0	0	0	0
LOC120097182	0	0.333333333333333	0	0.333333333333333	3.33333333333333	1.66666666666667	2.33333333333333	1.33333333333333	2	1.33333333333333	0	1	0.333333333333333	1.33333333333333	0.333333333333333	1	1
Hsd17b14	9.33333333333333	8.33333333333333	12.6666666666667	14.3333333333333	12	24.3333333333333	19.3333333333333	10	16.3333333333333	15.3333333333333	11.3333333333333	25.6666666666667	25	20.6666666666667	15.3333333333333	15	11
Bcat2	145.333333333333	149	143	132	147	187	140	117.666666666667	126.666666666667	147	135.666666666667	141.666666666667	149.666666666667	137	113	133	136.333333333333
LOC102556190	0.333333333333333	1	3.33333333333333	0.666666666666667	1.33333333333333	4	2.66666666666667	3.66666666666667	4.66666666666667	1.66666666666667	3.66666666666667	2.33333333333333	3.66666666666667	0.666666666666667	1	0.666666666666667	0
Trnap-ggg	0	0	0	0	0	0	0	0	0	0	0	0	0	0	0	0	0
Fgf21	0.666666666666667	0.333333333333333	0.333333333333333	0.333333333333333	3	2	0.333333333333333	1.66666666666667	1.66666666666667	1.66666666666667	1.33333333333333	1.66666666666667	1.33333333333333	1.66666666666667	1	0.333333333333333	2.33333333333333
Fut1	9.33333333333333	5	5.33333333333333	2	8.66666666666667	7	15.3333333333333	1.66666666666667	10	4.66666666666667	5.66666666666667	10	7.66666666666667	5.66666666666667	4.33333333333333	3	2
Izumo1	1	1.66666666666667	2	3.33333333333333	1.33333333333333	1.33333333333333	3.66666666666667	2.33333333333333	4.66666666666667	2	3.33333333333333	3.66666666666667	2.33333333333333	3.33333333333333	1.66666666666667	2.66666666666667	2.66666666666667
LOC103691112	0.666666666666667	0	0.333333333333333	1	0.333333333333333	1.33333333333333	0.666666666666667	0.666666666666667	0.666666666666667	0.666666666666667	0.333333333333333	1	0	0.666666666666667	0	0	0.333333333333333
Rasip1	205.666666666667	119.333333333333	117	157.666666666667	200	177	197.666666666667	142.333333333333	208.666666666667	170.666666666667	211.666666666667	199	242.333333333333	186.666666666667	119.333333333333	138.333333333333	199.333333333333
Mamstr	47.3333333333333	36	50	36	55.3333333333333	60.6666666666667	49	36.6666666666667	52	37.6666666666667	53.3333333333333	54.6666666666667	51.6666666666667	56.6666666666667	38	39.6666666666667	54.6666666666667
Fut2	18.3333333333333	19.6666666666667	22.6666666666667	20.6666666666667	22.3333333333333	19.6666666666667	21.6666666666667	14	20.3333333333333	10.6666666666667	30.6666666666667	18	23	27.6666666666667	12.3333333333333	14	18
Sec1	19.6666666666667	17	23.6666666666667	15.6666666666667	21.6666666666667	22.3333333333333	24.6666666666667	20.3333333333333	23	19.6666666666667	25.6666666666667	20	20.6666666666667	16.3333333333333	13	20	35
Ntn5	4.33333333333333	3	2.66666666666667	3	7.66666666666667	5	5	1.33333333333333	3.66666666666667	4.66666666666667	4	3	6.33333333333333	4.66666666666667	2.33333333333333	2	3.66666666666667
Ca11	1286	903	1209	1219	1343.33333333333	1433.33333333333	1428.33333333333	1294.66666666667	1460.33333333333	1302.33333333333	1379.33333333333	1391.66666666667	1605.66666666667	1190	1074.33333333333	1086	1191
Dbp	873.666666666667	672	810	801	994	935	833.333333333333	791	1168	940	1306.66666666667	939.333333333333	1311.33333333333	938.666666666667	643	828.333333333333	916.666666666667
Sphk2	555.666666666667	490	600	635.666666666667	596.333333333333	597.666666666667	531.666666666667	544	492.333333333333	518.333333333333	591.666666666667	650.666666666667	739	590.333333333333	524	547.333333333333	528.666666666667
Rpl18	828.666666666667	654	596.666666666667	703	816	792.333333333333	635.333333333333	534.333333333333	665.666666666667	664	804.666666666667	790	871.333333333333	691.666666666667	658	679.333333333333	736.666666666667
Fam83e	5	6.33333333333333	5.33333333333333	2.33333333333333	4	11	6.33333333333333	5.66666666666667	8	7	7.66666666666667	5	7.33333333333333	4.33333333333333	4	4.66666666666667	3.66666666666667
Spaca4	0	0	0	0	0	0	0	0	0	0.666666666666667	0	0	0	0	0.333333333333333	0	0
Sult2b1	47.6666666666667	27.3333333333333	32	34.3333333333333	56	52.6666666666667	59	39.6666666666667	64.3333333333333	40.3333333333333	58.3333333333333	55.6666666666667	72.6666666666667	43	32.3333333333333	31	42
LOC120099805	0	0	0	0	0.666666666666667	0.666666666666667	0	0	0.333333333333333	0.666666666666667	0.333333333333333	0.333333333333333	0.333333333333333	0	0.333333333333333	0	0.666666666666667
Lmtk3	1272.66666666667	994	1667.33333333333	1628	1663.33333333333	1724.33333333333	1462	1604.33333333333	1652	1584.66666666667	1627.33333333333	2001.66666666667	2276.66666666667	1451	1540.66666666667	1497.33333333333	1396
Cyth2	1193.33333333333	634.333333333333	821.666666666667	834	881.333333333333	813.333333333333	919.666666666667	729.666666666667	948.666666666667	738.333333333333	849.666666666667	916.666666666667	1143.66666666667	827.666666666667	663	779.666666666667	939.666666666667
Kcnj14	136	126	160.666666666667	160.666666666667	139.333333333333	159.333333333333	133.666666666667	135	132.333333333333	131	125	183.333333333333	164	137.666666666667	127	146	396.666666666667
Grwd1	191.333333333333	168.666666666667	215.666666666667	236	193.666666666667	231	212	188	203.333333333333	181.333333333333	206.666666666667	205.333333333333	257.666666666667	189	181.333333333333	187	188.666666666667
Grin2d	138.333333333333	110	192.666666666667	155.666666666667	154	194.333333333333	164	148.333333333333	165	177	151	180	194.666666666667	146	173	149	126.333333333333
Kdelr1	1029.66666666667	865.333333333333	948.333333333333	1024.66666666667	994.333333333333	1030.66666666667	939.333333333333	821.666666666667	915	964.666666666667	1033.66666666667	969	1199.33333333333	940.333333333333	859.666666666667	899	810.666666666667
Syngr4	16	14.3333333333333	16.6666666666667	17.3333333333333	15	17.3333333333333	17	18.3333333333333	13.3333333333333	18.6666666666667	16	22	21.3333333333333	16	18.3333333333333	14.6666666666667	15
Tmem143	281	207.666666666667	269.666666666667	289.666666666667	274.333333333333	289.666666666667	243	261.333333333333	236.333333333333	219	294.333333333333	286.333333333333	354	254.333333333333	225.666666666667	256.333333333333	222
Emp3	37.3333333333333	48.3333333333333	25.3333333333333	36.6666666666667	41.3333333333333	51	36.3333333333333	27.6666666666667	43	35.3333333333333	32.3333333333333	27.6666666666667	36	43	19	32	34
Odad1	35	67.6666666666667	57	30.3333333333333	21	28	25.3333333333333	20.6666666666667	19.6666666666667	110	12	19.6666666666667	22.6666666666667	15	73	29.6666666666667	31.6666666666667
Abcc6	41	30.6666666666667	35.6666666666667	46.6666666666667	45	50.6666666666667	44.3333333333333	33	47.3333333333333	49.3333333333333	36	40.3333333333333	41.6666666666667	42.6666666666667	28.6666666666667	44.3333333333333	46.3333333333333
Nomo1	1883.66666666667	1454.33333333333	2120.66666666667	2043.66666666667	1921.66666666667	2092.33333333333	2111.33333333333	1773.33333333333	2121.66666666667	1807	1799.66666666667	2112	2514.33333333333	1908.66666666667	1931.66666666667	1700	1682.66666666667
Ncr3lg1	0	2.66666666666667	2	1.33333333333333	1	1	1.33333333333333	1.33333333333333	0.333333333333333	1	0.666666666666667	0.666666666666667	0.666666666666667	1.33333333333333	0.333333333333333	1.33333333333333	1
Kcnj11	626.333333333333	331	473.666666666667	448	526.333333333333	405.666666666667	488	402	489.333333333333	322.333333333333	577.333333333333	564.333333333333	677	475.333333333333	338	393.666666666667	508
Abcc8	423.333333333333	313	496	470	450.666666666667	428	465.333333333333	458.666666666667	457.333333333333	406.666666666667	417.333333333333	504.333333333333	613.666666666667	444.666666666667	383.666666666667	416	425.333333333333
Ush1c	1	1	1.66666666666667	2.33333333333333	2	0.666666666666667	2.66666666666667	1	1.33333333333333	1.33333333333333	1.33333333333333	2.66666666666667	2	1.66666666666667	1	1.33333333333333	1.66666666666667
Otog	4.66666666666667	16	23	20.3333333333333	14	20.6666666666667	16.6666666666667	22.6666666666667	7.66666666666667	13.6666666666667	18	12	12	18.3333333333333	22	20.6666666666667	12.6666666666667
Myod1	0.666666666666667	0.333333333333333	0.666666666666667	0.333333333333333	1.66666666666667	1	0.666666666666667	1.33333333333333	0.666666666666667	0.666666666666667	1	0	1.33333333333333	0	0	0.333333333333333	0.333333333333333
LOC120099806	16.6666666666667	12	14	12	16.6666666666667	16.6666666666667	15	16.3333333333333	19	13.3333333333333	18.6666666666667	15	15.6666666666667	13.3333333333333	17	15.3333333333333	16.3333333333333
Kcnc1	1137	722	1065.33333333333	961.666666666667	1078.66666666667	940.333333333333	965	873.333333333333	960.666666666667	764	980	1135	1475	1029.33333333333	830.666666666667	873.333333333333	783.333333333333
Sergef	341.666666666667	192.333333333333	267.333333333333	261.333333333333	301.666666666667	313.666666666667	284	252.666666666667	285	236	294.333333333333	317	339	241	247	238.333333333333	274
LOC120099807	0.333333333333333	0	0.333333333333333	0.333333333333333	0	0	0	0.333333333333333	0.333333333333333	0	0	0.333333333333333	0	0	0.333333333333333	0	0
LOC120099808	0	0	0	0	0	0	0	0	0.333333333333333	0	0	0	0	0	0	0	0
Tph1	0.333333333333333	28.6666666666667	1.33333333333333	1	0.333333333333333	0	0.333333333333333	2.33333333333333	0.666666666666667	1.66666666666667	0.666666666666667	0.666666666666667	10.3333333333333	83.6666666666667	7.66666666666667	25	11141
LOC691143	89.3333333333333	67.3333333333333	91.3333333333333	84	99.6666666666667	87.3333333333333	101.666666666667	75.6666666666667	84.3333333333333	81	90.6666666666667	94.3333333333333	114.333333333333	83.6666666666667	77.3333333333333	84	95.6666666666667
Saal1	0.666666666666667	1.33333333333333	4.33333333333333	0	0.333333333333333	1.33333333333333	0.333333333333333	0	1.66666666666667	2	0.666666666666667	0.333333333333333	0	0.666666666666667	1	0	0.333333333333333
LOC120099810	11.6666666666667	13.3333333333333	16	16.6666666666667	13	13	13.3333333333333	14	15.3333333333333	7.66666666666667	12	18	21.3333333333333	17.6666666666667	11	16.3333333333333	14.3333333333333
Saa4	0	0	0.333333333333333	0	0	0	0	0	0	0	0	0	0	0	0	0	0
LOC120099809	0.333333333333333	0	0.333333333333333	0.333333333333333	0	0.666666666666667	0	0	0	0.666666666666667	0.333333333333333	0	0.666666666666667	0.333333333333333	0	0.333333333333333	0
Hps5	137.666666666667	133	213.333333333333	159.333333333333	161	174	164.333333333333	154.333333333333	170.333333333333	167.666666666667	171.666666666667	175.666666666667	194.333333333333	159	133.666666666667	153.666666666667	158.333333333333
Gtf2h1	349.666666666667	301.333333333333	424.666666666667	428	387	444.333333333333	461.666666666667	441	444.333333333333	376.333333333333	389	385.333333333333	497.666666666667	407.666666666667	330	343.333333333333	275.666666666667
LOC102552634	8.66666666666667	8.66666666666667	11.6666666666667	10	11.3333333333333	72.6666666666667	61.3333333333333	63	60	54.3333333333333	59	13.3333333333333	15.6666666666667	7.66666666666667	11	5	10
Ldha	1189.66666666667	709	960	1082.33333333333	999.666666666667	1113.33333333333	998.333333333333	870.666666666667	1021	858.666666666667	676	1076.66666666667	1313.66666666667	968.333333333333	927	893.666666666667	1130.66666666667
LOC120099811	0.333333333333333	0	0.333333333333333	0	0.333333333333333	24	22.3333333333333	23	20.6666666666667	23.3333333333333	23.3333333333333	0	1	0.333333333333333	0	0	0.333333333333333
LOC120099812	0	0	0.333333333333333	0	0	0	0	0	0	1	0	0.333333333333333	0	0	0	0	0
Ldhc	1	0.333333333333333	0	0.666666666666667	1	0.333333333333333	1	1	2	0.666666666666667	0.333333333333333	0.666666666666667	1.66666666666667	1.66666666666667	0.333333333333333	0.666666666666667	2.33333333333333
Tsg101	1160.66666666667	901.666666666667	970.666666666667	1085	1122.33333333333	1134	1094.33333333333	922	1062.66666666667	961.333333333333	1049.66666666667	1070.33333333333	1367.33333333333	1088.33333333333	924	929	878.666666666667
Uevld	12.3333333333333	13	40.6666666666667	19.3333333333333	29	30	31	29.3333333333333	29.6666666666667	24.6666666666667	17.3333333333333	24	27	29.3333333333333	23.6666666666667	19	20
LOC100911574	0	0.333333333333333	1	0.666666666666667	0	0.333333333333333	0	0.333333333333333	0	0.666666666666667	0.333333333333333	0	0	0.333333333333333	0	0.333333333333333	0.666666666666667
Spty2d1	127.333333333333	118.666666666667	198.333333333333	176.333333333333	166.666666666667	167.333333333333	174.666666666667	161.333333333333	160.666666666667	169.333333333333	155.333333333333	178.333333333333	217	176.666666666667	157.333333333333	146.333333333333	118
Tmem86a	158.666666666667	115	117	132.333333333333	152.666666666667	155.333333333333	132.333333333333	103.333333333333	143	121.666666666667	138.666666666667	143.333333333333	153.333333333333	136.333333333333	103.666666666667	124.333333333333	120
Igsf22	0	0	0	0	0	0	0	0	0	0	0	0	0	0	0	0	0
Ptpn5	1871	1319.33333333333	1888.33333333333	1834.33333333333	1992.66666666667	1902.33333333333	2334	1816	2083.66666666667	1676.66666666667	1852.33333333333	2185.66666666667	2470.33333333333	1814.66666666667	1449	1529.33333333333	1641.33333333333
LOC120099813	0.333333333333333	0	0	0	0	0	0	0	0.333333333333333	0	0	0	0.333333333333333	0.333333333333333	0	0	0
Mrgprx3	9.33333333333333	5.66666666666667	8.33333333333333	9	7.33333333333333	12	7.33333333333333	7	8	6.33333333333333	7	6.66666666666667	4.66666666666667	6.33333333333333	6	5.66666666666667	4.33333333333333
Mrgprx1	0	0	0	0	0	0	0	0	0	0	0	0	0	0	0	0	0
Mrgprb4	0	0	0	0	0	0	0	0	0	0	0	0	0	0	0	0	0
Mrgprb5	0	0	0	0	0	0	0	0	0	0	0	0	0	0	0	0	0.666666666666667
Mrgprb13	0	0	0	0	0	0	0	0	0	0	0	0	0	0	0	0	0
LOC100361204	0	0	0	0	0	0	0	0	0	0	0	0	0	0	0	0	0
LOC120093062	0	0	0	0	0	0	0	0	0	0	0	0	0	0	0	0	0
Mrgprx2	0	0	0.333333333333333	0	0	0	0.333333333333333	0	0	0	0	0	0	0	0	0	0
Mrgprx2l	0	0	0	0	0	0	0	0	0	0	0	0	0	0	0	0	0
Mrgprb3	0	0.333333333333333	0.333333333333333	0	0	0	0	0.666666666666667	0.333333333333333	0	0	0	0	0	0	0	0
RGD1560730	0	0	0	0	0	0	0.333333333333333	0	0	0	0.333333333333333	0	0	0	0	0	0
Mrgprb2	0.666666666666667	1	1	0.666666666666667	0	1	1	0.666666666666667	0.333333333333333	0.333333333333333	1.66666666666667	1.66666666666667	1	0.333333333333333	0.333333333333333	1	1.66666666666667
Zdhhc13	328	228.333333333333	333	308	291.333333333333	298.666666666667	336.333333333333	314	310.333333333333	295.333333333333	293.333333333333	311	407.333333333333	309.666666666667	278.333333333333	266.333333333333	235
Csrp3	0	0.666666666666667	0.333333333333333	0.333333333333333	0	0	0.333333333333333	0	0	0	0	0	0	0	0	0	0
E2f8	5.33333333333333	2.33333333333333	4	3.33333333333333	5	4	2.66666666666667	1.66666666666667	1.33333333333333	1.66666666666667	2.33333333333333	3	3.33333333333333	4.33333333333333	1.33333333333333	1.66666666666667	3.66666666666667
LOC120097191	0.333333333333333	0	0	0.333333333333333	1	0	0	0	0.333333333333333	0	0.333333333333333	0	0	1.66666666666667	0	0	0.333333333333333
Nav2	568.333333333333	710	1037.66666666667	745.666666666667	811.333333333333	688.666666666667	693.666666666667	770.666666666667	713.666666666667	888.333333333333	719	781.333333333333	969.666666666667	698	767.333333333333	631	603.333333333333
LOC120097195	2.33333333333333	2.33333333333333	5.66666666666667	1	3	2.33333333333333	2	1.33333333333333	3	1.66666666666667	3.66666666666667	4	3	1	0.333333333333333	1.33333333333333	3.66666666666667
Dbx1	0	0	0	0	0	0	0	0	0	0	0	0	0	0	0	0	0
LOC102546796	0	0	0	0	0	0	0	0	0	0	0	0	0	0	0	0	0
Htatip2	171.333333333333	102.333333333333	132.666666666667	137.666666666667	124.333333333333	129.666666666667	118	111	130.333333333333	89.3333333333333	114	125.333333333333	151	111	107	101	110.666666666667
Prmt3	351	244	367	353	347.333333333333	365.666666666667	381.666666666667	313.333333333333	351.666666666667	308	334.666666666667	372	460.666666666667	339	321.666666666667	301	261.666666666667
Slc6a5	51	13.3333333333333	19	26.3333333333333	56.3333333333333	58.3333333333333	107	10.6666666666667	110.666666666667	23	23.6666666666667	77.3333333333333	63	61.3333333333333	19.6666666666667	14.6666666666667	20.6666666666667
Nell1	1001	666.333333333333	1058.66666666667	1073	904.333333333333	1295.33333333333	1174.66666666667	1140.66666666667	1090.33333333333	909.666666666667	820.666666666667	1041.66666666667	1365.66666666667	1023.33333333333	1036.66666666667	1019.66666666667	658.666666666667
LOC120097222	0	0	0	0	0	0	0	0	0	0	0	0	0	0	0	0	0
LOC102557182	0.666666666666667	1.33333333333333	5.66666666666667	2	3	2.66666666666667	1	1.33333333333333	1.66666666666667	1.66666666666667	2.33333333333333	3.33333333333333	1.66666666666667	2.66666666666667	1.66666666666667	2	1.66666666666667
LOC100125384	0	0.333333333333333	0.666666666666667	0	0	0.666666666666667	0	0.666666666666667	1	0	0.333333333333333	0	1	0	0	0.333333333333333	0
Trnaa-agc_5	0	0	0	0	0	0	0	0	0	0	0	0	0	0	0	0	0
LOC120099814	0	0	0.333333333333333	0.333333333333333	1	0.666666666666667	1	1	0.333333333333333	0.666666666666667	0.666666666666667	0	0	0	0	0.333333333333333	0
Ano5	40.6666666666667	48.3333333333333	66	74.3333333333333	58	70	69.3333333333333	55	69.6666666666667	54.3333333333333	76.3333333333333	63	75	80.6666666666667	40.6666666666667	53	67.6666666666667
Slc17a6	395.666666666667	480.666666666667	718	359	670	341.666666666667	532.666666666667	264.333333333333	415.666666666667	442.333333333333	287	557	837.333333333333	659.666666666667	261	356	285.666666666667
LOC120099815	0.333333333333333	0.333333333333333	0	0.333333333333333	0.666666666666667	0.333333333333333	0	0	0.333333333333333	0	0	0	0	0	0	0.333333333333333	1.66666666666667
Fancf	72.6666666666667	63.3333333333333	76.3333333333333	78	82.3333333333333	74	64.6666666666667	55.3333333333333	69	58.3333333333333	86.6666666666667	71.3333333333333	92	73.6666666666667	69.6666666666667	70	59
Gas2	80.3333333333333	72.6666666666667	78	101.333333333333	87.3333333333333	98.3333333333333	93	68	73	89	90	70.3333333333333	95	95.6666666666667	67.3333333333333	72	52
Svip	393.333333333333	322	472.333333333333	413	436	423	404.333333333333	416.333333333333	410.333333333333	344.333333333333	378	418.666666666667	519	382.333333333333	364	356.666666666667	343.333333333333
Ccdc179	0	0	0	0	0	0	0	0	0	0	0	0	0	0	0	0	0
LOC120099816	0.666666666666667	0.333333333333333	0	1	0	0	1	0.666666666666667	0	0.333333333333333	0	1.33333333333333	0.333333333333333	0.666666666666667	0.666666666666667	0.333333333333333	0
LOC120099817	0	0	0	0	0	0	0	0	0	0	0	0	0	0	0	0	0
LOC102552387	0	0	0	0	0	0.333333333333333	0	0	0.666666666666667	0	0	0	0.333333333333333	0	0	0	0
LOC120100151	0	0	0	0	0	0	0	0	0	0.333333333333333	0	0	0	0	0	0	0.333333333333333
LOC120099818	0	0.666666666666667	0	0.333333333333333	0	0.666666666666667	0	0.666666666666667	1	0	0	0	0	0	0	0	0
LOC108349461	0	0	0	0	0	0	0	0	0	0	0	0	0	0	0	0	0
LOC102552153	0	0	0	0	0	0	0	0	0	0	0	0	0	0	0	0	0
LOC102552287	0	0	0	0	0	0	0	0	0	0	0	0	0	0	0	0	0
LOC120100376	0	0	0	0	0	0	0	0	0	0	0	0	0	0	0	0	0
Luzp2	2076.66666666667	1614	2495.66666666667	1968.33333333333	2023.33333333333	2234.33333333333	2125.33333333333	2010.66666666667	2355	1707.33333333333	2109.66666666667	2261.33333333333	2791	1755	1732.66666666667	1767.66666666667	1776
LOC120099819	1.33333333333333	0.333333333333333	1.33333333333333	0.333333333333333	0.666666666666667	1.33333333333333	0.666666666666667	0	0.333333333333333	0	0	0	0.333333333333333	1	0.333333333333333	0	0.666666666666667
LOC120100164	0	0	0	0	0	0	0	0	0	0	0	0	0	0	0	0	0
LOC108348964	0	0	0	0	0	0	0	0	0	0	0	0	0	0	0	0	0
LOC120100147	0	0	0	0	0	0	0	0	0	0	0	0	0	0	0	0	0
LOC120100213	0	0	0	0	0	0	0	0	0	0	0	0	0	0	0	0	0
LOC120100210	0	0	0	0	0	0	0	0	0	0	0	0	0	0	0	0	0
Siglech	0.333333333333333	0.333333333333333	0	0	0	0	0	0	0.666666666666667	0	0	0	0	0	0.333333333333333	0	0
Tubgcp5	458.666666666667	294	431.666666666667	339.666666666667	353.666666666667	376.333333333333	484.333333333333	362.333333333333	424.333333333333	311.666666666667	357.666666666667	480	572.333333333333	355.666666666667	353.333333333333	327.666666666667	328.333333333333
Cyfip1	1226.33333333333	1375.66666666667	2023.33333333333	1816.33333333333	1511.66666666667	2093.66666666667	1653.66666666667	1910.33333333333	1637.66666666667	1840.33333333333	1607	1626.66666666667	1934.33333333333	1529.66666666667	1711.66666666667	1587	1188.66666666667
LOC120100150	0	0	0	0	0	0.333333333333333	0	0	0	0	0	0	0	0	0	0	0
Nipa2	656.333333333333	571	803.333333333333	751	708	689.333333333333	783.333333333333	654.333333333333	706	646.666666666667	681.666666666667	722	932.666666666667	744.666666666667	648.333333333333	650.333333333333	491.666666666667
LOC108348727	4.33333333333333	4.33333333333333	6.33333333333333	6	6.33333333333333	344	366.333333333333	339	341.666666666667	294	330	3.66666666666667	4.33333333333333	4.66666666666667	2.33333333333333	3	4.33333333333333
Nipa1	411.666666666667	384.666666666667	701.333333333333	441.333333333333	479	723.333333333333	828.666666666667	767	780.333333333333	677	703	443.666666666667	662.666666666667	418.666666666667	420.666666666667	390	357.333333333333
LOC120099820	0.666666666666667	2.66666666666667	2.66666666666667	0.666666666666667	1.33333333333333	1.33333333333333	2.33333333333333	1	2.33333333333333	2.33333333333333	0	2.66666666666667	1	1.66666666666667	0.666666666666667	1.33333333333333	1
LOC108349578	5	5.33333333333333	2.33333333333333	0	4	2.33333333333333	4.33333333333333	2.33333333333333	3	2.33333333333333	3	2	4	2.33333333333333	4	4	3
Herc2	2737.66666666667	2497	5353	3549	3637	3626	3960	4209.33333333333	4025	3287	3242	3834.33333333333	4714	3644.33333333333	3002.33333333333	3059.66666666667	3017.33333333333
Oca2	12.3333333333333	18	12.6666666666667	17.3333333333333	24.3333333333333	5.66666666666667	6.33333333333333	4.33333333333333	7.66666666666667	31.3333333333333	5	4.66666666666667	6.66666666666667	12.3333333333333	28.6666666666667	9	4.33333333333333
Gabrg3	38.6666666666667	24.6666666666667	68.6666666666667	34	35.6666666666667	30.6666666666667	43	30.3333333333333	43	71	22.3333333333333	37.3333333333333	49.3333333333333	31.3333333333333	44	31.3333333333333	31.6666666666667
LOC120099822	0.666666666666667	0.333333333333333	2.66666666666667	1.33333333333333	1.66666666666667	0.333333333333333	1	0	2	1.33333333333333	0.666666666666667	1.66666666666667	0.666666666666667	0	0.666666666666667	0.333333333333333	0.666666666666667
Gabra5	1963.33333333333	2416.33333333333	3403.33333333333	3668	2435.33333333333	3205	2739	3409	2435	2583	2645.33333333333	2711	3810.33333333333	2772	2808.66666666667	2886.66666666667	1807.66666666667
Gabrb3	4709.66666666667	5198.33333333333	7934.66666666667	7428.33333333333	5939.33333333333	6238.66666666667	6475.33333333333	7229.33333333333	6143.33333333333	5200.66666666667	6451.33333333333	6302.66666666667	8007.66666666667	6269.33333333333	5309	6036.66666666667	3989
LOC120099823	0	0	0	0	0	0	0	0	0	0	0.333333333333333	0.666666666666667	0.333333333333333	0	0	0	0
LOC108349768	0	0	0	0	0	0	0	0	0	0	0	0	0	0	0	0	0
LOC120100444	0	0	0	0	0	0	0	0	0	0	0	0	0	0	0	0	0
LOC108353803	0.333333333333333	0	0.666666666666667	0	2.66666666666667	0	0.333333333333333	0.333333333333333	0.666666666666667	0.333333333333333	1	0	0.333333333333333	0	0	0	0
LOC120100421	0	0	0	0	0	0	0	0	0	0	0	0	0	0	0	0	0
LOC120097768	0	0	0	0	0	0	0	0	0	0	0	0	0	0	0	0	0
Trnae-uuc	0	0	0	0	0.333333333333333	0.666666666666667	0	0	0	0	0	0	0	0	0	0	0
Atp10a	150	112	141.666666666667	148	141.333333333333	176	150.333333333333	136	176.666666666667	106	148.333333333333	146	162	146.666666666667	98.3333333333333	115.666666666667	122.333333333333
LOC100912195	53.6666666666667	33	40.3333333333333	66.6666666666667	60	60	61.3333333333333	43.3333333333333	56.3333333333333	51.3333333333333	36.6666666666667	62.6666666666667	75.6666666666667	48	42.3333333333333	55	38.6666666666667
Ube3a	1136.33333333333	1157	1855.66666666667	1643	1519	1637	1780.33333333333	1666	1660.66666666667	1436.33333333333	1433.66666666667	1537.33333333333	1924	1506	1286.33333333333	1358.66666666667	994
LOC120097268	10.3333333333333	8.66666666666667	10	7	10	20.3333333333333	18.3333333333333	18	19.6666666666667	11	15	9.66666666666667	9.66666666666667	10.3333333333333	5.66666666666667	5.66666666666667	8.66666666666667
LOC102548730	25.3333333333333	17	37	33.3333333333333	39.6666666666667	54	64.3333333333333	56.6666666666667	62	49.3333333333333	37.3333333333333	34	38.6666666666667	29.3333333333333	25	20.6666666666667	32.6666666666667
LOC120100276	0	0	0.666666666666667	0	0	0	0.333333333333333	0.333333333333333	0	0	0.666666666666667	0	0	0	0	0	0
LOC120100264	0	0.333333333333333	0	0	0	0.333333333333333	0.333333333333333	0.333333333333333	0	0.333333333333333	1.33333333333333	0	0.666666666666667	0.333333333333333	0	0.333333333333333	0.333333333333333
LOC120100283	0.333333333333333	0.666666666666667	2.33333333333333	0.666666666666667	1.66666666666667	0.333333333333333	0.666666666666667	1.66666666666667	0.666666666666667	1.33333333333333	0	0.666666666666667	0.333333333333333	0	0.333333333333333	0	0.333333333333333
LOC120100290	1.66666666666667	0.666666666666667	0.666666666666667	1	3	3.33333333333333	4	2.33333333333333	4	2.33333333333333	0.333333333333333	1.66666666666667	0.333333333333333	2.66666666666667	0	0	2.66666666666667
LOC120100284	0.333333333333333	0	0	0	0	0	0	0	0	0	0	0	0	0.333333333333333	0	0	0
LOC120100288	0	0	0	0	0	0.333333333333333	0	0.333333333333333	0	0	0	0	0	0	0	0	0
LOC120100262	0	0	0	0	0	0	0	0	0	0	0	0	0	0	0	0	0
LOC120100275	0	0	0	0	0	0	0	0	0	0	0	0	0	0	0	0	0
LOC120100292	0	0	0	0	0	0	0	0	0.666666666666667	0	0	0	0	0	0	0	0
LOC120100240	0	0	0	0	0	0	0	0	0	0	0	0	0	0	0	0	0
LOC120100270	0	0	0	0	0	0	0	0	0	0	0	0	0	0	0	0	0
LOC120100268	0	0	0.333333333333333	0	0	0	0.333333333333333	0	0	0	0	0.333333333333333	0.333333333333333	0	0	0	0
LOC120100269	0	0	0	0.333333333333333	0	0	0.333333333333333	0	0	0	0	0	0	0.333333333333333	0	0	0
LOC120100266	0	0	0	0.333333333333333	0	0.666666666666667	0	0	0	0.333333333333333	0	0	0	0	0.333333333333333	0	0
LOC120100259	0	0	0	0.666666666666667	0	0	0	0	0	0	0	0	0	0	0	0	0
LOC120100260	0	0	0	0	0	0	0	0	0	0	0	0	0	0	0	0	0
LOC120100263	0	0	0.666666666666667	1	0	0	0	0.666666666666667	0	0.333333333333333	0	0	0	0.333333333333333	0	0	1
LOC120100285	0	0	1	0.666666666666667	0	0	1	0.666666666666667	0.333333333333333	0.333333333333333	0.666666666666667	0.333333333333333	0	0.333333333333333	0	0	0
LOC120100241	0	0	0	0	0	0.333333333333333	0	0	0.666666666666667	0.333333333333333	0	0.333333333333333	0	0	0	0	0
LOC120100274	0.666666666666667	0	1.33333333333333	1	1.66666666666667	5	1.66666666666667	2	0.333333333333333	0.666666666666667	1.66666666666667	1.33333333333333	2.66666666666667	1.33333333333333	1	2.66666666666667	0.333333333333333
LOC120100242	0	0	0	0	0	0	0	0	0	0	0	0	0	0	0	0	0
LOC120100243	0	0	0	0	0	0	0	0	0	0	0	0	0	0	0	0	0
LOC120100244	0	0	0	0	0	0	0	0	0	0	0	0	0	0	0	0	0
LOC120100246	0	0	0	0	0	0	0	0	0	0	0	0	0	0	0	0	0
LOC120100247	0	0	0	0	0	0	0	0	0	0	0	0	0	0	0	0	0
LOC120100248	0	0	0	0	0	0.333333333333333	0	0	0	0	0	0	0	0	0	0	0
LOC120100249	0	0	0	0	0	0	0	0	0	0	0	0	0	0	0	0	0
LOC120100250	0	0	0	0	0	0	0	0	0	0	0	0	0	0	0	0	0
LOC120100251	0	0	0	0	0	0	0	0	0	0	0	0	0	0.333333333333333	0	0	0
LOC120100252	0	0	0	0	0	0	0	0	0	0	0	0	0	0	0	0	0
LOC120100253	0	0	0	0	0	0	0	0	0	0	0	0	0	0	0	0	0.333333333333333
LOC120100254	0	0	0	0	0	0.666666666666667	0	0	0	0	0	0	0	0	0	0	0
LOC120100261	0	0	0	0	0	0	0	0	0	0	0	0	0	0	0	0	0
LOC120100239	0.333333333333333	0	0	0	0	0	0	0	0	0	0	0	0	0	0	0	0
LOC120100235	0	0	0	0	0	0	0	0	0	0	0	0	0	0	0	0	0
LOC120100236	0	0	0	0	0	0	0	0	0	0	0	0	0	0	0	0	0
LOC120100258	0	0.333333333333333	0	0.333333333333333	0	0	0.333333333333333	0	0.666666666666667	0	0	0	0	0	0	0	0
LOC120100257	0	0	0	0	0	0	0	0	0	0	0	0	0	0.333333333333333	0	0	0
LOC120100237	0	0	0	0	0	0	0	0	0	0	0	0	0	0	0	0	0
LOC120100277	0	0	0	0	0	0	0	0	0	0	0	0	0	0	0	0	0
LOC120100238	0	0	0	0	0	0	0	0	0	0	0	0	0	0	0	0	0
LOC120100255	0	0	0	0	0	0	0	0	0	0	0	0	0	0	0	0	0
LOC102551177	24.3333333333333	27	46.6666666666667	29	33	37.6666666666667	43.6666666666667	36.3333333333333	35.3333333333333	38	28	32	36.6666666666667	25	26.3333333333333	25	29.3333333333333
LOC120100281	0	0	0.333333333333333	0	0	0	0	0	0.666666666666667	0	0	0	0	0	0	0	0
LOC120100282	0	0	0	0	0	0	0	0	0	0	0	0	0	0	0	0	0
LOC120100280	0	0	0	0	0	0	0	0	0	0	0	0	0.333333333333333	0.333333333333333	0	0	0
LOC120100271	0	0	0	0	0	0	0	0	0	0.666666666666667	0	0	0	0	0	0	0
LOC120100279	0	0	0	0	0	0	0	0	0.666666666666667	0	0	0	0	0	0	0	0
LOC120100272	0.333333333333333	0	0	0	0	0	0	0	0	0.666666666666667	0	0	0	0	0	0	0
LOC120100265	0	0	0	0	0	0.333333333333333	0	0.333333333333333	0	1	0	0	0.333333333333333	0	0	0	0.333333333333333
LOC120100286	0	0	0	0	0	0	0	0	0	0	0	0	0	0.333333333333333	0	0	0
LOC120100287	0	0	0	0.333333333333333	0	0	0	0	0	0	0	0	0	0	0	0.333333333333333	0
LOC120100291	0	0	0	0	0	0	0	0	0	0	0	0	0	0	0	0	0
LOC120100331	0	0	0	0	0	0.333333333333333	0.333333333333333	0	0.666666666666667	0	0	0	0	0.333333333333333	0.333333333333333	0	0.333333333333333
LOC120100319	0	0	0	0	0	0	0.333333333333333	0.666666666666667	0	0	0	0	0.666666666666667	0	0	0.333333333333333	0
LOC120100317	0	0	0	0	0	0	0	0.333333333333333	0.333333333333333	0	0	0.666666666666667	0	0	0	0	0.333333333333333
LOC120100314	0	0	0	0	0	0.333333333333333	0	0	0	0	0	0	0	0	0	0	0
LOC120100313	0	0	0	0	0	0	0	0	0	0	0	0	0	0	0	0	0
LOC120100324	0	0	0	0	0	0	0	0	0	0	0	0	0	0	0	0	0
LOC120100325	0	0	0	0	0	0	0	0	0	0	0	0	0	0	0	0	0
LOC120100326	0	0	0	0	0	0	0	0	0	0	0	0	0	0	0	0	0
LOC120100327	0	0	0	0	0	0	0	0	0	0	0	0	0	0	0	0	0
LOC120100315	0	0	0	0	0	0	0	0	0	0	0	0	0	0	0	0	0
LOC120100330	0	0	0	0	0	0	0	0	0	0	0	0	0	0	0	0	0
LOC120100295	0	0	0	0	0	0	0	0	0	0	0	0	0	0	0	0	0
LOC120100296	0	0	0	0	0	0	0	0	0	0	0	0	0	0	0	0	0
LOC120100297	0	0	0	0	0	0	0	0	0	0	0	0	0	0	0	0	0
LOC120100294	0.333333333333333	0.333333333333333	0	0	0.666666666666667	0	0	0	0.333333333333333	0	0	0	0	0	0.333333333333333	0	0.333333333333333
LOC120100298	0	0	0	0	0	0	0	0	0	0	0	0	0	0	0	0	0
LOC120100299	0	0	0	0	0	0	0	0	0	0	0	0	0	0	0	0	0
LOC120100309	0	0	0	0.333333333333333	0	0.333333333333333	0	0.333333333333333	0	0	0	0	0	0.333333333333333	0.333333333333333	0	0.333333333333333
LOC120100301	0	0	0	0	0	0	0	0	0	0	0	0	0	0	0	0	0
LOC120100302	0	0	0	0	0	0	0	0	0	0	0	0	0	0	0	0	0
LOC120100303	0	0	0	0	0	0	0	0	0	0	0	0	0	0	0	0	0
LOC120100304	0	0	0	0	0	0	0	0	0	0	0	0	0	0	0	0	0
LOC120100310	0	0.333333333333333	0.333333333333333	0	0	0	0	0	0	0	0	0	0	0	0	0	0
LOC120100305	0	0	0	0	0	0	0	0	0	0	0	0	0	0	0	0	0
LOC120100306	0	0	0	0	0	0	0	0	0	0	0	0	0	0	0	0	0
LOC120100329	0	0	0	0	0	0	0	0	0	0	0	0	0	0	0	0	0
LOC120100312	0	0	0	0	0	0	0	0	0	0	0	0	0	0	0	0	0
LOC120100321	0	0	0	0	0.333333333333333	0	0	0	0	0	0	0	0	0	0	0	0
LOC120100307	0	0	0	0	0	0	0	0.666666666666667	0	0	0	0	0	0.333333333333333	0	0	0
LOC120100318	0	0	0	0	0	0	0	0	0	0	0	0	0	0	0	0	0
LOC120100335	0	0	0	0	0	0	0	0	0	0	0	0	0	0	0	0	0
LOC120100333	0	0	0	0	0	0	0	0	0	0	0	0	0	0	0	0	0
LOC120100308	0	0	0	0	0	0	0	0	0	0	0	0	0	0	0	0	0
LOC120100316	0	0	0	0	0	0	0	0	0	0	0	0	0	0	0	0	0
LOC120100323	0	0	0	0	0	0	0	0	0	0	0	0	0	0	0	0	0
LOC120100332	0	0	0	0	0	0	0	0	0	0	0	0	0	0	0	0	0
LOC120100320	0	0	0	0	0	0	0	0	0	0	0	0	0	0	0	0	0
LOC120100336	0	0	0	0	0	0	0	0	0	0	0	0	0	0.333333333333333	0	0	0
LOC120100337	0	0	0.333333333333333	0	0	0	0	0	0	0	0	0	0	0	0	0	0
LOC102547183	61.3333333333333	75.3333333333333	114.333333333333	82.3333333333333	73.6666666666667	86.6666666666667	101.666666666667	97	90.3333333333333	72.3333333333333	75	85	114	85.3333333333333	63.3333333333333	73	57.6666666666667
LOC120100466	0	0	0	0	0	1	0.333333333333333	0.666666666666667	0.666666666666667	1	0.666666666666667	0	0	0	0	0	0
LOC120100480	1	1	3	4	4	4	2	3.66666666666667	3.33333333333333	3.66666666666667	2.33333333333333	0.666666666666667	4.66666666666667	3.33333333333333	1	2	3
Snurf	90.6666666666667	63.3333333333333	86.6666666666667	85.3333333333333	100	282.666666666667	282.666666666667	235.666666666667	279.333333333333	229.333333333333	248.333333333333	93	148	96.6666666666667	84.3333333333333	85.3333333333333	79
Snrpn	25.6666666666667	19.6666666666667	33	25	26.3333333333333	226.666666666667	216.333333333333	189	235	186.333333333333	223.333333333333	33.3333333333333	41.3333333333333	17.6666666666667	25	27.6666666666667	16.6666666666667
LOC120099825	3.33333333333333	1.66666666666667	1.66666666666667	2.33333333333333	2.33333333333333	2.66666666666667	3.66666666666667	3	3	6.66666666666667	2	1.66666666666667	3	3.33333333333333	0.666666666666667	0.666666666666667	1
RGD1561206	65.3333333333333	36	49.6666666666667	59	65.6666666666667	60	58	51	58.3333333333333	47	38.3333333333333	59.6666666666667	79.3333333333333	52.3333333333333	48.3333333333333	49	48.3333333333333
LOC120099826	1	2.66666666666667	6.66666666666667	2	0.666666666666667	1.66666666666667	2.33333333333333	4	2	2	1.66666666666667	1.33333333333333	2	4	2.33333333333333	3	3
LOC120099827	0.333333333333333	0	0.333333333333333	0	0	0	0	0	0	0	0	0	0	0	0	0	0
LOC120099828	0	0.333333333333333	0.666666666666667	0	0.333333333333333	0	0.666666666666667	0	0	0.333333333333333	0	0	0.333333333333333	0	0	0	0
LOC102554921	42.3333333333333	68.3333333333333	150.666666666667	96	77.6666666666667	87	102.333333333333	103.666666666667	96.3333333333333	100.333333333333	53	91.3333333333333	91	74	100.333333333333	87.3333333333333	62.3333333333333
LOC120099829	0.666666666666667	0	0.333333333333333	0.333333333333333	1	0.666666666666667	1.66666666666667	0.333333333333333	2	1.66666666666667	0.666666666666667	0	0	0.666666666666667	0	0	0.666666666666667
LOC120099830	78	39.3333333333333	54.3333333333333	58	69	89.6666666666667	95.6666666666667	56.3333333333333	98.6666666666667	69.3333333333333	56.3333333333333	70	87	65.6666666666667	65.3333333333333	42	48
LOC102555470	100	52.3333333333333	82	63.3333333333333	111	116.666666666667	130.333333333333	74.6666666666667	121.333333333333	83	91.6666666666667	96.6666666666667	139.333333333333	81.6666666666667	87	55.6666666666667	88.3333333333333
LOC103691146	20.6666666666667	14.3333333333333	20.6666666666667	22.6666666666667	23	25.3333333333333	29	23.3333333333333	29.3333333333333	22	15.6666666666667	26	32.3333333333333	24.6666666666667	19.3333333333333	20.3333333333333	18.6666666666667
LOC102555617	859.666666666667	401.666666666667	693.333333333333	572.333333333333	708.333333333333	828.333333333333	871.333333333333	598	835.666666666667	593.333333333333	713	745.333333333333	964.333333333333	623	597	462.333333333333	521.333333333333
LOC120099831	1	0	0.666666666666667	0	0.666666666666667	0.666666666666667	0.666666666666667	0.666666666666667	1	0	1.33333333333333	0.333333333333333	0	0.666666666666667	0	0	0
Mir344b-2	0	0	0	0	0	0.333333333333333	0	0	0	0.333333333333333	0	0	0	0	0	0	0
Mir344b-1	0	0	0	0	0	0	0	0	0.333333333333333	0	0	0	0	0	0	0	0
Mir344b-3	0	0	0	0	0	0	0	0	0	0	0	0.333333333333333	0	0	0	0	0
LOC102555775	0	0.666666666666667	0	0.333333333333333	0.333333333333333	0	0.333333333333333	0.333333333333333	0.333333333333333	0	0	0	0.333333333333333	0.666666666666667	0	0.666666666666667	0
LOC102555866	13	22.6666666666667	22.3333333333333	33	42.6666666666667	33	34.3333333333333	25	35	34.3333333333333	18.6666666666667	16	21	31	14.6666666666667	23.6666666666667	12.6666666666667
LOC120099832	0.333333333333333	0.666666666666667	0.666666666666667	0.666666666666667	0.333333333333333	0.666666666666667	2.66666666666667	1.33333333333333	2	1.33333333333333	0	0.666666666666667	0.666666666666667	0	0.666666666666667	0.333333333333333	0
LOC120099833	0.666666666666667	0	0.666666666666667	0	0	1.33333333333333	2	1.66666666666667	1	3	1.66666666666667	1	1	0.333333333333333	0.333333333333333	0	1.66666666666667
LOC120099834	0	0	0.333333333333333	0	0	0	1	0.333333333333333	0.333333333333333	0	0	0.333333333333333	0	0	0	0	0
Mir344a-2	0	0	0	0	0	0	0.333333333333333	0.333333333333333	0	0	0	0	0	0	0	0.333333333333333	0
LOC120099835	1.33333333333333	0.333333333333333	2.33333333333333	0	1	3.66666666666667	3	2.66666666666667	2.33333333333333	1.33333333333333	1.66666666666667	1	0.333333333333333	1.33333333333333	2	0.333333333333333	0.666666666666667
LOC120099836	5	1.33333333333333	4	3	2	4.66666666666667	6	4.33333333333333	9.66666666666667	6.33333333333333	5.66666666666667	4.66666666666667	5.66666666666667	2.66666666666667	4	2.66666666666667	6.66666666666667
Mir344-1	1	0.333333333333333	0.666666666666667	0	0.666666666666667	0.333333333333333	0.333333333333333	0	0.666666666666667	1	0.333333333333333	0	0.333333333333333	0.666666666666667	0.666666666666667	0	0.333333333333333
Mir344g	0.333333333333333	0.333333333333333	0.666666666666667	0	0.333333333333333	1.33333333333333	0.333333333333333	1.66666666666667	1	1	0	0.333333333333333	0	1	1.66666666666667	0.333333333333333	1
Mir344i	0	0	0	0.333333333333333	0	0.666666666666667	0	0	0	0	0	0	0	0	0	0	0
LOC102546835	22.6666666666667	17.3333333333333	48.3333333333333	31.6666666666667	31.6666666666667	38.3333333333333	58	58.6666666666667	60	37.3333333333333	24.3333333333333	29.3333333333333	41	29	24.6666666666667	17	28.6666666666667
LOC102547415	2.66666666666667	2	5.66666666666667	4.33333333333333	1.33333333333333	5	4	5.33333333333333	5	4.33333333333333	2.66666666666667	1.33333333333333	3	2	2.66666666666667	2	2.66666666666667
LOC120097775	0	0	0	0	0	0	0	0	0	0	0	0	0	0	0	0	0
Ndn	2715.66666666667	1871.33333333333	2555	2419.66666666667	2443	3162	2672.66666666667	2313.66666666667	2594.33333333333	2553.66666666667	2480.66666666667	2720.33333333333	3098	2379.33333333333	2472.66666666667	2225	2189.66666666667
Magel2	31	33	67.6666666666667	37.6666666666667	39	74	55.6666666666667	36.3333333333333	45.3333333333333	85.6666666666667	39.3333333333333	43.6666666666667	51.3333333333333	42.6666666666667	59.6666666666667	28.3333333333333	41.3333333333333
Mkrn3	39.3333333333333	34.6666666666667	38	38	35.6666666666667	42	45.3333333333333	45	31	40.3333333333333	35.3333333333333	32.3333333333333	49	44.3333333333333	36.3333333333333	37	32
Peg12	1.33333333333333	5.66666666666667	2.33333333333333	3	3.66666666666667	2	1.66666666666667	2.66666666666667	3.66666666666667	3.33333333333333	2	5	4	2.66666666666667	2	2.33333333333333	3.66666666666667
LOC680017	233.666666666667	216.666666666667	385	318	329	324.333333333333	347	331.666666666667	347.666666666667	332.333333333333	187.666666666667	307	385.333333333333	302.333333333333	283	266.666666666667	274.666666666667
LOC102548067	0	0	0	0	0	0	0	0	0	0	0	0	0	0	0	0	0
Chrna7	86.3333333333333	117.666666666667	278.333333333333	228.666666666667	140.666666666667	230	175	272.666666666667	172.666666666667	214	154.666666666667	184.333333333333	208.333333333333	176	264.333333333333	205.333333333333	98.6666666666667
LOC102548165	0	0	0	0	0	0.333333333333333	0.333333333333333	0	0	0	0	0	0	0	0	0	0
LOC102548323	1	0.333333333333333	0.333333333333333	1	0.666666666666667	0	0.333333333333333	0	1.66666666666667	2	0	1	0.333333333333333	0.666666666666667	0.666666666666667	0	0.333333333333333
Otud7a	749.333333333333	506.666666666667	833.666666666667	736.333333333333	701.333333333333	720	697.666666666667	704	758.333333333333	637.333333333333	766	806.666666666667	972.666666666667	663.666666666667	622	654	647.666666666667
LOC120097335	26.3333333333333	24	33	30	26.6666666666667	33.6666666666667	31.3333333333333	25.3333333333333	27.6666666666667	35.6666666666667	16	25	38.3333333333333	36	34	37.6666666666667	29.3333333333333
Klf13	50.6666666666667	40	111.666666666667	89	90.6666666666667	76.6666666666667	71.6666666666667	94.3333333333333	74.6666666666667	69.6666666666667	70	97	131.666666666667	84	63	69.3333333333333	62.6666666666667
LOC120100492	0	0	0.666666666666667	0	0	0.333333333333333	0	0.333333333333333	0	0	0	0	0	0.333333333333333	0	0	0
LOC102548601	1	0.333333333333333	0.333333333333333	0	0	0	0	0.333333333333333	0	0.333333333333333	0	0	0	0	0	0	0
LOC120099837	0	0	0.333333333333333	0.666666666666667	0.333333333333333	0.333333333333333	0	0	0	0.666666666666667	0.666666666666667	0	0.333333333333333	0.333333333333333	0	0	0.333333333333333
Trpm1	7.33333333333333	5.66666666666667	10.3333333333333	5.66666666666667	9	9	8.33333333333333	4	5	4.66666666666667	9	5.66666666666667	8.66666666666667	11.6666666666667	4.66666666666667	7.33333333333333	123
Mir211	0	0	0	0	0	0	0	0	0	0	0	0	0	0	0	0	0
Mtmr10	607.333333333333	568	726.666666666667	643.333333333333	717.333333333333	626.666666666667	607	580.666666666667	581	536.333333333333	623.333333333333	614.333333333333	782.333333333333	638	465.666666666667	543	554.666666666667
Fan1	140	146.666666666667	190.333333333333	156	170.666666666667	169.333333333333	166.666666666667	157	157.666666666667	140.333333333333	172	165.666666666667	193.333333333333	172	135.333333333333	139.666666666667	131.333333333333
Mphosph10	208.333333333333	176.666666666667	267	242.666666666667	234	221.333333333333	225	216	203	190.333333333333	216	220.333333333333	283.666666666667	231.333333333333	189.666666666667	205.333333333333	161.666666666667
Mcee	217.333333333333	232.666666666667	188.333333333333	220	225.333333333333	214.333333333333	197.333333333333	161.333333333333	182.333333333333	161.666666666667	200.333333333333	186.666666666667	255	197	166.666666666667	186.333333333333	160.333333333333
Apba2	3454.33333333333	2898	4883	4563.33333333333	3813	4455	3876.33333333333	3845	3775.66666666667	3693.33333333333	3697.33333333333	4212	5337	3815.66666666667	3957.33333333333	3710.33333333333	2975.33333333333
LOC108349006	0	0	0	0	0	0	0.333333333333333	0.666666666666667	0	0	0	0	0	0	0	0	0
LOC120097338	0.333333333333333	0	1	0	0.333333333333333	2	0.333333333333333	0.333333333333333	0	0	0	0.333333333333333	1.33333333333333	0.666666666666667	1.33333333333333	0.333333333333333	0
Fam189a1	1001.33333333333	933.666666666667	1439	1411.33333333333	1143.33333333333	1441.66666666667	1283.33333333333	1248	1275.66666666667	1241.66666666667	1232.66666666667	1333.33333333333	1600.66666666667	1218.66666666667	1242	1224	883.666666666667
Nsmce3	206	216.666666666667	270.333333333333	253.333333333333	238.333333333333	245.666666666667	244	218.333333333333	229	185.333333333333	245.666666666667	238	282	227	210	223.666666666667	163
LOC120100402	0	0	0	0	0	0	0	0.333333333333333	0	0	0	0	0	0	0	0	0
LOC120099839	0.333333333333333	0.333333333333333	0.666666666666667	0.333333333333333	0.333333333333333	0.333333333333333	0	1	0	0	1.33333333333333	0.333333333333333	0.333333333333333	0.666666666666667	0.666666666666667	0.333333333333333	1
Tjp1	2068.33333333333	2108.33333333333	3483.66666666667	2731	2708.33333333333	2621	2651	2737.33333333333	2624.66666666667	2270.33333333333	2625	2620.33333333333	3279.66666666667	2783	2089	2323.33333333333	2104.33333333333
LOC120099840	0	0.333333333333333	0	0	0.666666666666667	0	0	0.333333333333333	0.333333333333333	1	0	0.666666666666667	0	0.333333333333333	0.333333333333333	0	1
Trnap-agg_5	0	0	0	0	0	0	0	0	0	0	0	0	0	0	0	0	0
LOC102546680	0.333333333333333	0	0	0	0	0.666666666666667	0	0	0	0	0.333333333333333	0.333333333333333	0	0	0	0	0
LOC120099841	0.333333333333333	0.666666666666667	0.666666666666667	0.333333333333333	0.333333333333333	0	2	0.666666666666667	2	1	0	0.666666666666667	0.333333333333333	0.333333333333333	1	1	10.6666666666667
Tars3	634.666666666667	461.666666666667	640.333333333333	590.666666666667	665.333333333333	635	729.333333333333	572.333333333333	670.333333333333	536.333333333333	617.666666666667	664.666666666667	897.333333333333	584.666666666667	471.333333333333	545	498.666666666667
Tm2d3	441	285.333333333333	299	346.666666666667	379.333333333333	421.333333333333	375.333333333333	295.666666666667	380	352.666666666667	374	417.666666666667	495	358	310.333333333333	328.333333333333	354
LOC108349586	0	0	1	1.66666666666667	0.333333333333333	0	0	0.333333333333333	0.333333333333333	0	0	0.333333333333333	0	0.333333333333333	0.333333333333333	0.333333333333333	0.333333333333333
LOC120099842	0	0	0	0.333333333333333	0.333333333333333	0.666666666666667	0.333333333333333	0	0	0.333333333333333	0	0.666666666666667	0.666666666666667	0	0	0	0
LOC102547214	0	0	0.666666666666667	0	0	0	0.333333333333333	0.333333333333333	0.333333333333333	0	0	0.333333333333333	0.333333333333333	0.666666666666667	0.333333333333333	0	0
LOC102549305	11	5.66666666666667	6.66666666666667	7.66666666666667	8.33333333333333	6	7.66666666666667	5.66666666666667	7.33333333333333	5.66666666666667	7.33333333333333	5.66666666666667	5.33333333333333	5.33333333333333	9.33333333333333	4	6.33333333333333
LOC102549468	4.33333333333333	2.33333333333333	5.33333333333333	3	4	2	4	2.66666666666667	2.33333333333333	3.33333333333333	3.66666666666667	1.66666666666667	3.66666666666667	1.66666666666667	1.33333333333333	2.66666666666667	4.33333333333333
Pcsk6	505.666666666667	483.333333333333	627.333333333333	483.333333333333	540.666666666667	411	437.666666666667	418.666666666667	413	388.666666666667	436	456.666666666667	606.333333333333	514.666666666667	373.333333333333	415	448.333333333333
Snrpa1	217.333333333333	148.666666666667	162	198.333333333333	185	192.666666666667	181.666666666667	157.333333333333	173	175.333333333333	164	179.666666666667	216.333333333333	173	158.666666666667	161.666666666667	148.333333333333
Selenos	643.333333333333	594.666666666667	611.333333333333	657.333333333333	609.333333333333	600	596.333333333333	542	566.333333333333	526.666666666667	641	600.666666666667	738.666666666667	591.666666666667	520.666666666667	567.666666666667	509.666666666667
Chsy1	319.333333333333	399.666666666667	431	388	337.333333333333	434.666666666667	389	345.333333333333	296.666666666667	391.333333333333	412.333333333333	338.333333333333	419.666666666667	383	420	260	244
LOC102549532	3	2.66666666666667	4.66666666666667	1.66666666666667	4	2	4	3.33333333333333	3.33333333333333	6.33333333333333	3	2.66666666666667	5	4	5.66666666666667	5.33333333333333	3
LOC102549616	4	7	4.33333333333333	6.66666666666667	2.33333333333333	2.66666666666667	3	1.33333333333333	3.33333333333333	3.66666666666667	2.33333333333333	3.33333333333333	3.33333333333333	4	1.66666666666667	6	2.33333333333333
Lrrk1	108.666666666667	122.333333333333	172.666666666667	141.666666666667	161.333333333333	145	123	119.666666666667	152	153	133.666666666667	176.333333333333	187	146.333333333333	115	138	139.333333333333
LOC120100464	0	0	0	0	0	0	0	0	0	0	0.333333333333333	0	0	0	0	0	0
Aldh1a3	11.6666666666667	11.6666666666667	9	7.66666666666667	12	23.3333333333333	16.6666666666667	8	20.3333333333333	10	6.66666666666667	8.33333333333333	12.3333333333333	10.6666666666667	5	14.6666666666667	17.3333333333333
Trnap-agg_6	0	0	0	0	0	0	0	0	0	0	0	0	0	0	0	0	0
Asb7	265.333333333333	256.333333333333	390.666666666667	336.666666666667	326.333333333333	340.666666666667	340.666666666667	318.666666666667	313.333333333333	273.666666666667	329.666666666667	335.333333333333	405.666666666667	327	266.333333333333	285.333333333333	263
Lins1	67.3333333333333	51.6666666666667	77.6666666666667	61	66.3333333333333	74.3333333333333	67.3333333333333	54	75	72.6666666666667	59	69.3333333333333	94.6666666666667	76	68.3333333333333	63.6666666666667	65.3333333333333
Cers3	1.66666666666667	1	2.66666666666667	2	1.33333333333333	4.33333333333333	4.33333333333333	0.666666666666667	2.33333333333333	3.33333333333333	2	4.66666666666667	2.66666666666667	0.666666666666667	1.66666666666667	1	2
Adamts17	50.3333333333333	46.3333333333333	72	67.3333333333333	63	63.6666666666667	47.3333333333333	54.6666666666667	61.3333333333333	62.3333333333333	71	72.6666666666667	77	56	61	65.3333333333333	58.3333333333333
LOC120097339	1	0.333333333333333	1.66666666666667	0.333333333333333	0.333333333333333	6.33333333333333	3.66666666666667	1	3.66666666666667	2.66666666666667	3.66666666666667	0	0.333333333333333	2	1.33333333333333	0.333333333333333	1.66666666666667
LOC120097340	0	0	0	0	0	0	0	0	0	0.333333333333333	0	0.666666666666667	0.333333333333333	0	0	0	0
Lysmd4	418.333333333333	336.666666666667	431.333333333333	404	423	446.666666666667	436.333333333333	372.333333333333	422.333333333333	348.333333333333	425	415	506.333333333333	409.333333333333	353.666666666667	357.666666666667	376.333333333333
Mef2a	2067.33333333333	2355.66666666667	3429	3257.66666666667	2753.33333333333	2955.33333333333	3005.66666666667	3342.33333333333	2787.66666666667	2565.66666666667	2911	2730	3577	2776.66666666667	2427.33333333333	2762.66666666667	1735.33333333333
LOC103691157	0.333333333333333	0	0.666666666666667	0.333333333333333	0.666666666666667	0.333333333333333	0	0	0	1	0.333333333333333	0.666666666666667	0.333333333333333	0	0	0.333333333333333	1.33333333333333
Lrrc28	281.333333333333	229	325	292	257.333333333333	277.666666666667	269	247.333333333333	250.333333333333	246.333333333333	294.333333333333	301	410.666666666667	266.666666666667	261.333333333333	253.333333333333	237.666666666667
LOC120100341	0.333333333333333	0	0	0	0	0	0	0.333333333333333	0.333333333333333	0	0	0	0	0.333333333333333	0	0	0.333333333333333
Ttc23	51.6666666666667	52	38.3333333333333	54.6666666666667	51.6666666666667	58.6666666666667	53.3333333333333	38.3333333333333	48	45.3333333333333	51	48	50.6666666666667	39.3333333333333	45.6666666666667	45.6666666666667	48.3333333333333
LOC108349234	8	16.3333333333333	14.6666666666667	12.6666666666667	10.3333333333333	12.6666666666667	8	11	8	19	4.33333333333333	4	4.66666666666667	5	13	11	12
LOC120099844	7	6	6	3	2.66666666666667	7	6.33333333333333	4.33333333333333	3	6	3.33333333333333	5.66666666666667	6.66666666666667	3.66666666666667	6.66666666666667	4.66666666666667	6.66666666666667
Synm	656.666666666667	1026.33333333333	1635	1219.33333333333	1046.33333333333	1456.33333333333	1146.33333333333	1297.33333333333	1130.33333333333	1235.33333333333	1217.66666666667	961.666666666667	1034.66666666667	1033.33333333333	1035.66666666667	988	689.333333333333
LOC108349848	81.3333333333333	50.6666666666667	59.3333333333333	66.6666666666667	85.6666666666667	94	88.6666666666667	53.6666666666667	102.666666666667	64	73	88	79	66.6666666666667	71.3333333333333	69.3333333333333	79
LOC120099845	0	0	0	0	0	0	0	0	0	0	0	0	0	0	0	0	0
Igf1r	244.666666666667	323	631.333333333333	407	432	564.666666666667	511.333333333333	597.333333333333	523.666666666667	508	507.333333333333	429.333333333333	516.333333333333	416	433.333333333333	348	349.666666666667
Pgpep1l	3.33333333333333	6	6.33333333333333	6.33333333333333	3.66666666666667	81.3333333333333	67.3333333333333	68.6666666666667	66	70.6666666666667	82.6666666666667	1	1.66666666666667	6	6	1.66666666666667	0.666666666666667
Fam169b	21	27	19.3333333333333	31	25	29	25.3333333333333	24	33	23	25.3333333333333	23	28.6666666666667	19.3333333333333	19	24.3333333333333	20
LOC102551020	0	0	0	0	0	0.333333333333333	0.333333333333333	0	0.333333333333333	0.666666666666667	0	0	0	0	0	0	0
LOC120099846	0	0	0	0	0	0	0	0	0	0	0	0	0.333333333333333	0	0	0	0
LOC102551255	0	0	0	0	0	0	0	0	0	0	0	0	0	0	0	0	0
LOC682259	0	0	0	0	0	0	0	0	0	0	0	0	0	0	0	0	0
LOC120099847	0	0	0.333333333333333	0.333333333333333	0	1.66666666666667	0	1	0.333333333333333	0.333333333333333	0.333333333333333	0.333333333333333	0.333333333333333	0	0	0	1
Arrdc4	119	144.666666666667	191	160	135.666666666667	143.666666666667	153	146.333333333333	134	139	146.333333333333	136.666666666667	195.666666666667	148.333333333333	121	140.333333333333	123.666666666667
LOC120099848	0	0.666666666666667	0.666666666666667	0.333333333333333	0	0	0	0	0	0.333333333333333	0	0	0	0	0	0	0.333333333333333
LOC120099849	0	0	0.333333333333333	0.333333333333333	0.333333333333333	0	0	0	0	0	1	0	0.666666666666667	0.333333333333333	0	0.333333333333333	0.333333333333333
LOC120100448	0	0	0	0	0	0	0	0	0	0	0	0	0	0	0	0	0
LOC120099850	0	1	1.66666666666667	0.333333333333333	0	10	1	2	2.33333333333333	7	0.666666666666667	1	2.33333333333333	1.33333333333333	7	3.66666666666667	1
LOC102553173	14	15.3333333333333	20	13.3333333333333	11.3333333333333	43.6666666666667	18	11.6666666666667	14.3333333333333	39.6666666666667	9.33333333333333	10	12	13.6666666666667	29.6666666666667	11	7.66666666666667
Nr2f2	144.666666666667	271	267.333333333333	292.333333333333	251.333333333333	691.666666666667	402.333333333333	260	440	584.666666666667	214.666666666667	311.666666666667	267.333333333333	319.666666666667	491	294	142.333333333333
LOC102553329	11.3333333333333	15	16	18.6666666666667	12.6666666666667	53.6666666666667	32	12.3333333333333	31.3333333333333	46	12.6666666666667	12.6666666666667	14	21.6666666666667	29.3333333333333	9.66666666666667	10.3333333333333
LOC108349002	0.666666666666667	0	0	0	0.666666666666667	0	0.333333333333333	0	0	0	0	1	0	0.333333333333333	0	0	0.666666666666667
LOC120100125	0	0	0	0	0	0	0	0	0	0	0	0	0	0	0	0	0
LOC120097785	0	0	0	0	0	0	0	0	0	0	0	0	0	0	0	0	0
LOC120099851	0	0	0	0	0	0.666666666666667	0	0	0	0.333333333333333	0.666666666666667	0	0	0	0	0.333333333333333	0.666666666666667
Mctp2	42.6666666666667	31.3333333333333	48.3333333333333	29.3333333333333	31	28.6666666666667	39.6666666666667	26.6666666666667	61.6666666666667	32	23.3333333333333	37	38.3333333333333	37.3333333333333	27	26.6666666666667	33.6666666666667
LOC102553828	0.333333333333333	0	0	0.333333333333333	0	0	0	0	0	0	0	0	0	0	0	0	0
Trnaa-agc_6	0	0	0	0	0	0	0	0	0	0	0	0	0	0	0	0	0
LOC103691162	0.333333333333333	0	0	0	0.666666666666667	0.333333333333333	0.333333333333333	0	0	0	0	0.333333333333333	0	0.333333333333333	0.333333333333333	0	0
LOC102554078	0	1.33333333333333	1	1	0.333333333333333	0.333333333333333	0.333333333333333	0	0.666666666666667	0.666666666666667	1.66666666666667	1.33333333333333	0.666666666666667	0.666666666666667	0.333333333333333	1.66666666666667	0.333333333333333
Rgma	837.333333333333	620.333333333333	848.666666666667	737	913	959	835.666666666667	638	866.666666666667	735.666666666667	955	1009.66666666667	1140	785	674.333333333333	724.333333333333	803
Chd2	907.666666666667	856.666666666667	1415	1044	1123.66666666667	1166	1175.33333333333	1128	1218.33333333333	1111	1064	1110.33333333333	1379	1099.33333333333	930.666666666667	911.333333333333	926.333333333333
LOC120099853	0	0	0	0	0	0	0	0	0.333333333333333	0	0	0	0	0	0	0	0
LOC120099854	1.33333333333333	0.666666666666667	0.333333333333333	0	1.66666666666667	2	3	2.33333333333333	2.33333333333333	2	3.66666666666667	1.66666666666667	2	2	1	3	2.33333333333333
LOC120099855	0.333333333333333	0	0.333333333333333	0	0.666666666666667	0	0.666666666666667	0.666666666666667	0.333333333333333	0.333333333333333	1.66666666666667	1.33333333333333	1.33333333333333	0	0.666666666666667	1	0.666666666666667
LOC120099856	0	0	0	0	1	1.33333333333333	0.666666666666667	0.333333333333333	1	0.333333333333333	0	0.333333333333333	0.333333333333333	0	1.66666666666667	0.333333333333333	0.333333333333333
LOC499179	527.333333333333	455	825.333333333333	735	630.333333333333	662.333333333333	652.333333333333	675.666666666667	647.333333333333	633	405	668	891.666666666667	655	613.666666666667	541	482.333333333333
Fam174b	95	137	266.666666666667	194	151	167.333333333333	159	205	167	138.333333333333	138.333333333333	156.666666666667	201	172.333333333333	148	148.666666666667	109.666666666667
LOC120099857	77.6666666666667	95.3333333333333	151	122	110.666666666667	93.6666666666667	85.3333333333333	112.333333333333	98	99.3333333333333	90	94	96.3333333333333	92	74	95.6666666666667	72
LOC120099858	35.3333333333333	57.3333333333333	52	59	38.6666666666667	64.6666666666667	64	59.3333333333333	54.3333333333333	42.3333333333333	68.6666666666667	52.6666666666667	73.6666666666667	67	56	46	48.6666666666667
St8sia2	2.33333333333333	6	14.6666666666667	12.3333333333333	6	5	6.66666666666667	6.66666666666667	8	7.66666666666667	5.33333333333333	7.66666666666667	6	10	9.33333333333333	7.33333333333333	4.33333333333333
LOC120097791	0	0	0	0	0	0	0	0	0	0	0	0	0	0	0	0	0.333333333333333
[truncated: 32,323 more rows]
